# Supplementary material for: Crystal structure of a host–guest complex of the tris-urea receptor, 3-(4-nitro­phen­yl)-1,1-bis­{2-[3-(4-nitro­phen­yl)ureido]eth­yl}urea, that encapsulates hydrogen-bonded chains of di­hydrogen phosphate anions with separate tetra-n-butyl­ammonium counter-ions
Source: Acta Crystallogr E Crystallogr Commun. 2019 Feb 5;75(Pt 3):319–23. doi: 10.1107/S2056989019001336 (PMC6399704; doi:10.1107/S2056989019001336)
Supplement: Supplementary file 1 [file e-75-00319-sup1.cif]

##############################################################################
#                                                                            #
# This CIF contains the data in a paper accepted for publication in          #
# Acta Crystallographica Section E. It conforms to the requirements of       #
# Notes for Authors for Acta Crystallographica Section E, and has been       #
# peer reviewed under the auspices of the IUCr Commission on Journals.       #
#                                                                            #
# Full details of the Crystallographic Information File format               #
# are given in the paper "The Crystallographic Information File (CIF):       #
# a New Standard Archive File for Crystallography" by S. R. Hall, F. H.      #
# Allen and I. D. Brown [Acta Cryst. (1991), A47, 655-685].                  #
#                                                                            #
# The current version of the core CIF dictionary is obtainable from          #
# ftp://ftp.iucr.org/pub/cif_core.dic.                                       #
#                                                                            #
# Software is freely available for graphical display of the structure(s)     #
# in this CIF. For information consult the CIF software page                 #
# http://www.iucr.org/resources/cif/software.                                #
#                                                                            #
# This file may be used for bona fide research purposes within the           #
# scientific community so long as proper attribution is given to the journal # 
# article from which it was obtained.                                        #
#                                                                            #
##############################################################################
data_I
_audit_creation_method     SHELXL-2013
_chemical_name_systematic
;
3-(4-Nitrophenyl)-1,1-bis{2-[3-(4-nitrophenyl)ureido]ethyl}urea
tetrabutylammonium dihydrogen phosphate
;
_chemical_name_common     ?
_chemical_formula_moiety     'C25 H25 N9 O9, C16 H36 N, H2 O4 P'
_chemical_formula_sum     'C41 H63 N10 O13 P'
_chemical_formula_iupac     'C25 H25 N9 O9, C16 H36 N + , H2 P O4 -'
_chemical_formula_weight     934.98
_chemical_melting_point     ?
_space_group_crystal_system     triclinic
_space_group_name_H-M_alt     'P -1'
_space_group_name_Hall     '-P 1'
loop_
    _space_group_symop_operation_xyz
    'x, y, z'
    '-x, -y, -z'
_cell_length_a     15.2043(3)
_cell_length_b     17.4555(5)
_cell_length_c     18.1232(4)
_cell_angle_alpha     83.797(2)
_cell_angle_beta     79.818(2)
_cell_angle_gamma     89.191(2)
_cell_volume     4706.3(2)
_cell_formula_units_Z     4
_cell_measurement_reflns_used     22142
_cell_measurement_theta_min     4.17
_cell_measurement_theta_max     72.61
_cell_measurement_temperature     179(2)
_exptl_crystal_description     prism
_exptl_crystal_colour     colourless
_exptl_crystal_size_max     0.40
_exptl_crystal_size_mid     0.40
_exptl_crystal_size_min     0.10
_exptl_crystal_density_diffrn     1.320
_exptl_crystal_density_meas     ?
_exptl_crystal_density_method     ?
_exptl_crystal_F_000     1992
_exptl_absorpt_coefficient_mu     1.129
_exptl_absorpt_correction_type     multi-scan
_exptl_absorpt_process_details
;
(<i>CrysAlisPro</i>; Agilent, 2014)
;
_exptl_absorpt_correction_T_min     0.660
_exptl_absorpt_correction_T_max     0.880
_exptl_special_details     ?
_diffrn_ambient_temperature     179(2)
_diffrn_source     'Enhance (Cu) X-ray Source'
_diffrn_radiation_type     CuK\a
_diffrn_radiation_wavelength     1.54184
_diffrn_measurement_device_type
                                   'Agilent New Gemini, Dual, Cu at zero, EosS2'
_diffrn_measurement_method     '\w scans'
_diffrn_detector_area_resol_mean     15.9595
_diffrn_reflns_number     50539
_diffrn_reflns_av_R_equivalents     0.0404
_diffrn_reflns_av_unetI/netI     0.0348
_diffrn_reflns_theta_min     4.486
_diffrn_reflns_theta_max     72.719
_diffrn_reflns_theta_full     67.684
_diffrn_measured_fraction_theta_max     0.979
_diffrn_measured_fraction_theta_full     0.999
_diffrn_reflns_limit_h_min     -12
_diffrn_reflns_limit_h_max     18
_diffrn_reflns_limit_k_min     -21
_diffrn_reflns_limit_k_max     21
_diffrn_reflns_limit_l_min     -21
_diffrn_reflns_limit_l_max     22
_refine_special_details     ?
_reflns_number_total     18359
_reflns_number_gt     15323
_reflns_threshold_expression     'I > 2\s(I)'
_refine_ls_structure_factor_coef     Fsqd
_refine_ls_matrix_type     full
_refine_ls_R_factor_all     0.0745
_refine_ls_R_factor_gt     0.0652
_refine_ls_wR_factor_gt     0.1537
_refine_ls_wR_factor_ref     0.1603
_refine_ls_goodness_of_fit_ref     1.011
_refine_ls_restrained_S_all     1.011
_refine_ls_number_reflns     18359
_refine_ls_number_parameters     1237
_refine_ls_number_restraints     26
_refine_ls_hydrogen_treatment     mixed
_refine_ls_weighting_scheme     calc
_refine_ls_weighting_details
                     'w=1/[\s^2^(Fo^2^)+(0.06P)^2^+6P] where P=(Fo^2^+2Fc^2^)/3'
_atom_sites_solution_hydrogens     mixed
_atom_sites_solution_primary     direct
_atom_sites_solution_secondary     difmap
_refine_ls_shift/su_max     0.001
_refine_ls_shift/su_mean     0.000
_refine_diff_density_max     0.958
_refine_diff_density_min     -0.848
_refine_ls_extinction_method     none
_refine_ls_extinction_coef     .
loop_
    _atom_type_symbol
    _atom_type_description
    _atom_type_scat_dispersion_real
    _atom_type_scat_dispersion_imag
    _atom_type_scat_source
    'C' 'C' 0.0181 0.0091
                         'International Tables Vol C Tables 4.2.6.8 and 6.1.1.4'
    'H' 'H' 0.0000 0.0000
                         'International Tables Vol C Tables 4.2.6.8 and 6.1.1.4'
    'N' 'N' 0.0311 0.0180
                         'International Tables Vol C Tables 4.2.6.8 and 6.1.1.4'
    'O' 'O' 0.0492 0.0322
                         'International Tables Vol C Tables 4.2.6.8 and 6.1.1.4'
    'P' 'P' 0.2955 0.4335
                         'International Tables Vol C Tables 4.2.6.8 and 6.1.1.4'
_computing_data_collection
;
<i>CrysAlis PRO</i> (Agilent, 2014)
;
_computing_cell_refinement
;
<i>CrysAlis PRO</i> (Agilent, 2014)
;
_computing_data_reduction
;
<i>CrysAlis PRO</i> (Agilent, 2014)
;
_computing_structure_solution
;
ShelXT (Sheldrick, 2015a)
;
_computing_structure_refinement
;
ShelXL (Sheldrick, 2015b)
;
_computing_molecular_graphics
;
<i>OLEX2</i> (Dolomanov <i>et al.</i>,  2009) and Mercury (Macrae <i>et
al.</i>,  2008)
;
_computing_publication_material
;
ShelXL (Sheldrick, 2015b), PLATON (Spek, 2009) and
publCIF (Westrip, 2010)
;
loop_
    _atom_site_type_symbol
    _atom_site_label
    _atom_site_fract_x
    _atom_site_fract_y
    _atom_site_fract_z
    _atom_site_U_iso_or_equiv
    _atom_site_adp_type
    _atom_site_calc_flag
    _atom_site_occupancy
    _atom_site_disorder_assembly
    _atom_site_disorder_group
    O O1 -0.30049(14) 0.81991(14) 0.21069(13) 0.0558(5) Uani d 1 . .
    O O2 -0.24548(15) 0.71532(13) 0.16732(13) 0.0563(5) Uani d 1 . .
    O O3 0.14525(13) 0.70324(12) 0.30808(13) 0.0499(5) Uani d 1 . .
    O O4 0.41981(13) 0.66636(13) 0.25280(13) 0.0541(6) Uani d 1 . .
    O O5 0.73924(19) 0.44154(18) 0.07252(17) 0.0814(8) Uani d 1 . .
    O O6 0.81027(19) 0.41318(15) 0.16481(15) 0.0741(8) Uani d 1 . .
    O O7 0.67230(13) 0.71270(11) 0.39515(11) 0.0431(4) Uani d 1 . .
    O O8 1.11079(14) 0.66722(14) 0.52832(14) 0.0590(6) Uani d 1 . .
    O O9 1.07222(16) 0.57359(15) 0.47126(13) 0.0639(6) Uani d 1 . .
    N N1 -0.24296(16) 0.76864(15) 0.20575(14) 0.0456(6) Uani d 1 . .
    N N2 0.05445(14) 0.80478(12) 0.34212(12) 0.0349(5) Uani d 1 . .
    H H2N 0.053(2) 0.8466(10) 0.3671(15) 0.042 Uiso d 1 . .
    N N3 0.18575(14) 0.78414(13) 0.38582(13) 0.0380(5) Uani d 1 . .
    H H3N 0.173(2) 0.8242(12) 0.4129(15) 0.046 Uiso d 1 . .
    N N4 0.43055(15) 0.74282(14) 0.34333(14) 0.0433(5) Uani d 1 . .
    N N5 0.61267(16) 0.82824(14) 0.42129(14) 0.0437(5) Uani d 1 . .
    H H5N 0.623(2) 0.8733(10) 0.4382(18) 0.052 Uiso d 1 . .
    N N6 0.73250(14) 0.78432(13) 0.47369(13) 0.0365(5) Uani d 1 . .
    H H6N 0.722(2) 0.8271(10) 0.4972(15) 0.044 Uiso d 1 . .
    N N7 1.05762(17) 0.63522(16) 0.49814(14) 0.0479(6) Uani d 1 . .
    N N8 0.54553(15) 0.65876(14) 0.30550(14) 0.0413(5) Uani d 1 . .
    H H8N 0.5769(18) 0.6786(17) 0.3366(14) 0.050 Uiso d 1 . .
    N N9 0.75357(19) 0.44901(16) 0.13596(17) 0.0575(7) Uani d 1 . .
    C C1 0.69928(19) 0.50461(16) 0.17902(17) 0.0454(7) Uani d 1 . .
    C C2 0.6241(2) 0.5329(2) 0.1551(2) 0.0576(8) Uani d 1 . .
    H H2 0.6087 0.5183 0.1100 0.069 Uiso calc 1 . .
    C C3 0.5703(2) 0.5832(2) 0.19681(19) 0.0545(8) Uani d 1 . .
    H H3 0.5170 0.6023 0.1810 0.065 Uiso calc 1 . .
    C C4 0.59415(18) 0.60564(15) 0.26166(16) 0.0399(6) Uani d 1 . .
    C C5 0.67121(19) 0.57639(17) 0.28422(17) 0.0449(6) Uani d 1 . .
    H H5 0.6879 0.5916 0.3286 0.054 Uiso calc 1 . .
    C C6 0.7244(2) 0.52534(17) 0.24328(18) 0.0476(7) Uani d 1 . .
    H H6 0.7771 0.5051 0.2592 0.057 Uiso calc 1 . .
    C C7 0.46280(17) 0.68813(16) 0.29743(16) 0.0411(6) Uani d 1 . .
    C C8 0.34579(17) 0.77955(16) 0.33457(16) 0.0398(6) Uani d 1 . .
    H H8A 0.3335 0.7736 0.2836 0.048 Uiso calc 1 . .
    H H8B 0.3503 0.8353 0.3389 0.048 Uiso calc 1 . .
    C C9 0.26874(17) 0.74518(16) 0.39328(16) 0.0392(6) Uani d 1 . .
    H H9A 0.2624 0.6899 0.3876 0.047 Uiso calc 1 . .
    H H9B 0.2819 0.7492 0.4443 0.047 Uiso calc 1 . .
    C C10 0.13050(17) 0.75938(15) 0.34299(15) 0.0359(5) Uani d 1 . .
    C C11 -0.01842(16) 0.79138(15) 0.30923(14) 0.0342(5) Uani d 1 . .
    C C12 -0.02853(18) 0.72636(16) 0.27224(16) 0.0400(6) Uani d 1 . .
    H H12 0.0161 0.6877 0.2694 0.048 Uiso calc 1 . .
    C C13 -0.10298(18) 0.71844(16) 0.24008(16) 0.0419(6) Uani d 1 . .
    H H13 -0.1096 0.6745 0.2149 0.050 Uiso calc 1 . .
    C C14 -0.16814(17) 0.77457(16) 0.24457(15) 0.0382(6) Uani d 1 . .
    C C15 -0.16132(18) 0.83798(16) 0.28272(16) 0.0412(6) Uani d 1 . .
    H H15 -0.2074 0.8754 0.2868 0.049 Uiso calc 1 . .
    C C16 -0.08709(18) 0.84628(16) 0.31461(15) 0.0394(6) Uani d 1 . .
    H H16 -0.0820 0.8899 0.3408 0.047 Uiso calc 1 . .
    C C17 0.47607(18) 0.76651(17) 0.40141(16) 0.0424(6) Uani d 1 . .
    H H17A 0.5019 0.7206 0.4266 0.051 Uiso calc 1 . .
    H H17B 0.4321 0.7894 0.4399 0.051 Uiso calc 1 . .
    C C18 0.55022(18) 0.82489(17) 0.36954(16) 0.0421(6) Uani d 1 . .
    H H18A 0.5826 0.8104 0.3207 0.051 Uiso calc 1 . .
    H H18B 0.5238 0.8764 0.3603 0.051 Uiso calc 1 . .
    C C19 0.67255(17) 0.77080(15) 0.42772(15) 0.0376(6) Uani d 1 . .
    C C20 0.81048(17) 0.74344(15) 0.48085(14) 0.0342(5) Uani d 1 . .
    C C21 0.82524(19) 0.66802(16) 0.46242(16) 0.0424(6) Uani d 1 . .
    H H21 0.7800 0.6409 0.4458 0.051 Uiso calc 1 . .
    C C22 0.9062(2) 0.63326(16) 0.46862(16) 0.0442(6) Uani d 1 . .
    H H22 0.9170 0.5824 0.4553 0.053 Uiso calc 1 . .
    C C23 0.97117(18) 0.67192(16) 0.49395(14) 0.0392(6) Uani d 1 . .
    C C24 0.95747(18) 0.74567(16) 0.51434(14) 0.0386(6) Uani d 1 . .
    H H24 1.0023 0.7714 0.5328 0.046 Uiso calc 1 . .
    C C25 0.87735(17) 0.78116(15) 0.50729(14) 0.0358(5) Uani d 1 . .
    H H25 0.8674 0.8321 0.5206 0.043 Uiso calc 1 . .
    O O10A 0.0479(3) 0.8828(3) 0.8867(3) 0.0689(14) Uani d 0.5 A 1
    O O11A 0.0502(7) 0.9794(7) 0.8022(6) 0.0689(14) Uani d 0.5 A 1
    O O10B 0.0574(3) 0.9139(3) 0.90363(18) 0.0515(10) Uani d 0.5 A 2
    O O11B 0.0563(6) 0.9790(6) 0.7960(4) 0.0515(10) Uani d 0.5 A 2
    O O12 0.49661(14) 0.78528(13) 0.82348(11) 0.0516(5) Uani d 1 . .
    O O13 0.75401(12) 0.75789(11) 0.88681(10) 0.0390(4) Uani d 1 . .
    O O14 0.94784(18) 0.54938(14) 1.15633(12) 0.0654(7) Uani d 1 . .
    O O15 1.07221(14) 0.52318(12) 1.08658(12) 0.0483(5) Uani d 1 . .
    O O16 1.08082(12) 0.76689(11) 0.73581(10) 0.0381(4) Uani d 1 . .
    O O17 1.50576(19) 0.61542(18) 0.70411(17) 0.0847(9) Uani d 1 . .
    O O18 1.56917(14) 0.68624(14) 0.60480(15) 0.0620(6) Uani d 1 . .
    N N10 0.08998(16) 0.93022(17) 0.83676(13) 0.0572(7) Uani d 1 . .
    N N11 0.44803(14) 0.86420(13) 0.72873(12) 0.0362(5) Uani d 1 . .
    H H11N 0.4688(19) 0.8905(15) 0.6837(8) 0.043 Uiso d 1 . .
    N N12 0.58895(15) 0.81643(13) 0.71123(13) 0.0392(5) Uani d 1 . .
    H H12N 0.599(2) 0.8456(15) 0.6666(9) 0.047 Uiso d 1 . .
    N N13 0.81504(13) 0.79785(12) 0.76640(11) 0.0336(4) Uani d 1 . .
    N N14 1.03777(14) 0.86411(13) 0.65735(12) 0.0361(5) Uani d 1 . .
    H H14N 1.0554(19) 0.9028(12) 0.6211(12) 0.043 Uiso d 1 . .
    N N15 1.17809(14) 0.81480(12) 0.62862(12) 0.0341(4) Uani d 1 . .
    H H15N 1.181(2) 0.8486(13) 0.5873(10) 0.041 Uiso d 1 . .
    N N16 1.50353(18) 0.66548(16) 0.65167(16) 0.0543(6) Uani d 1 . .
    N N17 0.90190(13) 0.73247(13) 0.84589(12) 0.0339(4) Uani d 1 . .
    H H17N 0.9496(12) 0.7446(17) 0.8097(12) 0.041 Uiso d 1 . .
    N N18 0.99925(17) 0.55484(13) 1.09594(13) 0.0407(5) Uani d 1 . .
    C C26 1.41791(18) 0.70288(16) 0.64585(17) 0.0429(6) Uani d 1 . .
    C C27 1.41575(17) 0.76631(16) 0.59423(15) 0.0385(6) Uani d 1 . .
    H H27 1.4689 0.7852 0.5620 0.046 Uiso calc 1 . .
    C C28 1.33498(17) 0.80203(15) 0.59014(14) 0.0358(5) Uani d 1 . .
    H H28 1.3329 0.8463 0.5550 0.043 Uiso calc 1 . .
    C C29 1.25603(17) 0.77435(15) 0.63674(14) 0.0340(5) Uani d 1 . .
    C C30 1.2600(2) 0.71000(17) 0.68850(19) 0.0514(7) Uani d 1 . .
    H H30 1.2071 0.6901 0.7204 0.062 Uiso calc 1 . .
    C C31 1.3412(2) 0.67522(19) 0.6933(2) 0.0570(8) Uani d 1 . .
    H H31 1.3444 0.6320 0.7294 0.068 Uiso calc 1 . .
    C C32 1.09771(16) 0.81194(14) 0.67801(14) 0.0324(5) Uani d 1 . .
    C C33 0.95254(16) 0.87103(15) 0.70682(15) 0.0354(5) Uani d 1 . .
    H H33A 0.9242 0.9204 0.6919 0.042 Uiso calc 1 . .
    H H33B 0.9625 0.8716 0.7593 0.042 Uiso calc 1 . .
    C C34 0.89019(16) 0.80453(15) 0.70328(14) 0.0339(5) Uani d 1 . .
    H H34A 0.8669 0.8123 0.6553 0.041 Uiso calc 1 . .
    H H34B 0.9244 0.7558 0.7037 0.041 Uiso calc 1 . .
    C C35 0.73043(16) 0.83373(15) 0.75436(14) 0.0341(5) Uani d 1 . .
    H H35A 0.7427 0.8774 0.7142 0.041 Uiso calc 1 . .
    H H35B 0.7013 0.8546 0.8012 0.041 Uiso calc 1 . .
    C C36 0.66706(18) 0.77744(16) 0.73211(16) 0.0403(6) Uani d 1 . .
    H H36A 0.6985 0.7515 0.6891 0.048 Uiso calc 1 . .
    H H36B 0.6482 0.7375 0.7749 0.048 Uiso calc 1 . .
    C C37 0.51073(17) 0.81871(15) 0.76007(15) 0.0368(5) Uani d 1 . .
    C C38 0.35982(17) 0.87685(15) 0.75916(14) 0.0357(5) Uani d 1 . .
    C C39 0.31353(17) 0.93099(15) 0.71747(14) 0.0361(5) Uani d 1 . .
    H H39 0.3438 0.9566 0.6712 0.043 Uiso calc 1 . .
    C C40 0.22548(18) 0.94750(16) 0.74230(15) 0.0393(6) Uani d 1 . .
    H H40 0.1946 0.9835 0.7131 0.047 Uiso calc 1 . .
    C C41 0.18252(18) 0.91135(18) 0.80989(16) 0.0444(6) Uani d 1 . .
    C C42 0.2256(2) 0.8569(2) 0.85174(17) 0.0523(8) Uani d 1 . .
    H H42 0.1943 0.8314 0.8977 0.063 Uiso calc 1 . .
    C C43 0.31411(19) 0.83923(18) 0.82708(16) 0.0457(7) Uani d 1 . .
    H H43 0.3437 0.8019 0.8559 0.055 Uiso calc 1 . .
    C C44 0.81967(16) 0.76260(14) 0.83621(14) 0.0320(5) Uani d 1 . .
    C C45 0.92141(16) 0.68865(14) 0.91061(14) 0.0323(5) Uani d 1 . .
    C C46 0.85796(18) 0.66579(15) 0.97486(15) 0.0379(6) Uani d 1 . .
    H H46 0.7971 0.6798 0.9766 0.045 Uiso calc 1 . .
    C C47 0.88410(18) 0.62279(15) 1.03564(15) 0.0389(6) Uani d 1 . .
    H H47 0.8416 0.6082 1.0799 0.047 Uiso calc 1 . .
    C C48 0.97190(18) 0.60118(14) 1.03184(14) 0.0348(5) Uani d 1 . .
    C C49 1.03608(17) 0.62206(15) 0.96873(14) 0.0358(5) Uani d 1 . .
    H H49 1.0964 0.6061 0.9669 0.043 Uiso calc 1 . .
    C C50 1.01033(17) 0.66647(15) 0.90874(14) 0.0353(5) Uani d 1 . .
    H H50 1.0537 0.6823 0.8654 0.042 Uiso calc 1 . .
    N N19 0.25010(15) 0.49825(13) 0.23222(13) 0.0388(5) Uani d 1 . .
    C C51 -0.0401(2) 0.47538(19) 0.33601(18) 0.0553(8) Uani d 1 . .
    H H51A -0.1042 0.4634 0.3455 0.083 Uiso calc 1 . .
    H H51B -0.0290 0.5239 0.3032 0.083 Uiso calc 1 . .
    H H51C -0.0205 0.4804 0.3839 0.083 Uiso calc 1 . .
    C C52 0.0109(2) 0.41156(17) 0.29828(17) 0.0466(7) Uani d 1 . .
    H H52A -0.0015 0.4131 0.2463 0.056 Uiso calc 1 . .
    H H52B -0.0115 0.3616 0.3258 0.056 Uiso calc 1 . .
    C C53 0.1128(2) 0.41542(17) 0.29455(18) 0.0490(7) Uani d 1 . .
    H H53A 0.1264 0.4087 0.3463 0.059 Uiso calc 1 . .
    H H53B 0.1417 0.3730 0.2672 0.059 Uiso calc 1 . .
    C C54 0.14972(19) 0.49192(16) 0.25485(16) 0.0419(6) Uani d 1 . .
    H H54A 0.1231 0.5034 0.2089 0.050 Uiso calc 1 . .
    H H54B 0.1294 0.5324 0.2882 0.050 Uiso calc 1 . .
    C C55 0.2823(2) 0.44540(16) 0.17047(17) 0.0441(6) Uani d 1 . .
    H H55A 0.2651 0.3918 0.1909 0.053 Uiso calc 1 . .
    H H55B 0.2502 0.4596 0.1280 0.053 Uiso calc 1 . .
    C C56 0.3813(2) 0.44747(18) 0.14002(18) 0.0501(7) Uani d 1 . .
    H H56A 0.4141 0.4263 0.1802 0.060 Uiso calc 1 . .
    H H56B 0.4009 0.5015 0.1242 0.060 Uiso calc 1 . .
    C C57 0.4029(2) 0.4010(2) 0.0735(2) 0.0617(9) Uani d 1 . .
    H H57A 0.3746 0.4255 0.0318 0.074 Uiso calc 1 . .
    H H57B 0.3773 0.3486 0.0881 0.074 Uiso calc 1 . .
    C C58 0.5029(3) 0.3949(2) 0.0461(2) 0.0718(11) Uani d 1 . .
    H H58A 0.5136 0.3670 0.0012 0.108 Uiso calc 1 . .
    H H58B 0.5306 0.3669 0.0859 0.108 Uiso calc 1 . .
    H H58C 0.5290 0.4466 0.0335 0.108 Uiso calc 1 . .
    C C59 0.2973(2) 0.47440(17) 0.29835(17) 0.0437(6) Uani d 1 . .
    H H59A 0.2862 0.4187 0.3137 0.052 Uiso calc 1 . .
    H H59B 0.3624 0.4814 0.2807 0.052 Uiso calc 1 . .
    C C60 0.2710(2) 0.51657(19) 0.36676(18) 0.0514(7) Uani d 1 . .
    H H60A 0.2084 0.5036 0.3901 0.062 Uiso calc 1 . .
    H H60B 0.2747 0.5728 0.3515 0.062 Uiso calc 1 . .
    C C61 0.3314(3) 0.4954(2) 0.4237(2) 0.0631(9) Uani d 1 . .
    H H61A 0.3282 0.4389 0.4372 0.076 Uiso calc 1 . .
    H H61B 0.3936 0.5084 0.3993 0.076 Uiso calc 1 . .
    C C62 0.3110(4) 0.5334(3) 0.4944(2) 0.0875(14) Uani d 1 . .
    H H62A 0.3552 0.5178 0.5264 0.131 Uiso calc 1 . .
    H H62B 0.2512 0.5178 0.5214 0.131 Uiso calc 1 . .
    H H62C 0.3131 0.5894 0.4820 0.131 Uiso calc 1 . .
    C C63 0.27396(19) 0.58148(15) 0.20295(16) 0.0415(6) Uani d 1 . .
    H H63A 0.2445 0.6146 0.2410 0.050 Uiso calc 1 . .
    H H63B 0.3393 0.5879 0.1989 0.050 Uiso calc 1 . .
    C C64 0.2492(2) 0.61080(17) 0.12773(18) 0.0501(7) Uani d 1 . .
    H H64A 0.2855 0.5840 0.0875 0.060 Uiso calc 1 . .
    H H64B 0.1855 0.5991 0.1285 0.060 Uiso calc 1 . .
    C C65 0.2646(3) 0.69612(18) 0.1108(2) 0.0595(8) Uani d 1 . .
    H H65A 0.3254 0.7080 0.1189 0.071 Uiso calc 1 . .
    H H65B 0.2215 0.7226 0.1472 0.071 Uiso calc 1 . .
    C C66 0.2553(3) 0.7282(2) 0.0323(2) 0.0682(10) Uani d 1 . .
    H H66A 0.2710 0.7831 0.0246 0.102 Uiso calc 1 . .
    H H66B 0.1935 0.7219 0.0254 0.102 Uiso calc 1 . .
    H H66C 0.2954 0.7007 -0.0043 0.102 Uiso calc 1 . .
    N N20 0.72892(17) 0.93841(15) 1.01240(14) 0.0479(6) Uani d 1 . .
    C C67 0.8071(2) 0.93305(19) 1.05475(17) 0.0503(7) Uani d 1 . .
    H H67A 0.8379 0.9837 1.0458 0.060 Uiso calc 1 . .
    H H67B 0.7829 0.9238 1.1094 0.060 Uiso calc 1 . .
    C C68 0.8757(2) 0.8720(2) 1.03507(18) 0.0536(8) Uani d 1 . .
    H H68A 0.8963 0.8771 0.9798 0.064 Uiso calc 1 . .
    H H68B 0.8478 0.8205 1.0502 0.064 Uiso calc 1 . .
    C C69 0.9551(2) 0.8784(2) 1.07384(18) 0.0549(8) Uani d 1 . .
    H H69A 0.9879 0.9267 1.0529 0.066 Uiso calc 1 . .
    H H69B 0.9334 0.8816 1.1282 0.066 Uiso calc 1 . .
    C C70 1.0183(2) 0.8117(2) 1.0650(2) 0.0621(9) Uani d 1 . .
    H H70A 1.0689 0.8195 1.0903 0.093 Uiso calc 1 . .
    H H70B 1.0404 0.8082 1.0113 0.093 Uiso calc 1 . .
    H H70C 0.9870 0.7638 1.0876 0.093 Uiso calc 1 . .
    C C71 0.6633(2) 0.99719(18) 1.04517(18) 0.0527(7) Uani d 1 . .
    H H71A 0.6200 1.0093 1.0107 0.063 Uiso calc 1 . .
    H H71B 0.6964 1.0452 1.0470 0.063 Uiso calc 1 . .
    C C72 0.6114(2) 0.97207(18) 1.12398(16) 0.0494(7) Uani d 1 . .
    H H72A 0.6021 0.9156 1.1297 0.059 Uiso calc 1 . .
    H H72B 0.6472 0.9842 1.1619 0.059 Uiso calc 1 . .
    C C73 0.5216(2) 1.0113(2) 1.13913(19) 0.0559(8) Uani d 1 . .
    H H73A 0.4876 1.0027 1.0989 0.067 Uiso calc 1 . .
    H H73B 0.5310 1.0675 1.1376 0.067 Uiso calc 1 . .
    C C74 0.4670(2) 0.9813(2) 1.2154(2) 0.0633(9) Uani d 1 . .
    H H74A 0.4089 1.0071 1.2223 0.095 Uiso calc 1 . .
    H H74B 0.4991 0.9920 1.2556 0.095 Uiso calc 1 . .
    H H74C 0.4580 0.9256 1.2173 0.095 Uiso calc 1 . .
    C C75 0.6859(2) 0.86013(17) 1.01881(17) 0.0467(7) Uani d 1 . .
    H H75A 0.7288 0.8256 0.9911 0.056 Uiso calc 1 . .
    H H75B 0.6750 0.8389 1.0726 0.056 Uiso calc 1 . .
    C C76 0.5992(2) 0.85802(19) 0.98967(18) 0.0509(7) Uani d 1 . .
    H H76A 0.6114 0.8659 0.9339 0.061 Uiso calc 1 . .
    H H76B 0.5603 0.9004 1.0081 0.061 Uiso calc 1 . .
    C C77 0.5512(2) 0.7811(2) 1.0158(2) 0.0593(8) Uani d 1 . .
    H H77A 0.5044 0.7754 0.9851 0.071 Uiso calc 1 . .
    H H77B 0.5946 0.7387 1.0071 0.071 Uiso calc 1 . .
    C C78 0.5094(3) 0.7741(3) 1.0970(3) 0.0975(16) Uani d 1 . .
    H H78A 0.4813 0.7232 1.1113 0.146 Uiso calc 1 . .
    H H78B 0.4640 0.8141 1.1055 0.146 Uiso calc 1 . .
    H H78C 0.5554 0.7803 1.1276 0.146 Uiso calc 1 . .
    C C79 0.7611(2) 0.96494(19) 0.92815(18) 0.0598(9) Uani d 1 . .
    H H79A 0.7876 0.9200 0.9036 0.072 Uiso calc 0.5 B 1
    H H79B 0.7080 0.9806 0.9055 0.072 Uiso calc 0.5 B 1
    H H79C 0.8093 0.9301 0.9082 0.072 Uiso calc 0.5 C 2
    H H79D 0.7109 0.9592 0.9010 0.072 Uiso calc 0.5 C 2
    C C80A 0.8284(6) 1.0305(5) 0.9088(4) 0.067(3) Uani d 0.5 D 1
    H H80A 0.8051 1.0748 0.9359 0.080 Uiso calc 0.5 D 1
    H H80B 0.8849 1.0138 0.9256 0.080 Uiso calc 0.5 D 1
    C C81A 0.8466(4) 1.0550(4) 0.8248(3) 0.0606(12) Uani d 0.5 D 1
    H H81A 0.8875 1.1000 0.8159 0.073 Uiso calc 0.5 D 1
    H H81B 0.8796 1.0127 0.8000 0.073 Uiso calc 0.5 D 1
    C C82A 0.7693(6) 1.0761(7) 0.7843(6) 0.090(3) Uani d 0.5 D 1
    H H82A 0.7894 1.0765 0.7298 0.136 Uiso calc 0.5 D 1
    H H82B 0.7473 1.1274 0.7956 0.136 Uiso calc 0.5 D 1
    H H82C 0.7211 1.0382 0.8013 0.136 Uiso calc 0.5 D 1
    C C80B 0.7954(6) 1.0474(3) 0.9106(4) 0.067(3) Uani d 0.5 D 2
    H H80C 0.7636 1.0778 0.9500 0.080 Uiso calc 0.5 D 2
    H H80D 0.8594 1.0472 0.9148 0.080 Uiso calc 0.5 D 2
    C C81B 0.7864(5) 1.0888(4) 0.8344(3) 0.0606(12) Uani d 0.5 D 2
    H H81C 0.7231 1.1037 0.8355 0.073 Uiso calc 0.5 D 2
    H H81D 0.8224 1.1367 0.8259 0.073 Uiso calc 0.5 D 2
    C C82B 0.8152(8) 1.0424(6) 0.7690(5) 0.090(3) Uani d 0.5 D 2
    H H82D 0.8166 1.0756 0.7216 0.136 Uiso calc 0.5 D 2
    H H82E 0.7729 1.0000 0.7716 0.136 Uiso calc 0.5 D 2
    H H82F 0.8750 1.0215 0.7711 0.136 Uiso calc 0.5 D 2
    P P1 0.60995(4) 0.97408(3) 0.55144(3) 0.02832(13) Uani d 1 . .
    O O19 0.51551(11) 0.95514(10) 0.59024(10) 0.0354(4) Uani d 1 . .
    O O20 0.63474(11) 1.05356(10) 0.57479(10) 0.0344(4) Uani d 1 . .
    H H20O 0.6934(8) 1.0670(18) 0.5542(17) 0.052 Uiso d 1 . .
    O O21 0.61479(11) 0.98453(10) 0.46370(10) 0.0333(4) Uani d 1 . .
    H H21O 0.5645(13) 1.0068(17) 0.4480(17) 0.050 Uiso d 1 . .
    O O22 0.67758(11) 0.91334(9) 0.56726(10) 0.0327(4) Uani d 1 . .
    P P2 0.87010(4) 1.03192(3) 0.53218(3) 0.02841(13) Uani d 1 . .
    O O23 0.82990(11) 0.96052(10) 0.58748(10) 0.0338(4) Uani d 1 . .
    H H23O 0.7761(11) 0.9427(18) 0.5783(18) 0.051 Uiso d 1 . .
    O O24 0.79916(11) 1.09098(9) 0.52118(10) 0.0335(4) Uani d 1 . .
    O O25 0.90787(11) 1.00351(10) 0.45455(10) 0.0332(4) Uani d 1 . .
    H H25O 0.9644(9) 0.9823(17) 0.4529(18) 0.050 Uiso d 1 . .
    O O26 0.94470(11) 1.06344(10) 0.56654(10) 0.0363(4) Uani d 1 . .
loop_
    _atom_site_aniso_label
    _atom_site_aniso_U_11
    _atom_site_aniso_U_22
    _atom_site_aniso_U_33
    _atom_site_aniso_U_12
    _atom_site_aniso_U_13
    _atom_site_aniso_U_23
    O1 0.0425(11) 0.0716(15) 0.0544(13) 0.0122(11) -0.0132(9) -0.0063(11)
    O2 0.0513(13) 0.0562(13) 0.0662(14) -0.0077(10) -0.0194(11) -0.0112(11)
    O3 0.0413(11) 0.0482(12) 0.0658(13) 0.0115(9) -0.0135(9) -0.0266(10)
    O4 0.0356(10) 0.0673(14) 0.0682(14) 0.0052(9) -0.0164(10) -0.0359(11)
    O5 0.0706(17) 0.097(2) 0.0833(19) 0.0183(15) -0.0055(14) -0.0533(17)
    O6 0.0820(18) 0.0580(15) 0.0704(16) 0.0327(13) 0.0133(14) -0.0017(12)
    O7 0.0398(10) 0.0426(10) 0.0526(11) 0.0068(8) -0.0151(8) -0.0203(9)
    O8 0.0359(11) 0.0642(14) 0.0735(15) 0.0015(10) -0.0116(10) 0.0110(12)
    O9 0.0655(15) 0.0680(15) 0.0571(14) 0.0338(12) -0.0088(11) -0.0101(12)
    N1 0.0373(12) 0.0530(15) 0.0434(13) -0.0048(11) -0.0037(10) 0.0035(11)
    N2 0.0308(11) 0.0336(11) 0.0405(11) 0.0023(9) -0.0043(9) -0.0076(9)
    N3 0.0324(11) 0.0358(11) 0.0468(13) 0.0048(9) -0.0065(9) -0.0107(10)
    N4 0.0320(11) 0.0535(14) 0.0479(13) 0.0067(10) -0.0087(10) -0.0200(11)
    N5 0.0424(13) 0.0403(13) 0.0554(14) 0.0086(10) -0.0197(11) -0.0189(11)
    N6 0.0356(11) 0.0352(11) 0.0418(12) 0.0043(9) -0.0092(9) -0.0141(9)
    N7 0.0406(13) 0.0557(15) 0.0413(13) 0.0100(11) 0.0003(10) 0.0085(11)
    N8 0.0321(11) 0.0448(13) 0.0506(13) 0.0014(9) -0.0085(10) -0.0194(11)
    N9 0.0563(16) 0.0452(15) 0.0639(18) 0.0001(13) 0.0136(14) -0.0143(13)
    C1 0.0410(15) 0.0352(14) 0.0548(17) 0.0003(11) 0.0081(12) -0.0088(12)
    C2 0.0508(18) 0.065(2) 0.061(2) 0.0011(15) -0.0077(15) -0.0305(17)
    C3 0.0390(16) 0.065(2) 0.066(2) 0.0095(14) -0.0127(14) -0.0300(16)
    C4 0.0345(13) 0.0362(14) 0.0482(15) -0.0044(11) -0.0007(11) -0.0106(11)
    C5 0.0441(15) 0.0435(15) 0.0474(16) 0.0040(12) -0.0064(12) -0.0092(12)
    C6 0.0453(16) 0.0409(15) 0.0534(17) 0.0081(12) -0.0018(13) -0.0028(13)
    C7 0.0296(13) 0.0452(15) 0.0498(15) -0.0024(11) -0.0041(11) -0.0156(12)
    C8 0.0336(13) 0.0435(15) 0.0445(15) 0.0042(11) -0.0086(11) -0.0127(12)
    C9 0.0337(13) 0.0360(13) 0.0496(15) 0.0034(11) -0.0102(11) -0.0078(11)
    C10 0.0298(12) 0.0346(13) 0.0410(14) 0.0020(10) -0.0006(10) -0.0036(11)
    C11 0.0313(12) 0.0351(13) 0.0333(12) -0.0007(10) -0.0004(10) 0.0005(10)
    C12 0.0361(14) 0.0365(14) 0.0465(15) 0.0034(11) -0.0038(11) -0.0064(11)
    C13 0.0390(14) 0.0397(14) 0.0459(15) -0.0029(11) -0.0044(11) -0.0051(12)
    C14 0.0312(13) 0.0439(15) 0.0372(13) -0.0040(11) -0.0030(10) 0.0017(11)
    C15 0.0369(14) 0.0413(15) 0.0434(14) 0.0059(11) -0.0036(11) -0.0017(12)
    C16 0.0396(14) 0.0371(14) 0.0411(14) 0.0034(11) -0.0052(11) -0.0057(11)
    C17 0.0359(14) 0.0525(16) 0.0409(14) 0.0088(12) -0.0067(11) -0.0161(12)
    C18 0.0399(14) 0.0448(15) 0.0456(15) 0.0082(12) -0.0134(12) -0.0140(12)
    C19 0.0330(13) 0.0390(14) 0.0424(14) 0.0020(10) -0.0070(11) -0.0103(11)
    C20 0.0367(13) 0.0355(13) 0.0298(12) 0.0032(10) -0.0041(10) -0.0045(10)
    C21 0.0446(15) 0.0377(14) 0.0477(15) 0.0017(12) -0.0129(12) -0.0098(12)
    C22 0.0515(16) 0.0366(14) 0.0453(15) 0.0098(12) -0.0086(12) -0.0086(12)
    C23 0.0377(14) 0.0450(15) 0.0316(12) 0.0087(11) -0.0015(10) 0.0019(11)
    C24 0.0364(13) 0.0458(15) 0.0337(13) -0.0031(11) -0.0081(10) -0.0012(11)
    C25 0.0393(14) 0.0356(13) 0.0335(12) 0.0027(10) -0.0070(10) -0.0068(10)
    O10A 0.043(2) 0.098(3) 0.065(3) -0.001(2) -0.002(2) -0.017(3)
    O11A 0.043(2) 0.098(3) 0.065(3) -0.001(2) -0.002(2) -0.017(3)
    O10B 0.038(2) 0.058(2) 0.056(2) 0.0010(16) 0.0051(16) -0.0169(18)
    O11B 0.038(2) 0.058(2) 0.056(2) 0.0010(16) 0.0051(16) -0.0169(18)
    O12 0.0471(11) 0.0621(13) 0.0424(11) 0.0037(10) -0.0108(9) 0.0127(10)
    O13 0.0315(9) 0.0488(11) 0.0337(9) 0.0046(8) -0.0006(7) 0.0005(8)
    O14 0.0855(17) 0.0689(15) 0.0343(11) 0.0219(13) -0.0013(11) 0.0100(10)
    O15 0.0469(12) 0.0517(12) 0.0498(11) 0.0020(9) -0.0223(9) 0.0021(9)
    O16 0.0326(9) 0.0421(10) 0.0364(9) 0.0011(7) -0.0039(7) 0.0060(8)
    O17 0.0686(17) 0.089(2) 0.087(2) 0.0363(15) -0.0099(14) 0.0231(16)
    O18 0.0383(12) 0.0599(14) 0.0859(17) 0.0104(10) -0.0055(11) -0.0102(12)
    N10 0.0393(14) 0.084(2) 0.0456(15) -0.0057(14) 0.0019(11) -0.0091(14)
    N11 0.0310(11) 0.0421(12) 0.0339(11) -0.0014(9) -0.0063(8) 0.0042(9)
    N12 0.0318(11) 0.0423(12) 0.0429(12) 0.0022(9) -0.0107(9) 0.0048(10)
    N13 0.0271(10) 0.0404(11) 0.0319(10) 0.0013(8) -0.0045(8) 0.0007(9)
    N14 0.0322(11) 0.0359(11) 0.0366(11) 0.0002(9) -0.0017(9) 0.0057(9)
    N15 0.0309(10) 0.0356(11) 0.0338(11) -0.0003(9) -0.0045(8) 0.0029(9)
    N16 0.0477(15) 0.0517(15) 0.0648(17) 0.0146(12) -0.0133(13) -0.0084(13)
    N17 0.0272(10) 0.0413(12) 0.0312(10) 0.0012(9) -0.0034(8) 0.0014(9)
    N18 0.0530(14) 0.0345(11) 0.0365(12) -0.0021(10) -0.0141(10) -0.0017(9)
    C26 0.0362(14) 0.0415(15) 0.0515(16) 0.0082(11) -0.0081(12) -0.0073(12)
    C27 0.0315(13) 0.0465(15) 0.0378(13) -0.0002(11) -0.0053(10) -0.0070(11)
    C28 0.0354(13) 0.0394(14) 0.0328(12) -0.0008(11) -0.0088(10) -0.0001(10)
    C29 0.0331(13) 0.0338(13) 0.0358(13) 0.0010(10) -0.0069(10) -0.0055(10)
    C30 0.0400(15) 0.0429(16) 0.0634(19) 0.0043(12) 0.0020(13) 0.0111(14)
    C31 0.0521(18) 0.0437(17) 0.068(2) 0.0091(14) -0.0049(15) 0.0162(15)
    C32 0.0301(12) 0.0344(12) 0.0332(12) -0.0031(10) -0.0075(10) -0.0022(10)
    C33 0.0323(13) 0.0349(13) 0.0371(13) 0.0036(10) -0.0037(10) -0.0002(10)
    C34 0.0320(12) 0.0395(13) 0.0297(12) 0.0044(10) -0.0064(9) -0.0005(10)
    C35 0.0316(12) 0.0351(13) 0.0348(12) 0.0045(10) -0.0059(10) -0.0012(10)
    C36 0.0364(14) 0.0374(14) 0.0491(15) 0.0041(11) -0.0147(12) -0.0017(12)
    C37 0.0339(13) 0.0375(13) 0.0398(14) -0.0028(10) -0.0111(10) -0.0004(11)
    C38 0.0323(13) 0.0411(14) 0.0347(13) -0.0048(10) -0.0081(10) -0.0045(10)
    C39 0.0339(13) 0.0400(14) 0.0332(12) -0.0028(10) -0.0036(10) -0.0018(10)
    C40 0.0348(13) 0.0419(14) 0.0430(14) -0.0008(11) -0.0099(11) -0.0074(11)
    C41 0.0328(14) 0.0601(18) 0.0411(14) -0.0050(12) -0.0055(11) -0.0100(13)
    C42 0.0404(16) 0.076(2) 0.0365(14) -0.0116(15) -0.0004(12) 0.0055(14)
    C43 0.0394(15) 0.0570(18) 0.0391(14) -0.0046(13) -0.0094(11) 0.0066(13)
    C44 0.0304(12) 0.0325(12) 0.0338(12) -0.0019(10) -0.0065(10) -0.0050(10)
    C45 0.0329(12) 0.0317(12) 0.0331(12) -0.0006(10) -0.0081(10) -0.0035(10)
    C46 0.0336(13) 0.0390(14) 0.0393(14) 0.0003(11) -0.0043(10) 0.0002(11)
    C47 0.0417(14) 0.0373(14) 0.0354(13) -0.0029(11) -0.0027(11) 0.0006(11)
    C48 0.0437(14) 0.0298(12) 0.0331(12) -0.0016(10) -0.0128(10) -0.0031(10)
    C49 0.0328(13) 0.0392(13) 0.0373(13) 0.0016(10) -0.0108(10) -0.0059(11)
    C50 0.0343(13) 0.0400(14) 0.0310(12) -0.0011(10) -0.0048(10) -0.0028(10)
    N19 0.0423(12) 0.0335(11) 0.0428(12) -0.0016(9) -0.0144(10) -0.0027(9)
    C51 0.062(2) 0.0517(18) 0.0486(17) 0.0078(15) -0.0042(14) 0.0006(14)
    C52 0.0503(17) 0.0413(15) 0.0474(16) -0.0070(13) -0.0065(13) -0.0032(12)
    C53 0.0538(17) 0.0398(15) 0.0518(17) 0.0016(13) -0.0064(14) -0.0022(13)
    C54 0.0422(15) 0.0417(15) 0.0439(15) 0.0008(12) -0.0125(12) -0.0057(12)
    C55 0.0520(17) 0.0333(14) 0.0476(16) -0.0013(12) -0.0117(13) -0.0025(12)
    C56 0.0531(18) 0.0451(16) 0.0514(17) -0.0021(13) -0.0068(14) -0.0063(13)
    C57 0.072(2) 0.0525(19) 0.0550(19) -0.0169(17) 0.0095(16) -0.0122(15)
    C58 0.078(3) 0.055(2) 0.074(2) -0.0113(18) 0.017(2) -0.0163(18)
    C59 0.0438(15) 0.0395(14) 0.0500(16) 0.0046(12) -0.0144(12) -0.0051(12)
    C60 0.0599(19) 0.0481(17) 0.0492(17) 0.0090(14) -0.0157(14) -0.0102(13)
    C61 0.074(2) 0.068(2) 0.0519(19) 0.0132(18) -0.0228(17) -0.0063(16)
    C62 0.121(4) 0.084(3) 0.069(3) 0.029(3) -0.046(3) -0.015(2)
    C63 0.0415(14) 0.0342(13) 0.0506(16) -0.0023(11) -0.0120(12) -0.0066(12)
    C64 0.0552(18) 0.0417(16) 0.0541(17) -0.0067(13) -0.0153(14) 0.0022(13)
    C65 0.074(2) 0.0414(17) 0.065(2) -0.0048(15) -0.0199(17) 0.0006(15)
    C66 0.091(3) 0.0472(19) 0.063(2) 0.0067(18) -0.0140(19) 0.0076(16)
    N20 0.0531(15) 0.0519(14) 0.0406(13) -0.0053(11) -0.0087(11) -0.0129(11)
    C67 0.0523(17) 0.0582(18) 0.0408(15) -0.0126(14) -0.0053(13) -0.0096(13)
    C68 0.0475(17) 0.063(2) 0.0480(17) -0.0132(15) 0.0014(13) -0.0117(15)
    C69 0.0541(18) 0.061(2) 0.0472(17) -0.0120(15) -0.0005(14) -0.0053(14)
    C70 0.057(2) 0.067(2) 0.060(2) -0.0052(17) -0.0065(16) -0.0035(17)
    C71 0.067(2) 0.0455(16) 0.0501(17) -0.0005(14) -0.0205(15) -0.0084(13)
    C72 0.0644(19) 0.0467(16) 0.0410(15) 0.0068(14) -0.0159(14) -0.0120(13)
    C73 0.0595(19) 0.0573(19) 0.0587(19) 0.0093(15) -0.0258(16) -0.0168(15)
    C74 0.060(2) 0.063(2) 0.069(2) 0.0039(16) -0.0069(17) -0.0198(18)
    C75 0.0505(17) 0.0475(16) 0.0407(15) -0.0061(13) -0.0014(12) -0.0088(12)
    C76 0.0552(18) 0.0539(18) 0.0446(16) -0.0024(14) -0.0098(13) -0.0079(13)
    C77 0.0534(19) 0.0545(19) 0.071(2) -0.0091(15) -0.0126(16) -0.0060(16)
    C78 0.082(3) 0.115(4) 0.088(3) -0.044(3) -0.011(2) 0.017(3)
    C79 0.070(2) 0.068(2) 0.0420(16) -0.0177(18) -0.0090(15) -0.0090(15)
    C80A 0.053(6) 0.093(4) 0.052(2) -0.034(4) -0.006(3) -0.003(3)
    C81A 0.058(3) 0.063(3) 0.056(3) -0.008(2) 0.006(2) -0.006(2)
    C82A 0.093(7) 0.100(8) 0.070(4) -0.024(5) -0.010(5) 0.025(4)
    C80B 0.053(6) 0.093(4) 0.052(2) -0.034(4) -0.006(3) -0.003(3)
    C81B 0.058(3) 0.063(3) 0.056(3) -0.008(2) 0.006(2) -0.006(2)
    C82B 0.093(7) 0.100(8) 0.070(4) -0.024(5) -0.010(5) 0.025(4)
    P1 0.0237(3) 0.0299(3) 0.0312(3) -0.0007(2) -0.0050(2) -0.0017(2)
    O19 0.0295(9) 0.0420(10) 0.0336(9) -0.0027(7) -0.0072(7) 0.0043(7)
    O20 0.0240(8) 0.0358(9) 0.0435(10) 0.0032(7) -0.0043(7) -0.0080(7)
    O21 0.0270(8) 0.0365(9) 0.0352(9) 0.0010(7) -0.0034(7) -0.0015(7)
    O22 0.0303(8) 0.0308(9) 0.0375(9) -0.0013(7) -0.0079(7) -0.0027(7)
    P2 0.0229(3) 0.0267(3) 0.0354(3) 0.0013(2) -0.0054(2) -0.0021(2)
    O23 0.0261(8) 0.0337(9) 0.0417(9) 0.0002(7) -0.0101(7) 0.0030(7)
    O24 0.0271(8) 0.0296(8) 0.0425(9) 0.0008(7) -0.0043(7) -0.0006(7)
    O25 0.0258(8) 0.0340(9) 0.0405(9) 0.0022(7) -0.0082(7) -0.0032(7)
    O26 0.0292(9) 0.0341(9) 0.0475(10) 0.0042(7) -0.0074(7) -0.0117(8)
_geom_special_details
;
 All esds (except the esd in the dihedral angle between two l.s. planes)
 are estimated using the full covariance matrix.  The cell esds are taken
 into account individually in the estimation of esds in distances, angles
 and torsion angles; correlations between esds in cell parameters are only
 used when they are defined by crystal symmetry.  An approximate (isotropic)
 treatment of cell esds is used for estimating esds involving l.s. planes.
;
loop_
    _geom_bond_atom_site_label_1
    _geom_bond_atom_site_label_2
    _geom_bond_site_symmetry_2
    _geom_bond_distance
    _geom_bond_publ_flag
    O1 N1 . 1.242(3) ?
    O2 N1 . 1.226(3) ?
    O3 C10 . 1.220(3) ?
    O4 C7 . 1.219(3) ?
    O5 N9 . 1.228(4) ?
    O6 N9 . 1.217(4) ?
    O7 C19 . 1.228(3) ?
    O8 N7 . 1.225(3) ?
    O9 N7 . 1.230(3) ?
    N1 C14 . 1.450(4) ?
    N2 C11 . 1.382(3) ?
    N2 C10 . 1.394(3) ?
    N2 H2N . 0.898(5) ?
    N3 C10 . 1.345(3) ?
    N3 C9 . 1.445(3) ?
    N3 H3N . 0.897(5) ?
    N4 C7 . 1.363(3) ?
    N4 C17 . 1.455(3) ?
    N4 C8 . 1.457(3) ?
    N5 C19 . 1.354(3) ?
    N5 C18 . 1.454(3) ?
    N5 H5N . 0.899(5) ?
    N6 C19 . 1.378(3) ?
    N6 C20 . 1.394(3) ?
    N6 H6N . 0.897(5) ?
    N7 C23 . 1.464(3) ?
    N8 C7 . 1.377(4) ?
    N8 C4 . 1.403(3) ?
    N8 H8N . 0.898(5) ?
    N9 C1 . 1.465(4) ?
    C1 C2 . 1.361(5) ?
    C1 C6 . 1.373(4) ?
    C2 C3 . 1.385(4) ?
    C2 H2 . 0.9500 ?
    C3 C4 . 1.386(4) ?
    C3 H3 . 0.9500 ?
    C4 C5 . 1.381(4) ?
    C5 C6 . 1.382(4) ?
    C5 H5 . 0.9500 ?
    C6 H6 . 0.9500 ?
    C8 C9 . 1.518(4) ?
    C8 H8A . 0.9900 ?
    C8 H8B . 0.9900 ?
    C9 H9A . 0.9900 ?
    C9 H9B . 0.9900 ?
    C11 C12 . 1.402(4) ?
    C11 C16 . 1.405(4) ?
    C12 C13 . 1.377(4) ?
    C12 H12 . 0.9500 ?
    C13 C14 . 1.382(4) ?
    C13 H13 . 0.9500 ?
    C14 C15 . 1.381(4) ?
    C15 C16 . 1.372(4) ?
    C15 H15 . 0.9500 ?
    C16 H16 . 0.9500 ?
    C17 C18 . 1.523(4) ?
    C17 H17A . 0.9900 ?
    C17 H17B . 0.9900 ?
    C18 H18A . 0.9900 ?
    C18 H18B . 0.9900 ?
    C20 C21 . 1.398(4) ?
    C20 C25 . 1.399(4) ?
    C21 C22 . 1.382(4) ?
    C21 H21 . 0.9500 ?
    C22 C23 . 1.374(4) ?
    C22 H22 . 0.9500 ?
    C23 C24 . 1.380(4) ?
    C24 C25 . 1.379(4) ?
    C24 H24 . 0.9500 ?
    C25 H25 . 0.9500 ?
    O10A N10 . 1.250(3) ?
    O11A N10 . 1.224(4) ?
    O10B N10 . 1.230(3) ?
    O11B N10 . 1.232(3) ?
    O12 C37 . 1.216(3) ?
    O13 C44 . 1.227(3) ?
    O14 N18 . 1.223(3) ?
    O15 N18 . 1.225(3) ?
    O16 C32 . 1.231(3) ?
    O17 N16 . 1.224(4) ?
    O18 N16 . 1.222(4) ?
    N10 C41 . 1.451(4) ?
    N11 C38 . 1.381(3) ?
    N11 C37 . 1.391(3) ?
    N11 H11N . 0.899(5) ?
    N12 C37 . 1.354(3) ?
    N12 C36 . 1.448(3) ?
    N12 H12N . 0.897(5) ?
    N13 C44 . 1.359(3) ?
    N13 C34 . 1.463(3) ?
    N13 C35 . 1.463(3) ?
    N14 C32 . 1.350(3) ?
    N14 C33 . 1.451(3) ?
    N14 H14N . 0.898(5) ?
    N15 C32 . 1.379(3) ?
    N15 C29 . 1.393(3) ?
    N15 H15N . 0.897(5) ?
    N16 C26 . 1.463(4) ?
    N17 C44 . 1.382(3) ?
    N17 C45 . 1.404(3) ?
    N17 H17N . 0.898(5) ?
    N18 C48 . 1.461(3) ?
    C26 C27 . 1.374(4) ?
    C26 C31 . 1.379(4) ?
    C27 C28 . 1.379(4) ?
    C27 H27 . 0.9500 ?
    C28 C29 . 1.399(4) ?
    C28 H28 . 0.9500 ?
    C29 C30 . 1.391(4) ?
    C30 C31 . 1.381(4) ?
    C30 H30 . 0.9500 ?
    C31 H31 . 0.9500 ?
    C33 C34 . 1.523(4) ?
    C33 H33A . 0.9900 ?
    C33 H33B . 0.9900 ?
    C34 H34A . 0.9900 ?
    C34 H34B . 0.9900 ?
    C35 C36 . 1.519(4) ?
    C35 H35A . 0.9900 ?
    C35 H35B . 0.9900 ?
    C36 H36A . 0.9900 ?
    C36 H36B . 0.9900 ?
    C38 C43 . 1.402(4) ?
    C38 C39 . 1.405(4) ?
    C39 C40 . 1.372(4) ?
    C39 H39 . 0.9500 ?
    C40 C41 . 1.374(4) ?
    C40 H40 . 0.9500 ?
    C41 C42 . 1.383(4) ?
    C42 C43 . 1.382(4) ?
    C42 H42 . 0.9500 ?
    C43 H43 . 0.9500 ?
    C45 C50 . 1.397(4) ?
    C45 C46 . 1.400(4) ?
    C46 C47 . 1.379(4) ?
    C46 H46 . 0.9500 ?
    C47 C48 . 1.374(4) ?
    C47 H47 . 0.9500 ?
    C48 C49 . 1.385(4) ?
    C49 C50 . 1.377(4) ?
    C49 H49 . 0.9500 ?
    C50 H50 . 0.9500 ?
    N19 C54 . 1.511(4) ?
    N19 C63 . 1.518(3) ?
    N19 C59 . 1.521(3) ?
    N19 C55 . 1.536(4) ?
    C51 C52 . 1.504(4) ?
    C51 H51A . 0.9800 ?
    C51 H51B . 0.9800 ?
    C51 H51C . 0.9800 ?
    C52 C53 . 1.541(4) ?
    C52 H52A . 0.9900 ?
    C52 H52B . 0.9900 ?
    C53 C54 . 1.512(4) ?
    C53 H53A . 0.9900 ?
    C53 H53B . 0.9900 ?
    C54 H54A . 0.9900 ?
    C54 H54B . 0.9900 ?
    C55 C56 . 1.509(4) ?
    C55 H55A . 0.9900 ?
    C55 H55B . 0.9900 ?
    C56 C57 . 1.510(4) ?
    C56 H56A . 0.9900 ?
    C56 H56B . 0.9900 ?
    C57 C58 . 1.520(5) ?
    C57 H57A . 0.9900 ?
    C57 H57B . 0.9900 ?
    C58 H58A . 0.9800 ?
    C58 H58B . 0.9800 ?
    C58 H58C . 0.9800 ?
    C59 C60 . 1.501(4) ?
    C59 H59A . 0.9900 ?
    C59 H59B . 0.9900 ?
    C60 C61 . 1.512(4) ?
    C60 H60A . 0.9900 ?
    C60 H60B . 0.9900 ?
    C61 C62 . 1.488(5) ?
    C61 H61A . 0.9900 ?
    C61 H61B . 0.9900 ?
    C62 H62A . 0.9800 ?
    C62 H62B . 0.9800 ?
    C62 H62C . 0.9800 ?
    C63 C64 . 1.512(4) ?
    C63 H63A . 0.9900 ?
    C63 H63B . 0.9900 ?
    C64 C65 . 1.501(4) ?
    C64 H64A . 0.9900 ?
    C64 H64B . 0.9900 ?
    C65 C66 . 1.501(5) ?
    C65 H65A . 0.9900 ?
    C65 H65B . 0.9900 ?
    C66 H66A . 0.9800 ?
    C66 H66B . 0.9800 ?
    C66 H66C . 0.9800 ?
    N20 C75 . 1.507(4) ?
    N20 C71 . 1.515(4) ?
    N20 C67 . 1.522(4) ?
    N20 C79 . 1.541(4) ?
    C67 C68 . 1.507(5) ?
    C67 H67A . 0.9900 ?
    C67 H67B . 0.9900 ?
    C68 C69 . 1.511(5) ?
    C68 H68A . 0.9900 ?
    C68 H68B . 0.9900 ?
    C69 C70 . 1.504(5) ?
    C69 H69A . 0.9900 ?
    C69 H69B . 0.9900 ?
    C70 H70A . 0.9800 ?
    C70 H70B . 0.9800 ?
    C70 H70C . 0.9800 ?
    C71 C72 . 1.527(4) ?
    C71 H71A . 0.9900 ?
    C71 H71B . 0.9900 ?
    C72 C73 . 1.513(4) ?
    C72 H72A . 0.9900 ?
    C72 H72B . 0.9900 ?
    C73 C74 . 1.524(5) ?
    C73 H73A . 0.9900 ?
    C73 H73B . 0.9900 ?
    C74 H74A . 0.9800 ?
    C74 H74B . 0.9800 ?
    C74 H74C . 0.9800 ?
    C75 C76 . 1.506(4) ?
    C75 H75A . 0.9900 ?
    C75 H75B . 0.9900 ?
    C76 C77 . 1.526(4) ?
    C76 H76A . 0.9900 ?
    C76 H76B . 0.9900 ?
    C77 C78 . 1.489(6) ?
    C77 H77A . 0.9900 ?
    C77 H77B . 0.9900 ?
    C78 H78A . 0.9800 ?
    C78 H78B . 0.9800 ?
    C78 H78C . 0.9800 ?
    C79 C80A . 1.516(4) ?
    C79 C80B . 1.519(4) ?
    C79 H79A . 0.9900 ?
    C79 H79B . 0.9900 ?
    C79 H79C . 0.9900 ?
    C79 H79D . 0.9900 ?
    C80A C81A . 1.514(4) ?
    C80A H80A . 0.9900 ?
    C80A H80B . 0.9900 ?
    C81A C82A . 1.513(4) ?
    C81A H81A . 0.9900 ?
    C81A H81B . 0.9900 ?
    C82A H82A . 0.9800 ?
    C82A H82B . 0.9800 ?
    C82A H82C . 0.9800 ?
    C80B C81B . 1.515(4) ?
    C80B H80C . 0.9900 ?
    C80B H80D . 0.9900 ?
    C81B C82B . 1.506(4) ?
    C81B H81C . 0.9900 ?
    C81B H81D . 0.9900 ?
    C82B H82D . 0.9800 ?
    C82B H82E . 0.9800 ?
    C82B H82F . 0.9800 ?
    P1 O22 . 1.5071(17) ?
    P1 O19 . 1.5072(17) ?
    P1 O20 . 1.5632(18) ?
    P1 O21 . 1.5695(18) ?
    O20 H20O . 0.928(5) ?
    O21 H21O . 0.928(5) ?
    P2 O24 . 1.5054(17) ?
    P2 O26 . 1.5226(18) ?
    P2 O25 . 1.5531(18) ?
    P2 O23 . 1.5705(18) ?
    O23 H23O . 0.927(5) ?
    O25 H25O . 0.928(5) ?
loop_
    _geom_angle_atom_site_label_1
    _geom_angle_atom_site_label_2
    _geom_angle_atom_site_label_3
    _geom_angle_site_symmetry_1
    _geom_angle_site_symmetry_3
    _geom_angle
    _geom_angle_publ_flag
    O2 N1 O1 . . 122.6(3) ?
    O2 N1 C14 . . 119.2(2) ?
    O1 N1 C14 . . 118.1(3) ?
    C11 N2 C10 . . 127.4(2) ?
    C11 N2 H2N . . 118(2) ?
    C10 N2 H2N . . 115(2) ?
    C10 N3 C9 . . 121.4(2) ?
    C10 N3 H3N . . 123(2) ?
    C9 N3 H3N . . 116(2) ?
    C7 N4 C17 . . 123.5(2) ?
    C7 N4 C8 . . 118.8(2) ?
    C17 N4 C8 . . 117.8(2) ?
    C19 N5 C18 . . 119.6(2) ?
    C19 N5 H5N . . 118(2) ?
    C18 N5 H5N . . 120(2) ?
    C19 N6 C20 . . 126.8(2) ?
    C19 N6 H6N . . 115(2) ?
    C20 N6 H6N . . 118(2) ?
    O8 N7 O9 . . 123.9(3) ?
    O8 N7 C23 . . 118.4(3) ?
    O9 N7 C23 . . 117.7(3) ?
    C7 N8 C4 . . 126.1(2) ?
    C7 N8 H8N . . 120(2) ?
    C4 N8 H8N . . 113(2) ?
    O6 N9 O5 . . 123.8(3) ?
    O6 N9 C1 . . 118.4(3) ?
    O5 N9 C1 . . 117.8(3) ?
    C2 C1 C6 . . 121.9(3) ?
    C2 C1 N9 . . 118.9(3) ?
    C6 C1 N9 . . 119.2(3) ?
    C1 C2 C3 . . 119.6(3) ?
    C1 C2 H2 . . 120.2 ?
    C3 C2 H2 . . 120.2 ?
    C2 C3 C4 . . 120.0(3) ?
    C2 C3 H3 . . 120.0 ?
    C4 C3 H3 . . 120.0 ?
    C5 C4 C3 . . 119.1(3) ?
    C5 C4 N8 . . 117.2(3) ?
    C3 C4 N8 . . 123.7(3) ?
    C4 C5 C6 . . 121.1(3) ?
    C4 C5 H5 . . 119.5 ?
    C6 C5 H5 . . 119.5 ?
    C1 C6 C5 . . 118.4(3) ?
    C1 C6 H6 . . 120.8 ?
    C5 C6 H6 . . 120.8 ?
    O4 C7 N4 . . 121.4(3) ?
    O4 C7 N8 . . 122.6(2) ?
    N4 C7 N8 . . 116.0(2) ?
    N4 C8 C9 . . 112.0(2) ?
    N4 C8 H8A . . 109.2 ?
    C9 C8 H8A . . 109.2 ?
    N4 C8 H8B . . 109.2 ?
    C9 C8 H8B . . 109.2 ?
    H8A C8 H8B . . 107.9 ?
    N3 C9 C8 . . 111.5(2) ?
    N3 C9 H9A . . 109.3 ?
    C8 C9 H9A . . 109.3 ?
    N3 C9 H9B . . 109.3 ?
    C8 C9 H9B . . 109.3 ?
    H9A C9 H9B . . 108.0 ?
    O3 C10 N3 . . 123.7(2) ?
    O3 C10 N2 . . 123.2(2) ?
    N3 C10 N2 . . 113.1(2) ?
    N2 C11 C12 . . 124.3(2) ?
    N2 C11 C16 . . 117.3(2) ?
    C12 C11 C16 . . 118.4(2) ?
    C13 C12 C11 . . 120.2(3) ?
    C13 C12 H12 . . 119.9 ?
    C11 C12 H12 . . 119.9 ?
    C12 C13 C14 . . 119.9(3) ?
    C12 C13 H13 . . 120.1 ?
    C14 C13 H13 . . 120.1 ?
    C15 C14 C13 . . 121.1(3) ?
    C15 C14 N1 . . 119.3(2) ?
    C13 C14 N1 . . 119.5(3) ?
    C16 C15 C14 . . 119.2(3) ?
    C16 C15 H15 . . 120.4 ?
    C14 C15 H15 . . 120.4 ?
    C15 C16 C11 . . 121.1(3) ?
    C15 C16 H16 . . 119.4 ?
    C11 C16 H16 . . 119.4 ?
    N4 C17 C18 . . 112.3(2) ?
    N4 C17 H17A . . 109.2 ?
    C18 C17 H17A . . 109.2 ?
    N4 C17 H17B . . 109.2 ?
    C18 C17 H17B . . 109.2 ?
    H17A C17 H17B . . 107.9 ?
    N5 C18 C17 . . 111.0(2) ?
    N5 C18 H18A . . 109.4 ?
    C17 C18 H18A . . 109.4 ?
    N5 C18 H18B . . 109.4 ?
    C17 C18 H18B . . 109.4 ?
    H18A C18 H18B . . 108.0 ?
    O7 C19 N5 . . 122.3(2) ?
    O7 C19 N6 . . 124.2(2) ?
    N5 C19 N6 . . 113.6(2) ?
    N6 C20 C21 . . 123.7(2) ?
    N6 C20 C25 . . 117.3(2) ?
    C21 C20 C25 . . 119.0(2) ?
    C22 C21 C20 . . 119.5(3) ?
    C22 C21 H21 . . 120.3 ?
    C20 C21 H21 . . 120.3 ?
    C23 C22 C21 . . 120.3(3) ?
    C23 C22 H22 . . 119.8 ?
    C21 C22 H22 . . 119.8 ?
    C22 C23 C24 . . 121.4(3) ?
    C22 C23 N7 . . 119.7(3) ?
    C24 C23 N7 . . 118.9(3) ?
    C25 C24 C23 . . 118.6(2) ?
    C25 C24 H24 . . 120.7 ?
    C23 C24 H24 . . 120.7 ?
    C24 C25 C20 . . 121.2(2) ?
    C24 C25 H25 . . 119.4 ?
    C20 C25 H25 . . 119.4 ?
    O10B N10 O11B . . 121.8(4) ?
    O11A N10 O10A . . 120.6(5) ?
    O11A N10 C41 . . 121.8(5) ?
    O10B N10 C41 . . 119.6(3) ?
    O11B N10 C41 . . 115.9(4) ?
    O10A N10 C41 . . 115.8(3) ?
    C38 N11 C37 . . 128.6(2) ?
    C38 N11 H11N . . 116(2) ?
    C37 N11 H11N . . 115(2) ?
    C37 N12 C36 . . 122.4(2) ?
    C37 N12 H12N . . 122(2) ?
    C36 N12 H12N . . 115(2) ?
    C44 N13 C34 . . 124.1(2) ?
    C44 N13 C35 . . 117.9(2) ?
    C34 N13 C35 . . 117.95(19) ?
    C32 N14 C33 . . 119.4(2) ?
    C32 N14 H14N . . 120(2) ?
    C33 N14 H14N . . 118(2) ?
    C32 N15 C29 . . 128.0(2) ?
    C32 N15 H15N . . 115(2) ?
    C29 N15 H15N . . 117(2) ?
    O18 N16 O17 . . 123.3(3) ?
    O18 N16 C26 . . 118.7(3) ?
    O17 N16 C26 . . 118.0(3) ?
    C44 N17 C45 . . 126.4(2) ?
    C44 N17 H17N . . 118.8(19) ?
    C45 N17 H17N . . 114.6(19) ?
    O14 N18 O15 . . 123.2(2) ?
    O14 N18 C48 . . 118.2(2) ?
    O15 N18 C48 . . 118.6(2) ?
    C27 C26 C31 . . 121.1(3) ?
    C27 C26 N16 . . 119.2(3) ?
    C31 C26 N16 . . 119.7(3) ?
    C26 C27 C28 . . 118.8(2) ?
    C26 C27 H27 . . 120.6 ?
    C28 C27 H27 . . 120.6 ?
    C27 C28 C29 . . 121.3(2) ?
    C27 C28 H28 . . 119.4 ?
    C29 C28 H28 . . 119.4 ?
    C30 C29 N15 . . 124.3(2) ?
    C30 C29 C28 . . 118.9(2) ?
    N15 C29 C28 . . 116.8(2) ?
    C31 C30 C29 . . 119.7(3) ?
    C31 C30 H30 . . 120.2 ?
    C29 C30 H30 . . 120.2 ?
    C26 C31 C30 . . 120.3(3) ?
    C26 C31 H31 . . 119.8 ?
    C30 C31 H31 . . 119.8 ?
    O16 C32 N14 . . 122.2(2) ?
    O16 C32 N15 . . 124.3(2) ?
    N14 C32 N15 . . 113.6(2) ?
    N14 C33 C34 . . 111.3(2) ?
    N14 C33 H33A . . 109.4 ?
    C34 C33 H33A . . 109.4 ?
    N14 C33 H33B . . 109.4 ?
    C34 C33 H33B . . 109.4 ?
    H33A C33 H33B . . 108.0 ?
    N13 C34 C33 . . 112.3(2) ?
    N13 C34 H34A . . 109.2 ?
    C33 C34 H34A . . 109.2 ?
    N13 C34 H34B . . 109.2 ?
    C33 C34 H34B . . 109.2 ?
    H34A C34 H34B . . 107.9 ?
    N13 C35 C36 . . 112.4(2) ?
    N13 C35 H35A . . 109.1 ?
    C36 C35 H35A . . 109.1 ?
    N13 C35 H35B . . 109.1 ?
    C36 C35 H35B . . 109.1 ?
    H35A C35 H35B . . 107.9 ?
    N12 C36 C35 . . 111.2(2) ?
    N12 C36 H36A . . 109.4 ?
    C35 C36 H36A . . 109.4 ?
    N12 C36 H36B . . 109.4 ?
    C35 C36 H36B . . 109.4 ?
    H36A C36 H36B . . 108.0 ?
    O12 C37 N12 . . 124.5(2) ?
    O12 C37 N11 . . 123.9(2) ?
    N12 C37 N11 . . 111.6(2) ?
    N11 C38 C43 . . 124.9(2) ?
    N11 C38 C39 . . 116.5(2) ?
    C43 C38 C39 . . 118.7(2) ?
    C40 C39 C38 . . 121.2(2) ?
    C40 C39 H39 . . 119.4 ?
    C38 C39 H39 . . 119.4 ?
    C39 C40 C41 . . 119.2(3) ?
    C39 C40 H40 . . 120.4 ?
    C41 C40 H40 . . 120.4 ?
    C40 C41 C42 . . 121.1(3) ?
    C40 C41 N10 . . 119.0(3) ?
    C42 C41 N10 . . 119.9(3) ?
    C43 C42 C41 . . 120.3(3) ?
    C43 C42 H42 . . 119.9 ?
    C41 C42 H42 . . 119.9 ?
    C42 C43 C38 . . 119.5(3) ?
    C42 C43 H43 . . 120.3 ?
    C38 C43 H43 . . 120.3 ?
    O13 C44 N13 . . 121.2(2) ?
    O13 C44 N17 . . 122.9(2) ?
    N13 C44 N17 . . 115.9(2) ?
    C50 C45 C46 . . 119.2(2) ?
    C50 C45 N17 . . 116.4(2) ?
    C46 C45 N17 . . 124.3(2) ?
    C47 C46 C45 . . 119.8(2) ?
    C47 C46 H46 . . 120.1 ?
    C45 C46 H46 . . 120.1 ?
    C48 C47 C46 . . 119.6(2) ?
    C48 C47 H47 . . 120.2 ?
    C46 C47 H47 . . 120.2 ?
    C47 C48 C49 . . 122.0(2) ?
    C47 C48 N18 . . 119.6(2) ?
    C49 C48 N18 . . 118.5(2) ?
    C50 C49 C48 . . 118.3(2) ?
    C50 C49 H49 . . 120.8 ?
    C48 C49 H49 . . 120.8 ?
    C49 C50 C45 . . 121.0(2) ?
    C49 C50 H50 . . 119.5 ?
    C45 C50 H50 . . 119.5 ?
    C54 N19 C63 . . 108.4(2) ?
    C54 N19 C59 . . 111.8(2) ?
    C63 N19 C59 . . 108.9(2) ?
    C54 N19 C55 . . 109.5(2) ?
    C63 N19 C55 . . 110.2(2) ?
    C59 N19 C55 . . 108.1(2) ?
    C52 C51 H51A . . 109.5 ?
    C52 C51 H51B . . 109.5 ?
    H51A C51 H51B . . 109.5 ?
    C52 C51 H51C . . 109.5 ?
    H51A C51 H51C . . 109.5 ?
    H51B C51 H51C . . 109.5 ?
    C51 C52 C53 . . 114.4(3) ?
    C51 C52 H52A . . 108.7 ?
    C53 C52 H52A . . 108.7 ?
    C51 C52 H52B . . 108.7 ?
    C53 C52 H52B . . 108.7 ?
    H52A C52 H52B . . 107.6 ?
    C54 C53 C52 . . 110.6(2) ?
    C54 C53 H53A . . 109.5 ?
    C52 C53 H53A . . 109.5 ?
    C54 C53 H53B . . 109.5 ?
    C52 C53 H53B . . 109.5 ?
    H53A C53 H53B . . 108.1 ?
    N19 C54 C53 . . 116.7(2) ?
    N19 C54 H54A . . 108.1 ?
    C53 C54 H54A . . 108.1 ?
    N19 C54 H54B . . 108.1 ?
    C53 C54 H54B . . 108.1 ?
    H54A C54 H54B . . 107.3 ?
    C56 C55 N19 . . 115.7(2) ?
    C56 C55 H55A . . 108.3 ?
    N19 C55 H55A . . 108.3 ?
    C56 C55 H55B . . 108.3 ?
    N19 C55 H55B . . 108.3 ?
    H55A C55 H55B . . 107.4 ?
    C55 C56 C57 . . 110.7(3) ?
    C55 C56 H56A . . 109.5 ?
    C57 C56 H56A . . 109.5 ?
    C55 C56 H56B . . 109.5 ?
    C57 C56 H56B . . 109.5 ?
    H56A C56 H56B . . 108.1 ?
    C56 C57 C58 . . 112.4(3) ?
    C56 C57 H57A . . 109.1 ?
    C58 C57 H57A . . 109.1 ?
    C56 C57 H57B . . 109.1 ?
    C58 C57 H57B . . 109.1 ?
    H57A C57 H57B . . 107.9 ?
    C57 C58 H58A . . 109.5 ?
    C57 C58 H58B . . 109.5 ?
    H58A C58 H58B . . 109.5 ?
    C57 C58 H58C . . 109.5 ?
    H58A C58 H58C . . 109.5 ?
    H58B C58 H58C . . 109.5 ?
    C60 C59 N19 . . 116.4(2) ?
    C60 C59 H59A . . 108.2 ?
    N19 C59 H59A . . 108.2 ?
    C60 C59 H59B . . 108.2 ?
    N19 C59 H59B . . 108.2 ?
    H59A C59 H59B . . 107.3 ?
    C59 C60 C61 . . 111.0(3) ?
    C59 C60 H60A . . 109.4 ?
    C61 C60 H60A . . 109.4 ?
    C59 C60 H60B . . 109.4 ?
    C61 C60 H60B . . 109.4 ?
    H60A C60 H60B . . 108.0 ?
    C62 C61 C60 . . 115.8(3) ?
    C62 C61 H61A . . 108.3 ?
    C60 C61 H61A . . 108.3 ?
    C62 C61 H61B . . 108.3 ?
    C60 C61 H61B . . 108.3 ?
    H61A C61 H61B . . 107.4 ?
    C61 C62 H62A . . 109.5 ?
    C61 C62 H62B . . 109.5 ?
    H62A C62 H62B . . 109.5 ?
    C61 C62 H62C . . 109.5 ?
    H62A C62 H62C . . 109.5 ?
    H62B C62 H62C . . 109.5 ?
    C64 C63 N19 . . 116.6(2) ?
    C64 C63 H63A . . 108.1 ?
    N19 C63 H63A . . 108.1 ?
    C64 C63 H63B . . 108.1 ?
    N19 C63 H63B . . 108.1 ?
    H63A C63 H63B . . 107.3 ?
    C65 C64 C63 . . 111.0(3) ?
    C65 C64 H64A . . 109.4 ?
    C63 C64 H64A . . 109.4 ?
    C65 C64 H64B . . 109.4 ?
    C63 C64 H64B . . 109.4 ?
    H64A C64 H64B . . 108.0 ?
    C64 C65 C66 . . 114.6(3) ?
    C64 C65 H65A . . 108.6 ?
    C66 C65 H65A . . 108.6 ?
    C64 C65 H65B . . 108.6 ?
    C66 C65 H65B . . 108.6 ?
    H65A C65 H65B . . 107.6 ?
    C65 C66 H66A . . 109.5 ?
    C65 C66 H66B . . 109.5 ?
    H66A C66 H66B . . 109.5 ?
    C65 C66 H66C . . 109.5 ?
    H66A C66 H66C . . 109.5 ?
    H66B C66 H66C . . 109.5 ?
    C75 N20 C71 . . 111.4(2) ?
    C75 N20 C67 . . 109.4(2) ?
    C71 N20 C67 . . 108.7(2) ?
    C75 N20 C79 . . 108.2(2) ?
    C71 N20 C79 . . 108.4(3) ?
    C67 N20 C79 . . 110.7(2) ?
    C68 C67 N20 . . 116.6(3) ?
    C68 C67 H67A . . 108.1 ?
    N20 C67 H67A . . 108.1 ?
    C68 C67 H67B . . 108.1 ?
    N20 C67 H67B . . 108.1 ?
    H67A C67 H67B . . 107.3 ?
    C67 C68 C69 . . 111.7(3) ?
    C67 C68 H68A . . 109.3 ?
    C69 C68 H68A . . 109.3 ?
    C67 C68 H68B . . 109.3 ?
    C69 C68 H68B . . 109.3 ?
    H68A C68 H68B . . 107.9 ?
    C70 C69 C68 . . 113.2(3) ?
    C70 C69 H69A . . 108.9 ?
    C68 C69 H69A . . 108.9 ?
    C70 C69 H69B . . 108.9 ?
    C68 C69 H69B . . 108.9 ?
    H69A C69 H69B . . 107.8 ?
    C69 C70 H70A . . 109.5 ?
    C69 C70 H70B . . 109.5 ?
    H70A C70 H70B . . 109.5 ?
    C69 C70 H70C . . 109.5 ?
    H70A C70 H70C . . 109.5 ?
    H70B C70 H70C . . 109.5 ?
    N20 C71 C72 . . 115.0(3) ?
    N20 C71 H71A . . 108.5 ?
    C72 C71 H71A . . 108.5 ?
    N20 C71 H71B . . 108.5 ?
    C72 C71 H71B . . 108.5 ?
    H71A C71 H71B . . 107.5 ?
    C73 C72 C71 . . 112.4(3) ?
    C73 C72 H72A . . 109.1 ?
    C71 C72 H72A . . 109.1 ?
    C73 C72 H72B . . 109.1 ?
    C71 C72 H72B . . 109.1 ?
    H72A C72 H72B . . 107.9 ?
    C72 C73 C74 . . 112.1(3) ?
    C72 C73 H73A . . 109.2 ?
    C74 C73 H73A . . 109.2 ?
    C72 C73 H73B . . 109.2 ?
    C74 C73 H73B . . 109.2 ?
    H73A C73 H73B . . 107.9 ?
    C73 C74 H74A . . 109.5 ?
    C73 C74 H74B . . 109.5 ?
    H74A C74 H74B . . 109.5 ?
    C73 C74 H74C . . 109.5 ?
    H74A C74 H74C . . 109.5 ?
    H74B C74 H74C . . 109.5 ?
    C76 C75 N20 . . 115.8(3) ?
    C76 C75 H75A . . 108.3 ?
    N20 C75 H75A . . 108.3 ?
    C76 C75 H75B . . 108.3 ?
    N20 C75 H75B . . 108.3 ?
    H75A C75 H75B . . 107.4 ?
    C75 C76 C77 . . 110.9(3) ?
    C75 C76 H76A . . 109.5 ?
    C77 C76 H76A . . 109.5 ?
    C75 C76 H76B . . 109.5 ?
    C77 C76 H76B . . 109.5 ?
    H76A C76 H76B . . 108.1 ?
    C78 C77 C76 . . 112.7(3) ?
    C78 C77 H77A . . 109.1 ?
    C76 C77 H77A . . 109.1 ?
    C78 C77 H77B . . 109.1 ?
    C76 C77 H77B . . 109.1 ?
    H77A C77 H77B . . 107.8 ?
    C77 C78 H78A . . 109.5 ?
    C77 C78 H78B . . 109.5 ?
    H78A C78 H78B . . 109.5 ?
    C77 C78 H78C . . 109.5 ?
    H78A C78 H78C . . 109.5 ?
    H78B C78 H78C . . 109.5 ?
    C80A C79 N20 . . 117.2(3) ?
    C80B C79 N20 . . 115.3(4) ?
    C80A C79 H79A . . 108.0 ?
    N20 C79 H79A . . 108.0 ?
    C80A C79 H79B . . 108.0 ?
    N20 C79 H79B . . 108.0 ?
    H79A C79 H79B . . 107.2 ?
    C80B C79 H79C . . 108.5 ?
    N20 C79 H79C . . 108.5 ?
    C80B C79 H79D . . 108.5 ?
    N20 C79 H79D . . 108.5 ?
    H79C C79 H79D . . 107.5 ?
    C81A C80A C79 . . 111.0(5) ?
    C81A C80A H80A . . 109.4 ?
    C79 C80A H80A . . 109.4 ?
    C81A C80A H80B . . 109.4 ?
    C79 C80A H80B . . 109.4 ?
    H80A C80A H80B . . 108.0 ?
    C82A C81A C80A . . 119.5(7) ?
    C82A C81A H81A . . 107.4 ?
    C80A C81A H81A . . 107.4 ?
    C82A C81A H81B . . 107.4 ?
    C80A C81A H81B . . 107.4 ?
    H81A C81A H81B . . 107.0 ?
    C81A C82A H82A . . 109.5 ?
    C81A C82A H82B . . 109.5 ?
    H82A C82A H82B . . 109.5 ?
    C81A C82A H82C . . 109.5 ?
    H82A C82A H82C . . 109.5 ?
    H82B C82A H82C . . 109.5 ?
    C81B C80B C79 . . 117.2(5) ?
    C81B C80B H80C . . 108.0 ?
    C79 C80B H80C . . 108.0 ?
    C81B C80B H80D . . 108.0 ?
    C79 C80B H80D . . 108.0 ?
    H80C C80B H80D . . 107.2 ?
    C82B C81B C80B . . 114.5(7) ?
    C82B C81B H81C . . 108.6 ?
    C80B C81B H81C . . 108.6 ?
    C82B C81B H81D . . 108.6 ?
    C80B C81B H81D . . 108.6 ?
    H81C C81B H81D . . 107.6 ?
    C81B C82B H82D . . 109.5 ?
    C81B C82B H82E . . 109.5 ?
    H82D C82B H82E . . 109.5 ?
    C81B C82B H82F . . 109.5 ?
    H82D C82B H82F . . 109.5 ?
    H82E C82B H82F . . 109.5 ?
    O22 P1 O19 . . 114.54(10) ?
    O22 P1 O20 . . 111.33(9) ?
    O19 P1 O20 . . 107.35(10) ?
    O22 P1 O21 . . 106.44(10) ?
    O19 P1 O21 . . 109.89(9) ?
    O20 P1 O21 . . 107.06(10) ?
    P1 O20 H20O . . 111(2) ?
    P1 O21 H21O . . 115(2) ?
    O24 P2 O26 . . 112.39(10) ?
    O24 P2 O25 . . 108.25(10) ?
    O26 P2 O25 . . 110.73(10) ?
    O24 P2 O23 . . 110.98(9) ?
    O26 P2 O23 . . 106.28(10) ?
    O25 P2 O23 . . 108.14(10) ?
    P2 O23 H23O . . 114(2) ?
    P2 O25 H25O . . 113(2) ?
loop_
    _geom_torsion_atom_site_label_1
    _geom_torsion_atom_site_label_2
    _geom_torsion_atom_site_label_3
    _geom_torsion_atom_site_label_4
    _geom_torsion_site_symmetry_1
    _geom_torsion_site_symmetry_2
    _geom_torsion_site_symmetry_3
    _geom_torsion_site_symmetry_4
    _geom_torsion
    _geom_torsion_publ_flag
    O6 N9 C1 C2 . . . . -166.3(3) ?
    O5 N9 C1 C2 . . . . 14.0(4) ?
    O6 N9 C1 C6 . . . . 12.2(4) ?
    O5 N9 C1 C6 . . . . -167.5(3) ?
    C6 C1 C2 C3 . . . . -1.0(5) ?
    N9 C1 C2 C3 . . . . 177.5(3) ?
    C1 C2 C3 C4 . . . . 1.4(5) ?
    C2 C3 C4 C5 . . . . -0.9(5) ?
    C2 C3 C4 N8 . . . . 177.3(3) ?
    C7 N8 C4 C5 . . . . -172.6(3) ?
    C7 N8 C4 C3 . . . . 9.2(5) ?
    C3 C4 C5 C6 . . . . -0.1(4) ?
    N8 C4 C5 C6 . . . . -178.3(3) ?
    C2 C1 C6 C5 . . . . 0.0(5) ?
    N9 C1 C6 C5 . . . . -178.4(3) ?
    C4 C5 C6 C1 . . . . 0.5(4) ?
    C17 N4 C7 O4 . . . . 175.2(3) ?
    C8 N4 C7 O4 . . . . -4.5(4) ?
    C17 N4 C7 N8 . . . . -4.0(4) ?
    C8 N4 C7 N8 . . . . 176.4(2) ?
    C4 N8 C7 O4 . . . . 4.9(5) ?
    C4 N8 C7 N4 . . . . -176.0(3) ?
    C7 N4 C8 C9 . . . . 100.0(3) ?
    C17 N4 C8 C9 . . . . -79.6(3) ?
    C10 N3 C9 C8 . . . . 91.6(3) ?
    N4 C8 C9 N3 . . . . 177.7(2) ?
    C9 N3 C10 O3 . . . . 0.3(4) ?
    C9 N3 C10 N2 . . . . -179.3(2) ?
    C11 N2 C10 O3 . . . . 6.3(4) ?
    C11 N2 C10 N3 . . . . -174.0(2) ?
    C10 N2 C11 C12 . . . . 2.1(4) ?
    C10 N2 C11 C16 . . . . -179.0(2) ?
    N2 C11 C12 C13 . . . . -179.0(2) ?
    C16 C11 C12 C13 . . . . 2.1(4) ?
    C11 C12 C13 C14 . . . . -0.3(4) ?
    C12 C13 C14 C15 . . . . -1.8(4) ?
    C12 C13 C14 N1 . . . . 175.4(2) ?
    O2 N1 C14 C15 . . . . 174.6(3) ?
    O1 N1 C14 C15 . . . . -2.7(4) ?
    O2 N1 C14 C13 . . . . -2.6(4) ?
    O1 N1 C14 C13 . . . . -179.9(2) ?
    C13 C14 C15 C16 . . . . 2.0(4) ?
    N1 C14 C15 C16 . . . . -175.2(2) ?
    C14 C15 C16 C11 . . . . -0.2(4) ?
    N2 C11 C16 C15 . . . . 179.2(2) ?
    C12 C11 C16 C15 . . . . -1.8(4) ?
    C7 N4 C17 C18 . . . . 81.5(3) ?
    C8 N4 C17 C18 . . . . -98.9(3) ?
    C19 N5 C18 C17 . . . . 75.3(3) ?
    N4 C17 C18 N5 . . . . -161.0(2) ?
    C18 N5 C19 O7 . . . . -5.2(4) ?
    C18 N5 C19 N6 . . . . 174.8(2) ?
    C20 N6 C19 O7 . . . . 12.1(4) ?
    C20 N6 C19 N5 . . . . -167.8(3) ?
    C19 N6 C20 C21 . . . . -22.3(4) ?
    C19 N6 C20 C25 . . . . 157.0(3) ?
    N6 C20 C21 C22 . . . . 177.5(3) ?
    C25 C20 C21 C22 . . . . -1.8(4) ?
    C20 C21 C22 C23 . . . . 1.2(4) ?
    C21 C22 C23 C24 . . . . 0.5(4) ?
    C21 C22 C23 N7 . . . . -178.2(2) ?
    O8 N7 C23 C22 . . . . -172.3(3) ?
    O9 N7 C23 C22 . . . . 7.3(4) ?
    O8 N7 C23 C24 . . . . 8.9(4) ?
    O9 N7 C23 C24 . . . . -171.4(2) ?
    C22 C23 C24 C25 . . . . -1.4(4) ?
    N7 C23 C24 C25 . . . . 177.3(2) ?
    C23 C24 C25 C20 . . . . 0.7(4) ?
    N6 C20 C25 C24 . . . . -178.4(2) ?
    C21 C20 C25 C24 . . . . 0.9(4) ?
    O18 N16 C26 C27 . . . . -8.2(4) ?
    O17 N16 C26 C27 . . . . 171.0(3) ?
    O18 N16 C26 C31 . . . . 173.4(3) ?
    O17 N16 C26 C31 . . . . -7.5(5) ?
    C31 C26 C27 C28 . . . . -0.4(4) ?
    N16 C26 C27 C28 . . . . -178.8(3) ?
    C26 C27 C28 C29 . . . . -0.7(4) ?
    C32 N15 C29 C30 . . . . 16.0(4) ?
    C32 N15 C29 C28 . . . . -162.8(2) ?
    C27 C28 C29 C30 . . . . 0.6(4) ?
    C27 C28 C29 N15 . . . . 179.6(2) ?
    N15 C29 C30 C31 . . . . -178.3(3) ?
    C28 C29 C30 C31 . . . . 0.5(5) ?
    C27 C26 C31 C30 . . . . 1.5(5) ?
    N16 C26 C31 C30 . . . . 179.9(3) ?
    C29 C30 C31 C26 . . . . -1.5(5) ?
    C33 N14 C32 O16 . . . . 3.9(4) ?
    C33 N14 C32 N15 . . . . -175.8(2) ?
    C29 N15 C32 O16 . . . . -6.2(4) ?
    C29 N15 C32 N14 . . . . 173.5(2) ?
    C32 N14 C33 C34 . . . . -75.5(3) ?
    C44 N13 C34 C33 . . . . -81.5(3) ?
    C35 N13 C34 C33 . . . . 96.2(3) ?
    N14 C33 C34 N13 . . . . 164.1(2) ?
    C44 N13 C35 C36 . . . . -87.5(3) ?
    C34 N13 C35 C36 . . . . 94.6(3) ?
    C37 N12 C36 C35 . . . . -97.3(3) ?
    N13 C35 C36 N12 . . . . -172.7(2) ?
    C36 N12 C37 O12 . . . . -4.5(4) ?
    C36 N12 C37 N11 . . . . 175.5(2) ?
    C38 N11 C37 O12 . . . . -4.1(5) ?
    C38 N11 C37 N12 . . . . 175.9(2) ?
    C37 N11 C38 C43 . . . . -6.0(4) ?
    C37 N11 C38 C39 . . . . 174.8(3) ?
    N11 C38 C39 C40 . . . . 179.6(2) ?
    C43 C38 C39 C40 . . . . 0.3(4) ?
    C38 C39 C40 C41 . . . . 1.2(4) ?
    C39 C40 C41 C42 . . . . -2.3(4) ?
    C39 C40 C41 N10 . . . . 178.7(3) ?
    O11A N10 C41 C40 . . . . -2.6(11) ?
    O10B N10 C41 C40 . . . . -162.2(4) ?
    O11B N10 C41 C40 . . . . -0.6(9) ?
    O10A N10 C41 C40 . . . . 161.9(4) ?
    O11A N10 C41 C42 . . . . 178.3(10) ?
    O10B N10 C41 C42 . . . . 18.8(5) ?
    O11B N10 C41 C42 . . . . -179.6(8) ?
    O10A N10 C41 C42 . . . . -17.2(5) ?
    C40 C41 C42 C43 . . . . 1.8(5) ?
    N10 C41 C42 C43 . . . . -179.2(3) ?
    C41 C42 C43 C38 . . . . -0.2(5) ?
    N11 C38 C43 C42 . . . . 180.0(3) ?
    C39 C38 C43 C42 . . . . -0.8(4) ?
    C34 N13 C44 O13 . . . . -179.1(2) ?
    C35 N13 C44 O13 . . . . 3.2(4) ?
    C34 N13 C44 N17 . . . . 0.5(4) ?
    C35 N13 C44 N17 . . . . -177.3(2) ?
    C45 N17 C44 O13 . . . . 4.7(4) ?
    C45 N17 C44 N13 . . . . -174.8(2) ?
    C44 N17 C45 C50 . . . . -177.8(2) ?
    C44 N17 C45 C46 . . . . 3.1(4) ?
    C50 C45 C46 C47 . . . . 0.9(4) ?
    N17 C45 C46 C47 . . . . -179.9(2) ?
    C45 C46 C47 C48 . . . . -1.6(4) ?
    C46 C47 C48 C49 . . . . 0.8(4) ?
    C46 C47 C48 N18 . . . . -179.3(2) ?
    O14 N18 C48 C47 . . . . -14.2(4) ?
    O15 N18 C48 C47 . . . . 165.5(2) ?
    O14 N18 C48 C49 . . . . 165.7(3) ?
    O15 N18 C48 C49 . . . . -14.6(3) ?
    C47 C48 C49 C50 . . . . 0.7(4) ?
    N18 C48 C49 C50 . . . . -179.3(2) ?
    C48 C49 C50 C45 . . . . -1.3(4) ?
    C46 C45 C50 C49 . . . . 0.6(4) ?
    N17 C45 C50 C49 . . . . -178.7(2) ?
    C51 C52 C53 C54 . . . . -56.8(4) ?
    C63 N19 C54 C53 . . . . -172.7(2) ?
    C59 N19 C54 C53 . . . . -52.7(3) ?
    C55 N19 C54 C53 . . . . 67.1(3) ?
    C52 C53 C54 N19 . . . . -167.5(2) ?
    C54 N19 C55 C56 . . . . 178.0(2) ?
    C63 N19 C55 C56 . . . . 58.9(3) ?
    C59 N19 C55 C56 . . . . -59.9(3) ?
    N19 C55 C56 C57 . . . . -173.0(3) ?
    C55 C56 C57 C58 . . . . -174.2(3) ?
    C54 N19 C59 C60 . . . . -56.1(3) ?
    C63 N19 C59 C60 . . . . 63.6(3) ?
    C55 N19 C59 C60 . . . . -176.7(3) ?
    N19 C59 C60 C61 . . . . -172.1(3) ?
    C59 C60 C61 C62 . . . . -179.5(4) ?
    C54 N19 C63 C64 . . . . -70.4(3) ?
    C59 N19 C63 C64 . . . . 167.8(3) ?
    C55 N19 C63 C64 . . . . 49.4(3) ?
    N19 C63 C64 C65 . . . . 172.0(3) ?
    C63 C64 C65 C66 . . . . 171.0(3) ?
    C75 N20 C67 C68 . . . . 52.6(3) ?
    C71 N20 C67 C68 . . . . 174.5(3) ?
    C79 N20 C67 C68 . . . . -66.5(3) ?
    N20 C67 C68 C69 . . . . 173.3(3) ?
    C67 C68 C69 C70 . . . . 171.4(3) ?
    C75 N20 C71 C72 . . . . 49.7(3) ?
    C67 N20 C71 C72 . . . . -71.0(3) ?
    C79 N20 C71 C72 . . . . 168.6(3) ?
    N20 C71 C72 C73 . . . . -153.1(3) ?
    C71 C72 C73 C74 . . . . 175.4(3) ?
    C71 N20 C75 C76 . . . . 51.1(3) ?
    C67 N20 C75 C76 . . . . 171.3(2) ?
    C79 N20 C75 C76 . . . . -68.1(3) ?
    N20 C75 C76 C77 . . . . -166.4(3) ?
    C75 C76 C77 C78 . . . . 74.3(4) ?
    C75 N20 C79 C80A . . . . -163.3(6) ?
    C71 N20 C79 C80A . . . . 75.7(6) ?
    C67 N20 C79 C80A . . . . -43.4(6) ?
    C75 N20 C79 C80B . . . . 172.4(5) ?
    C71 N20 C79 C80B . . . . 51.4(5) ?
    C67 N20 C79 C80B . . . . -67.8(5) ?
    C80B C79 C80A C81A . . . . -84.0(13) ?
    N20 C79 C80A C81A . . . . -174.5(5) ?
    C79 C80A C81A C82A . . . . 53.5(12) ?
    C80A C79 C80B C81B . . . . 108.0(17) ?
    N20 C79 C80B C81B . . . . -151.7(6) ?
    C79 C80B C81B C82B . . . . -46.3(11) ?
loop_
    _geom_hbond_atom_site_label_D
    _geom_hbond_atom_site_label_H
    _geom_hbond_atom_site_label_A
    _geom_hbond_site_symmetry_A
    _geom_hbond_distance_DH
    _geom_hbond_distance_HA
    _geom_hbond_distance_DA
    _geom_hbond_angle_DHA
    _geom_hbond_publ_flag
    N8 H8N O7 . 0.90(3) 2.07(3) 2.955(3) 168(3) yes
    N17 H17N O16 . 0.90(2) 2.21(2) 3.100(3) 170(2) yes
    N5 H5N O21 . 0.90(2) 2.04(2) 2.915(3) 164(3) yes
    N6 H6N O22 . 0.90(2) 2.10(2) 2.986(3) 168(2) yes
    N11 H11N O19 . 0.90(2) 1.96(2) 2.854(3) 175(2) yes
    N12 H12N O22 . 0.90(2) 2.21(2) 3.058(3) 157(3) yes
    O20 H20O O24 . 0.93(2) 1.66(2) 2.583(2) 178(3) yes
    O23 H23O O22 . 0.93(2) 1.64(2) 2.568(2) 176(2) yes
    O21 H21O O19 2_676 0.93(2) 1.61(2) 2.528(2) 173(3) yes
    O25 H25O O26 2_776 0.93(2) 1.59(2) 2.501(2) 166(3) yes
    N2 H2N O26 2_676 0.90(2) 2.08(2) 2.977(3) 174(2) yes
    N3 H3N O24 2_676 0.90(2) 2.09(2) 2.931(3) 155(3) yes
    N14 H14N O25 2_776 0.90(2) 2.03(2) 2.930(3) 175(2) yes
    N15 H15N O24 2_776 0.90(2) 2.10(2) 2.986(3) 168(2) yes
    C3 H3 O4 . 0.95 2.17 2.789(4) 121 yes
    C5 H5 O7 . 0.95 2.53 3.279(4) 136 yes
    C12 H12 O3 . 0.95 2.23 2.844(3) 122 yes
    C21 H21 O7 . 0.95 2.31 2.872(4) 118 yes
    C30 H30 O16 . 0.95 2.32 2.903(4) 119 yes
    C43 H43 O12 . 0.95 2.32 2.910(4) 120 yes
    C46 H46 O13 . 0.95 2.19 2.810(3) 122 yes
    C18 H18A O1 1_655 0.99 2.42 3.345(4) 156 yes
    C30 H30 O6 2_766 0.95 2.58 3.265(4) 129 yes
    C33 H33B O11A 1_655 0.99 2.58 3.235(12) 123 yes
    C39 H39 O21 2_676 0.95 2.52 3.446(3) 164 yes
    C54 H54A O15 1_454 0.99 2.46 3.447(4) 173 yes
    C63 H63A O3 . 0.99 2.42 3.379(4) 164 yes
    C63 H63B O4 . 0.99 2.26 3.003(4) 131 yes
    C64 H64B O15 1_454 0.99 2.46 3.348(4) 149 yes
    C70 H70B O10A 1_655 0.98 2.47 3.289(6) 141 yes
    C75 H75A O13 . 0.99 2.31 3.158(4) 143 yes
    C75 H75B O1 1_656 0.99 2.58 3.514(4) 157 yes
_shelx_space_group_comment
;
The symmetry employed for this shelxl refinement is uniquely defined
by the following loop, which should always be used as a source of
symmetry information in preference to the above space-group names.
They are only intended as comments.
;
_shelx_estimated_absorpt_T_min     0.661
_shelx_estimated_absorpt_T_max     0.895
_shelx_hkl_file
;
   0   0   2 11598.9 190.486   3
   0   0   3 8251.20 199.865   3
   0   0   3 8265.46 207.986  10
   0   0  -3 7967.29 237.815  32
   0   0   4 37880.3 619.823  11
   0   0   4 37972.2 511.191  10
   0   0  -4 37971.0 597.198  32
   0   0  -4 40359.8 593.827  30
   0   0   4 39315.4 627.676   9
   0   0   4 39754.5 518.265   3
   0   0   5 41307.2 599.216  10
   0   0   5 43072.1 747.667  11
   0   0  -5 40707.9 694.612  32
   0   0   5 42383.2 834.382   4
   0   0   5 44579.2 751.314   9
   0   0  -5 45540.9 705.148  30
   0   0   6 351.079 81.9118  11
   0   0  -6 381.225 107.847  33
   0   0   6 406.822 69.6665   3
   0   0   6 327.283 76.8168   9
   0   0   6 310.675 64.5236  10
   0   0  -6 282.914 69.4900  30
   0   0   6 245.908 82.9281   4
   0   0  -6 278.142 69.6835  32
   0   0  -7 27013.1 855.174  33
   0   0   7 27609.8 589.280  10
   0   0  -7 25984.8 668.266  32
   0   0  -7 26626.5 667.501  30
   0   0   7 27374.7 754.258   1
   0   0   7 27129.0 727.285  11
   0   0   7 25624.5 566.188   3
   0   0   7 26694.7 793.789   4
   0   0   7 28021.4 716.390   9
   0   0   8 6600.67 402.149   1
   0   0   8 6362.32 301.075   3
   0   0  -8 7006.64 380.626  30
   0   0   8 7077.93 325.409  10
   0   0  -8 6816.03 465.943  33
   0   0   8 6969.08 404.380  11
   0   0   8 6966.37 385.998   9
   0   0  -8 6601.67 364.707  32
   0   0  -9 3912.24 380.594  33
   0   0  -9 3367.45 280.972  32
   0   0   9 3805.76 257.567  10
   0   0   9 4088.08 340.613  11
   0   0   9 4028.10 321.838   9
   0   0 -10 110.494 65.2164  32
   0   0  10 153.760 88.1552  11
   0   0 -10 109.502 106.356  33
   0   0  10 126.352 73.7256   9
   0   0  11 2205.67 279.360   9
   0   0  11 2352.31 306.832  11
   0   0 -11 2297.19 334.865  33
   0   0  12 2526.07 348.951  11
   0   0  12 2351.89 308.903   9
   0   0 -12 2495.79 372.764  33
   0   0  13 1858.58 292.412   9
   0   0  13 1863.60 315.393  11
   0   0 -13 1654.36 315.800  33
   0   0  14 1768.91 160.153  22
   0   0  14 1652.64 294.412   9
   0   0 -14 1837.99 161.758  29
   0   0  15 1560.36 149.634  13
   0   0  15 1441.88 144.327  22
   0   0 -15 1441.90 139.976  29
   0   0 -16 5410.27 266.670  29
   0   0  16 5788.07 281.451  13
   0   0  16 5399.55 275.690  22
   0   0  17 884.166 111.703  22
   0   0 -17 902.987 110.551  29
   0   0  17 1086.66 121.014  13
   0   0 -18 2432.26 168.376  29
   0   0  18 2626.51 179.788  13
   0   0  19 184.439 52.2395  13
   0   0 -19 165.409 47.4020  29
   0   0  20 196.973 48.8834  13
   0   0 -20 210.243 48.5117  29
   0   0 -21 79.0752 31.3406  29
   0   0  21 93.7312 33.4394  13
   0  -1  21 98.5721 32.0342  13
   0   1 -21 68.8040 29.2502  29
   0   1 -20 26.6055 29.7799  29
   0  -1  20 59.9295 33.0700  13
   0  -1  19-8.64590 35.1693  13
   0   1 -19 52.4518 40.6787  29
   0  -1  18 1523.30 136.860  13
   0   1 -18 1400.97 127.317  29
   0  -1  17 777.919 107.518  22
   0  -1  17 880.471 112.157  13
   0   1 -17 811.087 106.101  29
   0   1 -16 1214.10 128.861  29
   0  -1  16 1167.82 129.760  13
   0  -1  16 1072.62 125.588  22
   0  -1  15 4436.31 249.361  13
   0  -1  15 4167.19 244.878  22
   0   1 -15 4188.68 235.524  29
   0   1 -14 1596.23 147.494  29
   0  -1  14 1782.70 160.376  13
   0  -1  14 1569.87 156.267  22
   0  -1  13 67.8765 79.8690  11
   0   1 -13 28.3533 102.080  33
   0  -1  13 33.0970 57.4368   9
   0  -1  12 23.0189 68.6317  11
   0  -1  12 51.2227 67.7978   9
   0   1 -12-19.0456 107.488  33
   0   1 -11 198.981 116.310  33
   0  -1  11 492.392 153.214  11
   0  -1  11 373.823 126.759   9
   0  -1  10 15444.0 696.218   9
   0  -1  10 17287.1 784.448  11
   0   1 -10 15395.2 812.394  33
   0  -1   9 21973.9 767.105   9
   0   1  -9 21540.1 899.384  33
   0  -1   9 21531.9 636.529  10
   0  -1   9 23190.2 827.626  11
   0  -1   8 13.2460 44.6943  10
   0  -1   8 13.4265 48.5156  11
   0   1  -8 23.1364 88.1204  33
   0  -1   8 201.660 67.7685   1
   0  -1   8-6.07197 57.0872   9
   0   1  -8 39.7965 47.5214  32
   0  -1   7 207.352 76.4874   9
   0  -1   7 21.4647 28.1253   3
   0  -1   7 10.8193 65.9331   1
   0   1  -7 40.7231 81.0046  33
   0  -1   7 145.314 53.8182  10
   0   1  -7 233.049 71.3812  32
   0  -1   7 7.36265 46.5041  11
   0   1  -6 72650.6 1007.19  32
   0  -1   6 77320.1 1164.81   1
   0   1  -6 74290.2 1305.52  33
   0  -1   6 85465.7 997.019  10
   0  -1   6 65758.5 784.885   3
   0  -1   6 77343.1 1140.77  11
   0  -1   6 79343.5 1131.81   9
   0  -1   5 8199.17 337.078  11
   0   1  -5 7860.67 302.185  32
   0  -1   5 8669.33 343.029   9
   0   1  -5 7131.89 316.600  30
   0  -1   5 8134.46 283.741  10
   0  -1   5 7069.51 234.180   3
   0   1  -4 12163.0 332.240  32
   0  -1   4 12853.0 318.560  10
   0  -1   4 12197.4 360.765  11
   0  -1   3 45563.8 542.292  10
   0   1  -3 45344.1 552.712  32
   0   1  -3 45555.8 638.094  30
   0   1  -2 126766. 769.934  32
   0  -1  -3 6643.78 243.747  31
   0   1   3 7472.10 239.168   9
   0   1   4 826.621 96.4176   9
   0  -1  -4 880.289 111.765  31
   0   1   5 168496. 1457.62   9
   0  -1  -5 158847. 1453.21  32
   0   1   5 155352. 1573.34   4
   0   1   5 173777. 1328.51   3
   0   1   5 155148. 1431.16  11
   0   1   6 6982.56 376.551   4
   0   1   6 6220.21 321.278  11
   0  -1  -6 7093.27 414.313  33
   0  -1  -6 6462.95 322.306  32
   0   1   6 7656.81 340.448   9
   0   1   6 6378.24 254.257  10
   0   1   7 40289.2 973.225   4
   0   1   7 42166.1 866.790   9
   0  -1  -7 40483.7 1045.04  33
   0   1   7 37948.2 672.969  10
   0  -1  -7 38693.8 844.779  32
   0   1   7 39165.9 755.712   3
   0  -1  -7 39650.4 787.262  30
   0   1   7 39511.6 879.054  11
   0   1   8 56190.2 879.429  10
   0  -1  -8 57755.9 1029.28  30
   0  -1  -8 52931.5 1058.01  32
   0   1   8 60183.3 1292.74   4
   0   1   8 58181.4 993.604   3
   0  -1  -8 55758.5 1331.10  33
   0   1   8 59250.4 1167.47  11
   0   1   8 58855.5 1109.01   9
   0   1   8 64763.3 1266.61   1
   0   1   9 37496.9 1014.66  11
   0  -1  -9 36703.4 1155.83  33
   0   1   9 37758.0 1033.01   1
   0  -1  -9 33290.1 896.587  32
   0   1   9 37508.7 1109.00   4
   0   1   9 36709.0 943.476   9
   0  -1 -10 17.5775 52.9503  32
   0   1  10 73.1593 48.5742   9
   0   1  10 120.044 76.4536  11
   0   1  10-52.2559 91.6302   1
   0  -1 -10 45.8137 84.3166  33
   0   1  11 19826.3 821.235   9
   0   1  11 20845.9 892.261  11
   0  -1 -11 20299.5 985.716  33
   0   1  12 6694.12 512.540   9
   0   1  12 6960.58 553.889  11
   0  -1 -12 6681.33 603.128  33
   0   1  13-29.1831 69.7618   9
   0  -1 -13 73.8492 92.7897  33
   0   1  13 46.7534 98.5752  11
   0  -1 -14 1951.00 163.762  29
   0   1  14 2050.74 170.202  22
   0   1  14 2454.33 384.510  11
   0  -1 -15 3038.56 204.718  29
   0   1  15 3074.14 207.949  22
   0   1  16 1628.41 151.973  13
   0  -1 -16 1524.70 144.734  29
   0   1  16 1488.16 146.993  22
   0   1  17 1319.68 137.787  22
   0   1  17 1331.64 135.573  13
   0  -1 -17 1321.33 133.584  29
   0   1  18 60.2926 40.9277  13
   0   1  18 24.6291 41.7299  22
   0  -1 -18 15.7015 41.0990  29
   0   1  19 417.959 72.9637  13
   0  -1 -19 342.467 63.9325  29
   0   1  20 218.423 51.1159  13
   0  -1 -20 228.731 54.3193  29
   0   1  21 107.210 33.7307  13
   0  -1 -21 82.9762 35.4736  29
   0  -2  21 227.239 38.7895  13
   0   2 -21 327.427 48.5342  29
   0  -2  20 92.4301 36.7451  13
   0   2 -20 124.534 38.7823  29
   0   2 -19 271.998 58.8675  29
   0  -2  19 281.347 58.4670  13
   0   2 -18 226.090 59.7701  29
   0  -2  18 238.603 60.1470  13
   0   2 -17 386.265 76.0305  29
   0  -2  17 305.087 72.0885  13
   0   2 -16 152.590 57.3532  29
   0  -2  16 140.611 53.3357  13
   0  -2  15 100.229 49.1827  13
   0   2 -15 27.9477 42.6271  29
   0  -2  15 96.5023 53.4981  22
   0  -2  14 206.626 66.5020  22
   0   2 -14 220.331 63.7365  29
   0  -2  14 262.820 69.9745  13
   0   2 -13 4626.90 543.756  33
   0  -2  13 4940.93 487.825   9
   0   2 -12 666.434 212.238  33
   0  -2  12 931.207 217.318  11
   0  -2  12 893.949 201.729   9
   0  -2  11 1834.17 269.437   9
   0   2 -11 1960.21 322.704  33
   0  -2  11 1622.01 263.433  11
   0  -2  10 23543.9 915.903  11
   0  -2  10 22545.5 868.062   9
   0   2 -10 22869.6 1014.70  33
   0  -2   9 17985.8 718.684   9
   0  -2   9 17273.6 595.190  10
   0   2  -9 18499.9 847.427  33
   0   2  -9 16559.4 613.341  32
   0  -2   9 18961.6 767.370  11
   0   2  -8 18572.6 608.471  32
   0  -2   8 19818.7 697.648   9
   0   2  -8 20060.2 821.035  33
   0  -2   8 20483.4 603.637  10
   0  -2   8 20767.7 742.406  11
   0   2  -7 3823.51 334.809  33
   0  -2   7 4691.18 312.247   9
   0  -2   7 4657.19 325.733  11
   0  -2   7 4325.39 259.310  10
   0   2  -7 4123.35 267.131  32
   0   2  -6 69854.8 1303.48  33
   0  -2   6 73671.5 1140.74   9
   0  -2   6 76184.9 1201.74  11
   0  -2   6 74808.7 996.534  10
   0   2  -6 69448.6 1005.13  32
   0  -2   6 80422.1 1205.22   1
   0   2  -5 2818.81 246.110  33
   0  -2   5 3101.71 222.957  11
   0  -2   5 3252.14 220.908   1
   0  -2   5 2762.76 178.708  10
   0  -2   5 2786.13 204.944   9
   0   2  -5 2884.23 189.614  32
   0  -2   4 23763.3 535.389  11
   0   2  -4 22959.3 473.408  32
   0  -2   4 22278.7 466.307  10
   0  -2   3 549775. 2092.18  10
   0   2  -3 541052. 2057.59  32
   0  -2   3 561287. 2265.36   1
   0  -2   3 568476. 2293.86  11
   0  -2   2 55096.5 629.695  11
   0   2  -1 137010. 693.087   6
   0   2   0 10233.0 158.405   6
   0   2   1 498.526 42.1959   1
   0   2   2 73273.9 651.809   1
   0   2   3 31473.8 517.343   1
   0   2   3 27751.3 451.790   9
   0  -2  -4 67950.6 913.634  31
   0   2   4 66816.9 812.136   9
   0   2   5 348.961 85.6093   4
   0   2   5 339.658 74.1973   1
   0   2   5 454.856 85.3214   9
   0  -2  -5 114.428 71.3970  31
   0   2   5 164.933 61.2887   3
   0   2   6 387.659 93.4818   4
   0  -2  -6 319.641 83.7890  31
   0   2   6 295.635 87.2501   1
   0   2   6 332.010 81.8353  11
   0  -2  -6 371.208 109.834  33
   0   2   6 292.230 73.5571   3
   0   2   6 421.770 86.0790   9
   0  -2  -7 58632.5 1286.14  33
   0   2   7 60833.0 1132.02   1
   0  -2  -7 58435.4 1095.46  32
   0   2   7 57641.4 1072.78  11
   0   2   7 59248.6 984.730   3
   0   2   7 57102.8 1171.88   4
   0  -2  -8 67215.7 1484.68  33
   0   2   8 72358.6 1305.06  11
   0   2   8 75190.0 1184.94   3
   0   2   8 67718.0 953.946  10
   0   2   8 72736.3 1226.13   9
   0   2   8 71790.9 1421.52   4
   0  -2  -8 68839.1 1263.22  32
   0   2   9 2862.06 265.096   9
   0   2   9 2630.35 299.387   4
   0   2   9 3312.33 305.271  11
   0  -2  -9 3131.36 350.892  33
   0  -2  -9 2803.09 270.632  32
   0  -2 -10 8557.16 500.363  32
   0   2  10 10080.5 619.435   4
   0  -2 -10 9353.69 644.569  33
   0   2  10 9672.99 522.470   9
   0   2  10 9804.59 563.535  11
   0   2  11 11021.0 642.411  11
   0   2  11 10335.2 585.600   9
   0  -2 -11 10792.3 725.061  33
   0   2  11 11456.8 706.345   4
   0   2  12 12521.4 692.590   9
   0  -2 -12 12998.1 844.243  33
   0   2  12 13558.7 771.233  11
   0   2  13 152.648 103.550  11
   0  -2 -13 120.126 135.586  33
   0   2  14 1090.85 125.147  22
   0  -2 -14 1045.37 124.965  29
   0   2  14 1135.28 265.343  11
   0   2  15 4717.47 256.361  22
   0  -2 -15 4578.26 250.589  29
   0  -2 -16 167.839 56.9618  29
   0   2  16 54.6200 43.3212  22
   0   2  17 120.067 54.4757  22
   0  -2 -17 123.526 52.6528  29
   0   2  17 185.324 58.1796  13
   0   2  18 294.997 65.9204  13
   0   2  18 268.070 62.0067  22
   0  -2 -18 320.281 64.0104  29
   0  -2 -19 84.1328 43.6137  29
   0   2  19 126.750 45.9805  13
   0  -2 -20-9.63602 32.2888  29
   0   2  20 28.3230 34.5633  13
   0  -2 -21-3.46182 24.9880  29
   0   2  21 9.58285 25.3445  13
   0   3 -21-3.17038 18.6963  29
   0  -3  20 86.7650 32.0605  13
   0   3 -20 101.942 33.3538  29
   0   3 -19 42.9281 34.7418  29
   0  -3  19 75.8235 39.0392  13
   0   3 -18 716.276 91.9309  29
   0  -3  18 684.313 91.7677  13
   0  -3  17 930.250 112.498  13
   0   3 -17 1061.61 115.225  29
   0   3 -16 173.001 61.6934  29
   0  -3  16 84.9627 48.4649  13
   0  -3  15 804.376 112.587  13
   0   3 -15 745.637 103.130  29
   0   3 -14 2563.91 185.805  29
   0  -3  14 2792.52 201.123  22
   0  -3  14 2793.26 201.192  13
   0  -3  13 59.0268 45.2281  22
   0  -3  13 31.9948 37.1246  13
   0   3 -13 69.0289 43.3522  29
   0  -3  13 63.0368 76.5320   9
   0  -3  12 12678.1 756.425   9
   0   3 -12 12467.0 864.491  33
   0   3 -11 962.763 233.669  33
   0  -3  11 1009.06 217.902  11
   0  -3  11 706.133 173.189   9
   0  -3  10 3371.80 347.079   9
   0   3 -10 2876.21 367.149  33
   0  -3  10 3382.07 360.228  11
   0  -3  10 3156.54 286.684  10
   0  -3   9 3062.99 309.762   9
   0  -3   9 3230.85 270.970  10
   0   3  -9 3161.10 358.296  33
   0  -3   9 3416.90 334.205  11
   0   3  -8 69.3720 49.9372  32
   0  -3   8 12.2865 59.6794   9
   0  -3   8 30.4119 45.7357  11
   0   3  -8-6.60815 76.8239  33
   0  -3   8 71.2189 56.1187  10
   0  -3   7 820.537 139.567   9
   0  -3   7 638.775 135.706  11
   0   3  -7 805.150 169.866  33
   0   3  -7 625.887 113.861  32
   0  -3   7 677.073 113.257  10
   0  -3   6 216.242 78.2669  11
   0   3  -6 121.476 71.9323  33
   0  -3   6 214.779 67.6065  10
   0   3  -6 159.193 60.1215  32
   0  -3   6 173.165 72.7954   9
   0   3  -5 25192.4 746.119  33
   0  -3   5 26967.4 679.981   9
   0  -3   5 26333.1 675.673  11
   0   3  -5 24336.1 564.747  32
   0  -3   5 24307.0 562.176  10
   0  -3   4 61557.2 934.276  11
   0  -3   4 59814.0 823.628  10
   0   3  -4 61858.0 1068.99  33
   0  -3   3 31395.9 595.686  11
   0   3  -2 60786.6 618.985   6
   0   3  -2 62087.7 796.790   7
   0   3  -1 2742.31 156.585   7
   0  -3   1 2652.38 143.541  12
   0   3  -1 2622.72 107.316   6
   0   3   0 8036.53 173.788   6
   0  -3   0 8046.75 236.479  12
   0   3   1 105216. 671.688   1
   0  -3  -1 103542. 818.014  10
   0  -3  -2 407191. 1869.89  12
   0   3   2 447824. 1652.72   1
   0   3   3 50907.7 668.673   1
   0   3   4 1100.15 114.472   9
   0   3   4 1181.50 124.719   1
   0  -3  -4 1163.80 142.430  33
   0  -3  -4 1188.44 133.905  31
   0  -3  -5 385.682 105.734  33
   0   3   5 428.129 85.0685   9
   0   3   5 346.670 88.7570   4
   0   3   5 622.069 94.4046   1
   0   3   6 6054.91 348.969   4
   0   3   6 6485.58 345.649  11
   0  -3  -6 6228.76 354.173  31
   0   3   6 8230.17 378.219   1
   0   3   6 7166.03 337.976   9
   0  -3  -6 6393.82 393.193  33
   0   3   6 8151.50 370.876   3
   0  -3  -7 7349.05 453.267  33
   0  -3  -7 6644.89 400.587  31
   0   3   7 6857.22 405.016   4
   0   3   7 6882.02 366.998   3
   0   3   7 7649.94 378.192   9
   0   3   7 6484.64 371.038  11
   0   3   8 39036.0 978.549  11
   0  -3  -8 36097.9 956.283  32
   0   3   8 39789.4 1076.96   4
   0   3   8 33175.6 915.592   1
   0   3   8 41360.3 945.107   9
   0  -3  -8 38390.8 1130.64  33
   0   3   8 34300.1 850.332   3
   0   3   9 35171.6 1030.07   1
   0  -3  -9 34945.7 1166.39  33
   0   3   9 32473.2 876.653   3
   0  -3  -9 34284.2 985.948  32
   0   3   9 36856.7 1120.97   4
   0   3   9 37211.1 956.295   9
   0   3   9 36561.9 1021.53  11
   0   3  10 5294.37 424.934  11
   0  -3 -10 5456.99 493.961  33
   0   3  10 5498.30 396.880   9
   0  -3 -10 4767.53 389.370  32
   0   3  10 5496.62 467.961   4
   0   3  10 5199.61 428.117   1
   0   3  11 8796.47 629.838   4
   0   3  11 7945.98 513.641   9
   0   3  11 9249.25 603.066   1
   0  -3 -11 7225.83 504.023  32
   0   3  11 8771.43 579.179  11
   0  -3 -11 8338.45 644.489  33
   0   3  12 13234.6 764.049  11
   0  -3 -12 13035.2 855.408  33
   0   3  12 12631.0 691.770   9
   0   3  12 13757.9 834.112   4
   0  -3 -13 1438.60 304.845  33
   0   3  13 2214.53 340.439  11
   0   3  14 5415.42 272.004  22
   0   3  14 5826.63 580.066  11
   0  -3 -14 5308.62 270.411  29
   0  -3 -15 2799.63 196.802  29
   0   3  15 2909.66 201.867  22
   0  -3 -16 3400.38 213.674  29
   0   3  16 3433.42 219.401  22
   0   3  17-21.6347 41.7088  22
   0  -3 -17-25.0410 48.2360  29
   0   3  18 3328.34 199.433  22
   0  -3 -18 3241.89 197.532  29
   0   3  18 3430.96 201.795  13
   0  -3 -19 27.7204 35.5011  29
   0   3  19 60.3532 42.0633  13
   0  -3 -20 4107.51 189.612  29
   0   3  20 4338.89 196.574  13
   0  -3 -21 4793.42 178.301  29
   0   3  21 4903.28 183.853  13
   0   4 -20 142.627 38.5130  29
   0  -4  20 116.087 34.8590  13
   0  -4  19 95.0024 39.8954  13
   0   4 -19 121.195 41.3590  29
   0  -4  18 340.195 68.1334  13
   0   4 -18 394.187 69.2469  29
   0   4 -17 6.98167 40.9931  29
   0  -4  17 34.9389 36.8935  13
   0   4 -16 1854.21 154.987  29
   0  -4  16 2055.16 170.013  13
   0   4 -15 5484.28 265.390  29
   0  -4  15 5687.68 283.017  13
   0  -4  14 1954.80 170.812  13
   0   4 -14 1801.64 157.947  29
   0   4 -13 1230.39 132.329  29
   0  -4  13 1309.67 141.592  13
   0  -4  12 7689.21 602.446   9
   0  -4  11 327.435 130.526   9
   0  -4  10 633.584 159.793   9
   0  -4  10 452.249 155.947  11
   0  -4  10 487.487 124.054  10
   0  -4   9 615.546 151.241  11
   0  -4   9 481.660 126.955   9
   0  -4   9 759.422 139.741  10
   0  -4   8 2850.45 303.335  11
   0  -4   8 3177.96 304.459   9
   0  -4   8 3139.28 265.388  10
   0  -4   7 2922.30 284.794  11
   0  -4   7 2674.42 264.874   9
   0  -4   7 2899.55 239.881  10
   0  -4   6 233.232 85.7698  11
   0  -4   6 266.298 73.1764  10
   0  -4   6 193.497 71.7276   9
   0  -4   5 8210.01 393.439   9
   0  -4   5 7657.67 339.411  10
   0  -4   5 8186.21 399.904  11
   0  -4   4 28022.0 673.267   9
   0  -4   4 28770.9 619.004  10
   0   4  -3 4885.07 275.558   7
   0  -4   3 5018.27 260.762  12
   0   4  -3 4926.77 268.615   8
   0  -4   3 5004.38 245.160  10
   0   4  -3 4485.96 210.236   6
   0   4  -2 8415.19 324.345   7
   0   4  -2 7537.37 228.641   6
   0  -4   2 8341.18 310.241  12
   0  -4   1 131303. 1142.88  12
   0   4  -1 129512. 819.023   6
   0  -4   1 130472. 1108.33  31
   0   4   0 193268. 992.447   6
   0   4   0 192183. 1396.98   7
   0   4   1 41065.5 649.864   7
   0  -4  -1 40103.0 602.148  10
   0  -4  -1 40599.4 617.072  12
   0  -4  -2 2698.50 171.429  12
   0   4   2 2787.01 180.594   7
   0   4   3 166878. 1251.71   1
   0   4   4 18023.1 480.106   1
   0  -4  -4 31352.5 716.535  33
   0  -4  -5 28750.5 713.802  31
   0   4   5 29502.7 626.128   9
   0  -4  -5 30194.4 754.158  33
   0   4   5 29054.9 710.971   4
   0  -4  -6 51588.6 1090.89  33
   0   4   6 50490.0 963.307   1
   0   4   6 50078.5 994.014  11
   0   4   6 53350.5 926.461   9
   0  -4  -6 49593.4 1027.14  31
   0   4   6 48354.4 991.919   4
   0   4   7 669.107 132.582   1
   0  -4  -7 267.399 105.181  33
   0   4   7 440.454 108.651   3
   0   4   7 340.269 92.3419   9
   0  -4  -7 373.765 116.812  31
   0   4   7 385.233 99.3626  11
   0   4   7 308.924 92.0499   4
   0  -4  -8 17702.9 721.237  31
   0   4   8 17655.1 680.310  11
   0  -4  -8 18243.3 791.477  33
   0   4   8 19652.9 763.264   4
   0   4   8 20407.1 677.849   9
   0   4   9 17161.7 732.266   1
   0   4   9 21901.6 748.473   9
   0   4   9 18907.8 709.280   3
   0   4   9 23710.3 904.432   4
   0   4   9 21572.4 803.621  11
   0  -4  -9 20069.4 792.006  32
   0  -4  -9 21851.9 942.730  33
   0   4  10 5491.14 439.895  11
   0   4  10 5562.98 473.318   4
   0   4  10 5878.62 465.612   1
   0   4  10 5102.65 393.738   3
   0   4  10 5039.06 382.579   9
   0  -4 -10 5235.11 501.413  33
   0  -4 -10 4845.70 416.025  32
   0   4  11 344.556 136.694  11
   0   4  11 254.397 99.9302   9
   0  -4 -11 294.184 112.091  32
   0  -4 -11 201.067 124.562  33
   0   4  11 215.200 117.297   4
   0   4  12 2523.14 373.272   4
   0   4  12 2874.31 362.446  11
   0  -4 -12 2601.79 407.154  33
   0   4  13 2599.08 364.518  11
   0  -4 -13 1999.16 361.761  33
   0   4  13 2988.51 423.858   4
   0   4  14 448.506 81.9601  22
   0  -4 -14 492.799 87.5457  29
   0  -4 -15-31.9846 48.7137  29
   0   4  15-33.9153 52.8661  22
   0   4  16 7630.79 322.117  22
   0  -4 -16 7034.32 306.762  29
   0   4  17 2044.25 164.676  22
   0  -4 -17 1908.42 162.210  29
   0  -4 -18 4569.69 232.083  29
   0   4  18 4745.59 232.024  22
   0  -4 -19 1541.64 129.459  29
   0   4  19 1661.73 134.238  13
   0   4  20 908.500 92.4152  13
   0  -4 -20 781.232 86.6232  29
   0  -4 -21 672.923 71.5440  29
   0   4  21 621.301 69.2408  13
   0   5 -20 759.460 70.1391  29
   0   5 -19 55.6879 35.9650  16
   0  -5  19 15.0850 29.8668  13
   0   5 -19 26.0606 28.3046  29
   0   5 -18-3.58316 33.9220  29
   0  -5  18-2.75600 27.8921  13
   0   5 -17 461.218 76.8727  29
   0  -5  17 500.812 81.4140  13
   0   5 -16 36.8872 42.1942  29
   0  -5  16 69.4317 43.5939  13
   0  -5  15 39.7463 44.7862  13
   0   5 -15 40.1708 47.7255  29
   0  -5  14 1306.85 141.305  13
   0   5 -14 1304.73 135.764  29
   0  -5  13 2403.28 187.883  13
   0   5 -13 2270.36 174.263  29
   0  -5  12 9307.87 678.866  12
   0   5 -12 8610.38 328.271  29
   0   5 -12 9201.49 705.269   8
   0  -5  11 883.029 204.854  12
   0  -5  11 755.444 190.066   9
   0  -5  10 721.099 175.955   9
   0  -5  10 702.130 159.726  10
   0  -5  10 816.296 187.935  12
   0  -5   9 3543.38 358.933   9
   0  -5   9 3439.72 347.773  12
   0  -5   9 3383.09 312.347  10
   0  -5   8 4508.05 387.493  11
   0  -5   8 4510.93 343.535  10
   0  -5   8 4422.52 375.510   9
   0  -5   7 1678.45 197.471  10
   0  -5   7 1546.30 208.191   9
   0   5  -6 1810.90 221.933   8
   0  -5   6 1629.42 182.620  10
   0  -5   6 1662.05 203.745   9
   0  -5   6 1777.80 206.266  12
   0   5  -5 197.033 73.2073   6
   0   5  -5 193.753 83.2646   8
   0  -5   5 253.704 84.4084  10
   0  -5   5 310.073 86.9768  12
   0  -5   5 330.966 96.7471   9
   0  -5   4 10982.9 417.082  10
   0   5  -4 11632.2 479.271   7
   0  -5   4 11811.7 462.123  12
   0   5  -4 11193.4 468.798   8
   0   5  -3 9234.86 302.094   6
   0   5  -3 9329.89 413.248   7
   0  -5   3 10022.2 380.212  10
   0   5  -3 9373.16 395.765   8
   0  -5   3 9700.24 390.147  12
   0   5  -2 7478.25 240.325   6
   0  -5   2 7868.31 314.049  31
   0   5  -2 8636.98 365.701   7
   0   5  -2 7710.30 338.625   8
   0  -5   2 8407.69 342.541  12
   0  -5   1 19974.1 504.843  12
   0  -5   1 20045.2 486.642  31
   0   5  -1 18853.2 510.360   8
   0   5  -1 20771.0 531.144   7
   0   5  -1 18837.7 340.830   6
   0   5   0 74966.5 716.984   1
   0  -5   0 79414.3 959.855  10
   0   5   0 74572.2 988.427   8
   0  -5   0 77310.2 956.769  31
   0   5   0 78394.9 1014.39   7
   0   5   1 1448.84 140.607   7
   0  -5  -1 1287.75 129.323  10
   0   5   1 1161.18 135.638   8
   0  -5  -1 1449.66 138.732  12
   0   5   2 243.081 67.7168   7
   0  -5  -2 173.833 54.2634  10
   0   5   2 154.978 58.4205   8
   0  -5  -2 191.735 56.1781  12
   0   5   3 146.826 58.9594   4
   0   5   3 116.883 58.3746   8
   0  -5  -3 125.226 60.4816  12
   0   5   3 152.472 62.5941   7
   0   5   4 13852.9 466.557   7
   0   5   4 13615.3 495.380   8
   0   5   4 13052.0 465.499   4
   0  -5  -4 12620.3 450.909  31
   0  -5  -5 6557.70 358.026  31
   0   5   5 6969.50 320.214   9
   0   5   5 7520.71 349.370   1
   0  -5  -5 7055.64 383.204  33
   0   5   5 6594.88 355.621   4
   0   5   6 7920.71 423.622   4
   0  -5  -6 8585.65 454.848  33
   0   5   6 8275.25 376.330   9
   0  -5  -6 7752.54 420.388  31
   0   5   7 146.803 70.1154   9
   0   5   7 173.140 80.9727  11
   0   5   7 149.879 89.6560   4
   0  -5  -7 182.463 108.991  31
   0  -5  -7 286.122 130.685  33
   0   5   7 481.219 113.900   1
   0  -5  -8 51353.5 1328.13  33
   0   5   8 57233.1 1198.13   9
   0   5   8 50260.0 1170.63   3
   0   5   8 52890.4 1213.99  11
   0  -5  -8 51359.4 1268.82  31
   0   5   8 45125.3 1106.98   1
   0   5   8 54014.8 1284.27   4
   0   5   9 11800.8 616.878  11
   0   5   9 10614.0 619.103   4
   0  -5  -9 10494.0 677.917  33
   0   5   9 10665.4 539.550   9
   0  -5  -9 11709.2 651.210  31
   0  -5 -10 2638.96 322.440  32
   0   5  10 3041.40 336.143  11
   0   5  10 2725.29 349.196   4
   0   5  10 3272.97 332.945   3
   0   5  10 2812.75 293.261   9
   0   5  10 4156.93 402.663   1
   0  -5 -10 2663.80 381.681  33
   0  -5 -11 2670.28 333.054  32
   0   5  11 3008.87 358.198  11
   0   5  11 2548.42 328.689   1
   0  -5 -11 2130.44 343.334  33
   0   5  11 3153.33 396.331   4
   0   5  12 12111.4 751.020  11
   0  -5 -12 11064.9 822.986  33
   0   5  12 13641.5 864.269   4
   0   5  13 4719.44 543.853   4
   0  -5 -13 4334.68 535.934  33
   0   5  13 5112.50 518.773  11
   0   5  14 15.7238 37.8038  22
   0  -5 -14 24.7836 37.8528  29
   0  -5 -15 8414.01 339.055  29
   0   5  15 8895.13 351.043  22
   0   5  16 583.077 96.4784  22
   0  -5 -16 524.483 91.0779  29
   0  -5 -17 240.588 66.6085  29
   0   5  17 272.120 69.4870  22
   0  -5 -18-1.50105 45.5980  29
   0   5  18-23.6925 39.7369  22
   0  -5 -19 104.799 48.8510  29
   0   5  19 52.5070 38.7889  13
   0   5  20 1393.55 110.621  13
   0  -5 -20 1442.01 112.564  29
   0   5  21 94.1651 28.7975  13
   0  -5 -21 93.1285 33.6486  29
   0   6 -20 204.532 36.5101  29
   0   6 -19 439.110 59.4062  16
   0   6 -19 395.564 58.8214  29
   0  -6  19 399.321 56.1021  13
   0   6 -18 555.718 76.2041  29
   0  -6  18 503.796 74.7352  13
   0   6 -18 413.053 64.9011  24
   0   6 -17 120.854 47.6898  29
   0  -6  17 125.875 49.9366  13
   0  -6  16 34.3939 37.9976  13
   0   6 -16 10.1475 35.2470  29
   0  -6  15 367.164 82.2502  13
   0   6 -15 355.739 75.8481  29
   0  -6  14 490.110 91.8126  13
   0   6 -14 456.571 83.4427  29
   0   6 -13 6616.58 291.637  29
   0  -6  13 6987.76 325.993  13
   0  -6  12 394.632 83.9747  13
   0   6 -12 330.462 74.1979  29
   0   6 -12 190.813 138.160   7
   0  -6  11 56.8986 61.8253  12
   0   6 -11 70.0475 61.3380   8
   0   6 -11 88.8422 88.9103   7
   0   6 -10 6076.41 541.518   7
   0  -6  10 7566.36 570.512  12
   0  -6  10 7005.23 496.012  10
   0   6 -10 6728.59 556.756   8
   0   6  -9 417.766 140.020   8
   0  -6   9 536.059 138.489  10
   0   6  -9 413.672 147.705   7
   0  -6   9 474.926 146.064  12
   0  -6   8 18092.1 722.628  10
   0   6  -8 18163.3 824.730   8
   0  -6   8 18237.4 783.281  12
   0   6  -8 17300.4 807.209   7
   0  -6   7 19024.1 753.934  12
   0   6  -7 16790.5 743.572   7
   0  -6   7 19118.6 699.049  10
   0   6  -7 18822.2 782.718   8
   0  -6   6 54.9139 56.5657  10
   0   6  -6 39.4609 51.5246   7
   0   6  -6 41.2979 70.0287   8
   0  -6   5 507.725 115.060  12
   0  -6   5 527.646 112.161  10
   0   6  -5 556.244 129.261   7
   0   6  -5 566.888 99.9992   6
   0   6  -5 511.634 128.994   8
   0   6  -4 6950.42 299.609   6
   0   6  -4 6821.01 390.512   8
   0   6  -4 7744.32 412.213   7
   0  -6   4 7686.95 400.358  12
   0  -6   4 7203.18 367.872  10
   0  -6   3 3891.51 259.885  10
   0  -6   3 3559.86 240.123  31
   0   6  -3 3365.87 262.545   8
   0   6  -3 3645.62 271.543   7
   0   6  -3 3513.12 189.778   6
   0  -6   3 3557.76 261.359  12
   0  -6   2 52.2973 53.6930  31
   0   6  -2 82.3470 32.9690   6
   0  -6   2 66.6379 45.2625  12
   0  -6   2 49.6878 50.3358  10
   0   6  -2 14.2744 45.7972   7
   0   6  -2 49.2654 53.1975   8
   0  -6   1 8458.44 353.906  10
   0  -6   1 8612.89 374.313  12
   0   6  -1 8198.62 370.879   8
   0   6  -1 8251.34 247.411   6
   0   6  -1 8584.41 377.277   7
   0  -6   1 8339.07 346.408  31
   0  -6   0 1399.00 145.289  10
   0  -6   0 1485.72 153.353  31
   0   6   0 1018.10 89.2401   1
   0  -6   0 1457.56 157.929  12
   0   6   0 1292.22 157.184   8
   0   6   0 1186.56 83.3446   2
   0   6   0 1295.50 153.286   7
   0  -6  -1 42521.1 776.456  31
   0  -6  -1 44102.8 817.095  12
   0  -6  -1 42747.9 779.685  10
   0   6   1 45273.2 852.642   7
   0   6   1 41560.2 818.966   8
   0   6   2 2020.15 186.852   8
   0  -6  -2 1995.32 174.925  31
   0  -6  -2 2255.70 191.365  12
   0   6   2 2372.58 142.356   1
   0   6   2 2163.36 195.869   7
   0  -6  -2 1887.32 171.503  10
   0   6   2 2082.26 191.503   4
   0   6   3 35031.7 773.698   7
   0   6   3 35562.7 810.380   8
   0  -6  -3 35627.4 754.713  31
   0   6   3 33146.3 776.095   4
   0   6   3 33814.7 620.753   1
   0  -6  -3 36951.1 814.798  12
   0   6   4 7267.37 391.167   8
   0   6   4 6786.73 361.040   4
   0  -6  -4 6352.11 343.081  31
   0   6   4 6812.93 355.731   7
   0   6   5 6300.08 367.445   4
   0  -6  -5 6118.15 380.682  33
   0   6   6 5206.86 316.879   9
   0  -6  -6 5626.95 387.780  33
   0  -6  -6 5212.41 361.376  31
   0   6   6 5370.88 368.132   4
   0   6   7 121.517 62.4187   9
   0  -6  -7 95.8452 96.6626  33
   0   6   7 52.7731 70.5229   4
   0   6   7 209.240 90.7979  11
   0  -6  -7 222.447 116.823  31
   0   6   8 16824.5 714.227   3
   0  -6  -8 15636.8 720.413  31
   0   6   8 17332.4 668.028   9
   0   6   8 15537.7 671.969   1
   0   6   8 16104.5 702.694  11
   0  -6  -8 16281.9 772.636  33
   0   6   8 16858.6 740.758   4
   0   6   9 42214.3 1266.40   4
   0   6   9 42954.7 1213.03   1
   0  -6  -9 39992.8 1314.50  33
   0   6   9 43881.3 1209.80   3
   0  -6  -9 40682.5 1246.02  31
   0   6   9 40996.2 1188.06  11
   0  -6 -10 630.042 167.415  31
   0   6  10 288.374 118.456   1
   0   6  10 532.161 146.360  11
   0   6  10 444.781 137.001   3
   0  -6 -10 653.151 204.462  33
   0   6  10 899.486 204.987   4
   0   6  11 489.039 154.680  11
   0   6  11 492.912 142.444   3
   0  -6 -11 278.500 133.054  33
   0   6  11 581.170 157.438   1
   0  -6 -11 419.397 143.949  32
   0   6  11 502.673 178.097   4
   0  -6 -12 3582.00 480.244  33
   0   6  12 3889.84 438.742  11
   0   6  12 3903.14 470.089   4
   0  -6 -13 3680.99 225.165  29
   0   6  13 4732.99 549.027   4
   0   6  13 4722.38 506.539  11
   0   6  13 3908.78 234.118  22
   0  -6 -13 4113.64 538.270  33
   0  -6 -14 4811.47 258.549  29
   0   6  14 4942.79 264.917  22
   0   6  15 10.2165 38.8024  22
   0  -6 -15 21.4099 40.3938  29
   0   6  16 1577.12 149.288  22
   0  -6 -16 1553.04 146.428  29
   0   6  17 348.782 75.5701  22
   0  -6 -17 395.951 82.4156  29
   0  -6 -18 408.859 74.5585  29
   0   6  18 450.868 76.0450  22
   0  -6 -19 259.139 60.8551  29
   0   6  20 67.2249 36.6157  13
   0  -6 -20 62.9615 34.9586  29
   0  -6 -21 273.480 45.9021  29
   0   6  21 236.582 45.7092  13
   0   7 -19 539.983 61.2873  29
   0   7 -19 505.570 60.0267  16
   0   7 -18 959.649 91.5036  29
   0  -7  18 896.312 89.3358  13
   0   7 -17 125.382 51.1795  29
   0  -7  17 116.453 44.8426  13
   0   7 -17 71.6281 37.2774  24
   0   7 -16 89.8054 44.8758  29
   0  -7  16 57.1046 41.4870  13
   0   7 -15 425.566 76.4337  29
   0  -7  15 464.289 87.0642  13
   0   7 -14 282.051 69.2247  29
   0  -7  14 244.733 70.8940  13
   0   7 -13 4418.27 237.135  29
   0  -7  13 4645.06 262.977  13
   0   7 -12 4191.35 228.389  26
   0  -7  12 4260.62 253.273  13
   0   7 -12 4191.30 233.207  29
   0   7 -11 110.106 46.9794  29
   0  -7  11 115.001 49.7838  13
   0  -7  11 175.414 117.486  12
   0   7 -11 207.097 109.288   8
   0   7 -10 177.290 107.550   8
   0  -7  10 104.442 77.0339  12
   0   7 -10 143.688 114.724   7
   0  -7  10 112.554 70.3589  10
   0   7  -9 211.919 120.258   8
   0  -7   9 228.185 102.449  10
   0  -7   9 151.726 93.5818  12
   0   7  -9 148.056 94.7836   7
   0  -7   8 214.690 95.1153  10
   0  -7   8 268.317 107.366  12
   0   7  -8 414.037 147.453   8
   0   7  -8 404.307 146.796   7
   0  -7   7 2154.06 272.271  12
   0   7  -7 1667.67 261.997   7
   0  -7   7 2284.19 263.337  10
   0   7  -7 2051.54 270.071   8
   0  -7   6 32183.8 922.484  10
   0   7  -6 34973.0 1041.76   8
   0   7  -6 33780.0 1035.18   7
   0  -7   6 36245.8 1047.69  12
   0  -7   5 2721.90 243.419  31
   0  -7   5 2980.09 288.094  12
   0   7  -5 2902.63 288.952   7
   0   7  -5 3048.50 296.397   8
   0  -7   5 3032.41 270.311  10
   0  -7   4 4864.64 326.158  10
   0   7  -4 4943.48 365.120   8
   0  -7   4 5324.69 361.753  12
   0  -7   4 4637.51 306.963  31
   0   7  -4 4844.98 364.977   7
   0   7  -3 1390.99 186.393   7
   0  -7   3 1495.72 187.927  12
   0   7  -3 1318.00 182.024   8
   0  -7   3 1211.47 163.193  31
   0  -7   3 1495.53 178.469  10
   0   7  -2 26298.4 740.478   8
   0  -7   2 28142.8 720.293  10
   0   7  -2 27892.2 758.925   7
   0  -7   2 27432.8 693.377  31
   0  -7   2 28124.9 757.254  12
   0  -7   1 32810.4 815.175  12
   0  -7   1 30535.1 734.307  10
   0   7  -1 30880.4 790.815   7
   0  -7   1 30784.7 720.600  31
   0   7  -1 30204.4 774.015   8
   0   7   0 6095.29 354.565   8
   0  -7   0 6410.28 331.404  31
   0  -7   0 6438.33 338.395  10
   0  -7   0 7135.42 377.412  12
   0   7   0 6720.59 365.969   7
   0  -7  -1 32832.2 744.298  31
   0  -7  -1 32146.2 772.577  12
   0  -7  -1 32078.2 740.182  10
   0   7   1 31045.7 774.258   8
   0   7   1 33627.1 811.236   7
   0  -7  -2 3073.30 233.502  10
   0  -7  -2 3193.40 240.377  31
   0   7   2 3591.72 266.462   7
   0   7   2 3337.06 258.590   8
   0   7   2 3235.31 263.884   4
   0  -7  -2 3546.88 259.908  12
   0  -7  -3 7380.15 390.049  12
   0   7   3 7060.27 376.403   7
   0   7   3 6833.51 381.982   4
   0  -7  -3 6584.04 356.773  31
   0   7   3 6883.10 387.316   8
   0  -7  -4 2435.64 230.915  31
   0   7   4 2123.49 220.172   4
   0   7   4 2287.52 220.982   7
   0   7   4 2204.42 237.728   8
   0  -7  -5 4451.48 331.765  31
   0   7   5 4145.98 325.625   4
   0   7   5 4144.98 329.587   8
   0   7   5 3972.91 304.100   7
   0  -7  -5 4009.56 331.725  33
   0  -7  -6 729.512 158.790  33
   0  -7  -6 1025.97 182.186  31
   0   7   6 639.291 139.813   4
   0   7   6 653.048 125.027   9
   0   7   7 4720.37 334.315   9
   0  -7  -7 3964.13 358.698  31
   0   7   7 4442.97 373.572  11
   0  -7  -7 4218.27 379.895  33
   0   7   7 4764.59 384.968   4
   0   7   8 4954.26 398.021   1
   0  -7  -8 4616.50 421.747  33
   0   7   8 4422.41 397.313   4
   0  -7  -8 4597.49 413.217  31
   0   7   8 4639.98 401.593  11
   0   7   9 1164.94 220.515   4
   0  -7  -9 1300.66 234.004  31
   0   7   9 1186.63 217.343  11
   0   7   9 1036.20 206.295   3
   0   7   9 695.107 159.233   1
   0  -7  -9 1309.82 251.765  33
   0   7  10 5627.01 487.600  11
   0   7  10 3802.04 393.452   3
   0  -7 -10 4057.97 471.379  33
   0   7  10 2973.24 345.641   1
   0   7  10 6131.79 533.463   4
   0  -7 -10 5151.64 490.005  31
   0  -7 -11 2482.30 400.709  33
   0   7  11 2532.58 346.801  11
   0   7  11 2797.76 353.891   1
   0   7  11 2360.34 324.680   3
   0  -7 -11 2465.35 352.963  32
   0   7  11 2614.96 370.520   4
   0   7  12 11627.2 830.138   4
   0  -7 -12 10321.3 824.191  33
   0  -7 -12 9102.93 685.746  32
   0   7  12 10642.0 739.326  11
   0   7  13 3217.91 212.016  22
   0  -7 -13 3071.77 207.123  29
   0  -7 -14 715.394 104.351  29
   0   7  14 810.416 110.478  22
   0  -7 -15 1327.03 136.479  29
   0   7  15 1653.05 154.109  22
   0   7  16 8077.44 322.788  22
   0  -7 -16 7756.00 318.507  29
   0  -7 -17 112.256 53.8071  29
   0   7  17 77.7945 43.2049  22
   0   7  18 587.956 86.0505  22
   0  -7 -18 689.046 96.3284  29
   0  -7 -19 75.6818 39.3078  29
   0  -7 -20 4484.17 185.853  29
   0   7  20 4459.52 187.531  13
   0   7  21 148.346 34.7520  13
   0  -7 -21 138.265 35.5570  29
   0   8 -19 732.475 63.2711  16
   0   8 -18 73.2621 35.8265  29
   0   8 -18 138.324 45.3023  16
   0   8 -17 395.770 65.6341  24
   0  -8  17 307.964 58.8758  13
   0   8 -17 350.801 61.8315  29
   0   8 -16 48.9930 42.7885  29
   0  -8  16 19.2324 33.4889  13
   0   8 -16 26.4077 35.6102  24
   0  -8  15 497.917 86.7164  13
   0   8 -15 644.416 94.3278  29
   0   8 -15 569.693 90.7093  24
   0  -8  14 40.2741 39.0139  13
   0   8 -14 37.0530 36.7241  29
   0   8 -13 2610.15 179.662  26
   0   8 -13 2646.88 183.086  29
   0  -8  13 2572.73 201.648  13
   0  -8  12 4090.75 251.898  13
   0   8 -12 4116.62 228.324  26
   0   8 -12 4140.33 229.141  29
   0  -8  11 3028.49 215.378  13
   0   8 -11 3153.98 198.300  26
   0   8 -11 3203.48 200.538  29
   0   8 -10 3226.78 200.138  29
   0  -8  10 3600.57 393.367  10
   0   8 -10 3470.79 431.419   8
   0  -8  10 3868.50 451.893  12
   0   8  -9 275.430 122.891   7
   0  -8   9 470.815 146.815  10
   0   8  -9 320.348 135.961   8
   0  -8   9 409.948 157.257  12
   0   8  -8 3698.27 414.435   7
   0  -8   8 4209.46 393.883  10
   0   8  -8 4225.07 429.063   8
   0  -8   8 4475.71 437.531  12
   0   8  -7 677.896 173.112   7
   0  -8   7 476.754 132.445  10
   0  -8   7 570.002 155.284  12
   0   8  -7 635.020 172.694   8
   0  -8   6 1046.35 186.894  10
   0   8  -6 1023.91 194.511   8
   0  -8   6 1305.64 217.926  12
   0   8  -6 1040.82 203.248   7
   0  -8   6 949.684 161.156  31
   0  -8   5 455.363 129.765  12
   0   8  -5 308.838 119.260   7
   0  -8   5 155.380 75.3509  31
   0  -8   5 274.508 112.568  10
   0   8  -5 363.203 127.271   8
   0  -8   4 17110.1 656.575  10
   0  -8   4 19027.8 734.598  12
   0   8  -4 17850.1 718.867   8
   0   8  -4 17512.0 715.360   7
   0   8  -3 112.342 82.6538   8
   0   8  -3 49.4846 52.6742   7
   0  -8   3 50.3117 61.2208  12
   0  -8   3 42.3618 54.1045  31
   0  -8   3 46.2227 58.7586  10
   0  -8   2 1730.24 200.198  31
   0  -8   2 2293.27 228.142  10
   0  -8   2 2112.64 231.733  12
   0   8  -2 1768.16 220.099   8
   0   8  -2 1857.75 224.149   7
   0  -8   1 503.224 111.693  10
   0   8  -1 374.877 104.802   7
   0  -8   1 485.866 116.323  12
   0  -8   1 307.879 96.8993  31
   0   8  -1 482.516 125.205   8
   0  -8   0 10074.9 462.351  10
   0   8   0 9664.66 470.614   7
   0  -8   0 9713.01 438.471  31
   0  -8   0 9725.94 479.679  12
   0   8   0 9478.22 477.650   8
   0  -8  -1 6921.98 374.451  31
   0  -8  -1 6860.47 378.204  10
   0   8   1 6384.59 391.177   8
   0  -8  -1 6581.03 383.786  12
   0   8   1 6875.92 396.653   7
   0  -8  -2 7550.61 411.152  12
   0   8   2 7816.84 423.429   7
   0   8   2 7710.03 430.945   4
   0   8   2 7516.97 425.765   8
   0  -8  -2 7650.54 400.767  31
   0   8   3 1218.81 172.231   7
   0   8   3 1583.23 200.560   4
   0  -8  -3 1266.67 183.695  12
   0  -8  -3 1544.89 196.418  31
   0   8   3 1256.27 180.888   8
   0   8   4 12733.8 559.754   7
   0  -8  -4 12138.2 546.626  31
   0   8   4 14110.0 622.953   8
   0   8   4 13395.0 588.436   4
   0  -8  -5 148.319 69.1053  33
   0  -8  -5 289.819 100.206  31
   0   8   5 196.775 91.4705   4
   0   8   5 265.357 93.1415   7
   0   8   5 350.743 114.315   8
   0  -8  -6 1059.90 198.520  33
   0   8   6 1000.35 161.302   9
   0  -8  -6 1380.93 219.071  31
   0   8   6 1330.49 212.253   4
   0  -8  -7 3030.14 337.531  33
   0   8   7 3471.49 353.590   4
   0  -8  -7 2518.82 303.221  31
   0  -8  -8 11881.0 684.015  31
   0   8   8 11748.8 668.061  11
   0   8   8 11682.9 669.259   4
   0  -8  -8 11407.0 688.195  33
   0   8   9 1907.02 285.621  11
   0  -8  -9 1769.67 283.095  31
   0  -8  -9 2056.84 323.232  33
   0   8   9 2357.92 322.869   4
   0   8   9 1023.87 211.207   3
   0   8  10 7538.88 578.037   3
   0  -8 -10 6294.54 598.623  33
   0   8  10 7033.92 561.140  11
   0  -8 -10 7293.16 604.189  31
   0   8  10 7228.57 597.212   4
   0  -8 -11 5734.61 606.325  33
   0   8  11 6260.89 543.449   3
   0   8  11 6432.32 562.610  11
   0   8  11 6261.51 592.508   4
   0   8  12 34.9002 61.9265  11
   0  -8 -12 59.6991 77.4435  32
   0   8  12 79.1301 93.1052   4
   0  -8 -12 39.0387 41.9179  29
   0  -8 -12 186.911 136.943  33
   0  -8 -13 1125.20 126.003  29
   0   8  13 1224.18 131.734  22
   0   8  14 7998.19 331.102  22
   0  -8 -14 7560.54 321.231  29
   0  -8 -15 1333.73 138.058  29
   0   8  15 1402.57 141.510  22
   0   8  16 1387.08 135.836  22
   0  -8 -16 1449.48 140.055  29
   0   8  17 587.437 86.5693  22
   0  -8 -17 643.455 94.9138  29
   0   8  18 148.240 44.4375  22
   0  -8 -18 166.537 56.5387  29
   0  -8 -19 108.427 37.7456  29
   0  -8 -20 54.4330 31.1240  29
   0   8  20 17.7864 25.2778  13
   0   8  21 3077.74 129.553  13
   0   9 -18 17.5480 28.2617  16
   0   9 -17 779.431 78.6282  24
   0   9 -17 742.608 89.6339  16
   0  -9  16 317.610 63.5126  13
   0   9 -16 285.941 57.4356  24
   0   9 -16 347.760 67.4497  29
   0  -9  15 109.469 47.8274  13
   0   9 -15 137.885 48.2913  24
   0   9 -15 114.077 47.4738  29
   0   9 -14 2514.09 180.727  24
   0   9 -14 2410.11 170.625  29
   0  -9  14 2480.08 185.260  13
   0   9 -13 64.6213 39.5633  26
   0  -9  13 71.7499 51.8794  13
   0   9 -13 62.1017 46.9081  24
   0   9 -13 108.391 45.3155  29
   0  -9  12 325.478 74.5305  13
   0   9 -12 381.550 78.4110  29
   0   9 -12 344.669 73.7458  26
   0   9 -12 355.793 78.0085  24
   0   9 -11 481.758 85.6286  26
   0   9 -11 443.359 86.1320  24
   0  -9  11 346.650 73.9979  13
   0   9 -11 381.592 75.5689  29
   0   9 -10 1634.51 145.525  26
   0   9 -10 1538.51 139.432  29
   0  -9  10 1499.81 152.984  13
   0   9  -9 823.648 110.624  24
   0   9  -9 689.974 94.9294  29
   0  -9   9 904.265 229.037  12
   0  -9   9 852.049 191.402  10
   0   9  -9 935.616 228.959   8
   0  -9   8 2479.61 343.548  12
   0  -9   8 2471.56 315.019  10
   0   9  -8 2638.41 353.973   8
   0   9  -7 3076.93 377.222   8
   0  -9   7 2086.15 286.799  10
   0  -9   7 2888.58 352.299  12
   0   9  -7 3225.09 381.395   7
   0   9  -6 2579.41 326.253   7
   0  -9   6 2480.59 295.239  10
   0  -9   6 2777.25 339.314  12
   0   9  -6 2901.36 354.683   8
   0  -9   5 10237.9 572.476  10
   0   9  -5 10184.3 609.562   7
   0   9  -5 10354.8 610.152   8
   0  -9   5 10944.4 630.513  12
   0  -9   5 9462.62 518.828  31
   0  -9   4 2114.03 274.347  12
   0  -9   4 2571.11 278.553  10
   0   9  -4 1996.46 269.907   8
   0  -9   4 1968.85 237.440  31
   0   9  -4 2075.20 268.960   7
   0   9  -3 15654.2 695.870   7
   0  -9   3 13460.8 585.069  31
   0  -9   3 15044.8 647.262  10
   0   9  -3 15659.4 709.684   8
   0  -9   3 16402.5 722.818  12
   0  -9   2 5456.24 368.336  31
   0  -9   2 6709.57 460.242  12
   0   9  -2 5414.83 399.077   7
   0   9  -2 6192.61 431.821   8
   0  -9   2 5986.32 399.702  10
   0  -9   1 315.020 98.9523  10
   0   9  -1 368.725 114.318   8
   0  -9   1 260.128 96.2269  31
   0  -9   1 368.433 111.568  12
   0   9  -1 347.370 110.517   7
   0  -9   0 739.612 141.539  31
   0   9   0 598.388 141.260   8
   0  -9   0 648.872 137.043  10
   0  -9   0 700.916 143.605  12
   0   9   0 686.432 140.210   7
   0  -9  -1 1850.89 227.042  12
   0  -9  -1 2128.52 232.963  31
   0   9   1 2265.97 249.981   7
   0  -9  -1 2300.12 239.420  10
   0   9   1 2189.42 251.632   4
   0   9   1 2026.83 242.444   8
   0  -9  -2 3920.28 318.668  31
   0   9   2 3521.04 317.506   8
   0  -9  -2 3462.71 305.757  12
   0   9   2 3855.10 325.207   7
   0   9   2 3713.77 330.329   4
   0   9   3 6247.45 434.376   8
   0  -9  -3 5727.81 408.698  12
   0  -9  -3 5367.63 383.905  31
   0   9   3 5858.08 402.423   7
   0   9   3 5759.95 417.234   4
   0  -9  -4 383.325 130.229  31
   0   9   4 547.535 146.957   8
   0   9   4 512.879 127.740   7
   0   9   4 414.867 126.509   4
   0  -9  -5 20695.7 832.954  33
   0   9   5 21865.6 859.689   8
   0   9   5 20461.3 786.724   7
   0   9   5 21330.6 820.304   4
   0  -9  -5 20743.6 794.996  31
   0  -9  -6 9270.18 583.759  33
   0   9   6 9970.92 591.201   4
   0  -9  -6 9117.61 563.304  31
   0  -9  -7 6757.28 517.350  33
   0   9   7 6904.80 513.622   4
   0  -9  -7 7154.75 526.616  31
   0   9   8 47.0239 57.9217   4
   0   9   8 168.257 103.043  11
   0  -9  -8 92.7845 109.832  33
   0  -9  -8 108.073 98.5391  31
   0   9   9 2596.86 353.741   3
   0   9   9 2677.97 352.408  11
   0  -9  -9 2302.53 351.945  33
   0  -9  -9 2330.20 338.266  31
   0   9   9 2541.45 351.776   4
   0   9  10 1174.40 254.912   4
   0  -9 -10 887.445 242.156  33
   0   9  10 985.964 223.129  11
   0   9  10 674.826 172.470   3
   0  -9 -10 719.875 221.949  31
   0   9  11 1617.62 285.195   3
   0  -9 -11 2182.95 383.692  33
   0   9  11 2199.22 337.481  11
   0   9  11 1852.19 156.171  20
   0   9  11 2158.08 366.778   4
   0  -9 -11 1889.26 162.207  29
   0  -9 -11 1734.75 332.512  31
   0  -9 -12 2660.26 194.747  29
   0   9  12 2795.51 192.354  20
   0   9  13 4612.63 249.798  22
   0  -9 -13 4566.27 252.614  29
   0   9  14 624.023 96.4481  22
   0  -9 -14 530.975 91.9146  29
   0  -9 -15 2264.96 175.706  29
   0   9  15 2520.40 182.251  22
   0  -9 -16 2075.34 163.148  29
   0   9  16 2131.75 165.508  22
   0   9  17 169.005 49.6547  22
   0  -9 -17 205.377 59.4400  29
   0   9  18 55.0531 39.9715  22
   0  -9 -18 41.6419 41.6672  29
   0  -9 -19 733.355 82.6418  29
   0  -9 -20 498.734 61.1116  29
   0   9  20 386.840 55.1113  13
   0  10 -18 16.8068 19.6875  16
   0  10 -17 3.75721 30.1765  16
   0  10 -16 1510.53 119.807  16
   0  10 -16 1428.90 111.988  24
   0  10 -15 497.654 74.2118  24
   0  10 -15 594.359 83.6680  29
   0  10 -14 74.1739 42.5341  24
   0 -10  14 39.7324 39.1406  13
   0  10 -14 66.5610 41.1065  29
   0  10 -13 75.0055 45.7727  29
   0  10 -13 123.295 50.6928  24
   0 -10  13 62.6903 43.6322  13
   0  10 -13 64.5282 41.8015  26
   0 -10  12 387.394 84.8915  13
   0  10 -12 394.522 79.3415  24
   0  10 -12 304.546 68.7315  29
   0  10 -12 367.780 71.9721  26
   0  10 -11 2959.73 190.790  26
   0 -10  11 2708.03 204.734  13
   0  10 -11 2715.35 188.084  29
   0  10 -11 2825.30 198.967  24
   0  10 -10-16.1290 44.2374  29
   0  10 -10 25.9039 37.2943  26
   0 -10  10 6.43663 35.9924  13
   0  10 -10 46.6626 44.9921  24
   0  10  -9 54.5003 44.0172  24
   0  10  -9 86.5573 42.7775  29
   0  10  -9 74.4475 44.2974  26
   0 -10   9 63.8374 39.5668  13
   0 -10   8 234.220 121.993  12
   0  10  -8 158.751 51.7900  29
   0 -10   8 181.519 102.850  10
   0  10  -8 169.237 56.9697  24
   0  10  -8 170.440 103.594   8
   0  10  -8 128.712 50.1317  26
   0 -10   7 6885.73 535.693  10
   0 -10   7 7230.73 595.933  12
   0  10  -7 7385.13 601.789   8
   0  10  -6 108.084 86.3491   7
   0 -10   6 189.838 116.056  12
   0 -10   6 133.544 80.7926  10
   0  10  -6 94.6432 89.2867   8
   0  10  -5 56.1126 57.5330   7
   0  10  -5 34.6562 78.8561   8
   0 -10   5 216.925 108.121  12
   0 -10   5 103.568 87.3446  10
   0 -10   4 194.906 99.1764  12
   0  10  -4 120.100 75.7118   8
   0 -10   4 212.938 98.9100  31
   0  10  -4 218.914 102.019   7
   0 -10   4 166.652 83.1059  10
   0 -10   3 20774.3 822.136  10
   0  10  -3 20928.3 875.713   8
   0 -10   3 22065.1 931.673  12
   0  10  -3 18989.8 831.799   7
   0 -10   3 17524.0 719.459  31
   0  10  -2 5197.81 421.120   7
   0  10  -2 5259.85 431.961   8
   0 -10   2 4872.45 377.511  31
   0 -10   2 5588.62 451.646  12
   0 -10   2 5584.55 417.199  10
   0 -10   1 5875.36 421.432  10
   0 -10   1 5719.49 440.524  12
   0 -10   1 5430.03 395.429  31
   0  10  -1 5713.01 433.446   7
   0  10  -1 6036.20 452.511   8
   0 -10   0 253.061 97.0196  31
   0 -10   0 417.713 123.120  12
   0  10   0 293.265 109.744   8
   0  10   0 336.245 113.924   7
   0 -10   0 293.181 103.927  10
   0 -10  -1 3787.95 347.696  12
   0 -10  -1 4384.07 361.980  31
   0  10   1 4093.93 370.407   8
   0  10   1 4026.11 374.732   4
   0  10   1 4164.58 369.404   7
   0 -10  -1 4294.38 355.958  10
   0  10   2 13969.3 668.738   7
   0 -10  -2 14706.7 679.465  12
   0 -10  -2 13771.0 641.283  31
   0  10   2 15020.5 709.879   4
   0  10   2 14711.8 701.658   8
   0  10   3 878.150 174.645   7
   0 -10  -3 879.574 173.207  31
   0  10   3 700.667 167.463   8
   0  10   3 890.631 186.494   4
   0  10   4 2585.11 299.662   7
   0  10   4 2854.29 321.028   4
   0 -10  -4 2410.99 279.422  31
   0  10   4 3060.12 341.144   8
   0 -10  -5 70.0197 57.5702  33
   0  10   5 195.719 101.656   8
   0 -10  -5 130.488 87.1339  31
   0  10   5 149.001 93.9692   4
   0  10   5 116.728 77.5868   7
   0 -10  -6 1908.68 295.658  33
   0  10   6 2505.13 317.450   4
   0 -10  -6 2248.06 298.487  31
   0  10   7 174.839 102.922   4
   0 -10  -7 151.766 101.972  33
   0 -10  -7 337.791 136.825  31
   0 -10  -8 11974.8 786.115  33
   0  10   8 11742.3 744.855  11
   0  10   8 13290.9 783.680   4
   0 -10  -8 11336.2 743.958  31
   0  10   9 627.366 190.341   3
   0  10   9 407.180 148.282   4
   0  10   9 359.388 142.373  11
   0 -10  -9 480.532 179.708  31
   0 -10  -9 376.035 166.104  33
   0 -10 -10 829.108 229.883  33
   0 -10 -10 894.440 237.706  31
   0  10  10 923.448 221.721  11
   0  10  10 503.441 163.005   3
   0  10  10 960.111 240.207   4
   0 -10 -10 928.389 115.645  29
   0 -10 -11 3190.29 211.395  29
   0  10  11 3121.84 205.031  20
   0 -10 -12 10958.2 390.560  29
   0  10  12 11926.5 392.468  20
   0  10  13 1202.58 130.581  22
   0 -10 -13 1211.67 135.346  29
   0 -10 -14 2061.11 170.278  29
   0  10  14 2216.82 171.223  22
   0  10  15 1349.32 134.817  22
   0 -10 -15 1368.50 137.122  29
   0  10  16 681.176 94.3767  22
   0 -10 -16 696.231 96.9710  29
   0 -10 -17 172.915 53.9576  29
   0  10  17 178.454 51.9473  22
   0 -10 -18-5.37748 34.9736  29
   0  10  18-40.1037 32.7314  22
   0 -10 -19 1341.66 102.692  29
   0 -10 -20-0.38097 23.9157  29
   0  10  20-22.0613 27.3760  13
   0  11 -17 332.771 49.4738  16
   0  11 -16 257.023 55.2438  16
   0  11 -16 210.496 43.3034  24
   0  11 -15 544.249 72.7367  24
   0  11 -15 561.435 87.8397  16
   0  11 -14 453.208 84.9291  16
   0  11 -14 484.322 75.1850  24
   0  11 -13 774.658 97.3289  24
   0  11 -12 146.640 54.9356  24
   0  11 -11 2232.07 176.527  24
   0  11 -11 1901.44 154.629  29
   0  11 -10 29.4940 35.8453  29
   0  11 -10 0.03905 40.1620  26
   0  11 -10 11.1475 41.0791  24
   0  11  -9 6345.13 294.340  24
   0  11  -9 5474.27 260.814  29
   0  11  -9 5574.69 263.168  26
   0  11  -8 35.7890 36.1525  26
   0  11  -8 35.2186 41.2621  24
   0 -11   7 234.469 123.201  12
   0  11  -7 221.291 59.0380  26
   0  11  -7 227.465 116.320   8
   0 -11   7 157.518 100.606  10
   0  11  -7 198.071 60.0426  24
   0 -11   6 5900.27 555.632  12
   0  11  -6 6212.07 566.701   8
   0 -11   5 398.972 148.020  12
   0 -11   5 525.746 148.234  10
   0  11  -5 427.735 150.645   8
   0 -11   4 1817.75 270.073  10
   0  11  -4 1967.81 300.727   8
   0  11  -4 1766.81 278.916   7
   0 -11   4 2047.82 318.991  12
   0  11  -3 7307.12 555.940   7
   0 -11   3 7476.86 529.110  10
   0  11  -3 8265.11 599.086   8
   0 -11   3 6249.35 467.517  31
   0 -11   3 8303.28 607.611  12
   0  11  -2 10149.5 640.914   8
   0  11  -2 9376.97 614.889   7
   0 -11   2 8047.33 526.807  31
   0 -11   2 10316.9 652.211  12
   0 -11   2 9238.40 577.305  10
   0  11  -1 1720.88 260.018   7
   0 -11   1 1486.47 226.739  31
   0 -11   1 1587.76 239.211  10
   0  11  -1 1529.53 254.437   8
   0 -11   1 1517.92 252.555  12
   0  11   0 28049.6 1032.78   7
   0  11   0 28832.2 1066.80   4
   0 -11   0 27139.1 952.045  10
   0 -11   0 26499.1 939.844  31
   0  11   0 28090.7 1029.02   8
   0 -11  -1 1551.51 234.930  31
   0  11   1 1583.57 253.610   4
   0  11   1 1249.17 219.185   8
   0  11   1 1318.31 221.373   7
   0  11   2 25201.6 993.883   4
   0  11   2 24930.2 958.027   7
   0  11   2 25849.1 999.641   8
   0  11   3 1812.70 273.392   8
   0  11   3 1850.21 260.015   7
   0 -11  -3 2281.71 295.925  31
   0  11   3 1994.20 284.198   4
   0 -11  -4 717.776 182.998  31
   0  11   4 508.149 142.604   7
   0  11   4 718.784 177.020   4
   0  11   4 584.248 164.080   8
   0 -11  -5 7070.39 563.347  33
   0  11   5 7804.64 584.223   8
   0  11   5 7962.20 582.725   4
   0  11   5 7735.06 554.947   7
   0 -11  -5 7496.12 556.274  31
   0 -11  -6 2614.63 348.422  31
   0 -11  -6 2536.45 345.894  33
   0  11   6 2628.87 346.003   4
   0  11   7 1878.62 303.214   4
   0  11   7 2071.37 319.608  11
   0 -11  -7 1880.63 304.909  31
   0 -11  -7 1723.08 301.447  33
   0  11   8 26.2078 83.5575   3
   0 -11  -8-27.1767 72.9556  33
   0  11   8-8.29038 91.8127   4
   0  11   8 56.8398 71.1180  11
   0 -11  -8 82.0243 133.600  31
   0 -11  -9 3391.48 443.481  31
   0 -11  -9 3386.60 450.779  33
   0  11   9 3433.91 213.739  20
   0  11   9 3591.73 450.699   4
   0  11   9 3251.20 210.805  24
   0  11   9 3489.92 438.638  11
   0  11   9 3597.34 455.838   3
   0 -11 -10 7816.93 328.521  29
   0  11  10 8689.32 340.202  20
   0  11  11 172.171 60.6647  20
   0 -11 -11 153.139 57.5131  29
   0  11  12 4287.81 241.454  20
   0 -11 -12 4056.87 239.759  29
   0 -11 -13 6066.12 288.857  29
   0  11  13 6403.86 295.000  22
   0  11  14 459.276 83.4603  22
   0 -11 -14 488.585 88.4543  29
   0  11  15 201.196 60.5261  22
   0 -11 -15 248.925 66.9955  29
   0 -11 -16 25.3031 36.7265  29
   0  11  16 32.1826 34.2713  22
   0 -11 -17 874.487 99.7788  29
   0  11  17 740.066 87.7652  22
   0 -11 -18 340.879 61.7818  29
   0  11  18 232.606 45.4175  22
   0 -11 -19-12.1264 30.8475  29
   0  11  20 220.000 35.8703  13
   0  12 -16 354.776 55.0002  16
   0  12 -15 1923.26 129.101  16
   0  12 -15 1487.03 107.190  24
   0  12 -14 3210.81 179.087  16
   0  12 -14 3189.08 172.920  24
   0  12 -13 2201.87 152.996  24
   0  12 -13 1936.76 154.412  16
   0  12 -12 59.1672 55.5061  16
   0  12 -12 25.0188 35.6089  24
   0  12 -11 49.2712 38.7156  24
   0  12 -10 7258.90 304.579  24
   0  12  -9 664.372 98.2706  24
   0  12  -8 48.9082 43.7027  24
   0  12  -7 1486.90 143.132  24
   0  12  -6 555.021 91.0605  24
   0 -12   5 85.5447 75.3045  10
   0  12  -5 149.432 51.3329  24
   0  12  -5 154.526 115.204   8
   0 -12   4-17.6886 65.1158  10
   0  12  -4-18.5139 67.3134   8
   0  12  -3 121.173 92.0349   8
   0 -12   3 174.636 107.277  31
   0 -12   3 192.347 117.297  10
   0  12  -2 538.748 175.909   8
   0 -12   2 540.262 161.070  10
   0 -12   2 438.942 145.467  31
   0  12  -2 567.384 165.619   7
   0  12  -1 547.571 166.308   7
   0  12  -1 504.372 161.514   8
   0 -12   1 616.100 160.824  10
   0 -12   1 576.133 157.011  31
   0  12   0 53.9634 72.3278   4
   0  12   0 59.8921 73.7602   7
   0 -12   0 14.0800 71.1795  31
   0  12   0 47.5768 75.9001   8
   0 -12  -1 461.218 144.071  31
   0  12   1 375.148 142.361   4
   0  12   1 459.986 150.155   7
   0  12   1 388.164 140.793   8
   0  12   2 1960.06 304.991   8
   0  12   2 1781.61 288.969   4
   0  12   2 1824.66 286.243   7
   0 -12  -2 875.192 198.862  31
   0  12   3 6419.06 539.252   4
   0  12   3 6541.73 553.300   8
   0  12   3 5893.17 499.582   7
   0 -12  -3 5458.36 482.099  31
   0 -12  -4 5155.75 480.449  31
   0  12   4 5058.92 470.389   7
   0  12   4 5192.49 500.320   8
   0  12   4 4957.17 481.657   4
   0 -12  -5 119.073 103.245  31
   0  12   5 172.370 117.012   8
   0  12   5 152.743 120.080   4
   0 -12  -5-13.6544 67.7958  33
   0  12   6 39.1000 68.2739   4
   0 -12  -6-3.58610 94.2610  33
   0 -12  -6 48.4126 86.8989  31
   0  12   7 1261.10 260.714   4
   0 -12  -7 1343.03 273.669  33
   0 -12  -7 1138.19 259.105  31
   0  12   7 1103.47 254.798  11
   0  12   8 1310.43 273.866  11
   0  12   8 1218.85 129.049  20
   0 -12  -8 1213.69 273.356  33
   0  12   8 1257.54 132.338  24
   0  12   9 2232.12 173.377  20
   0  12   9 1951.07 164.673  24
   0  12  10 5324.12 268.886  20
   0 -12 -10 4833.39 260.691  29
   0  12  11 4144.05 242.187  20
   0 -12 -11 4195.90 243.454  29
   0  12  12 929.617 120.074  20
   0 -12 -12 902.509 115.523  29
   0  12  13-53.5943 49.3804  22
   0 -12 -13 13.0031 38.7476  29
   0  12  14 1845.14 154.115  22
   0 -12 -14 1723.10 152.342  29
   0  12  15 385.475 73.5183  22
   0 -12 -15 430.253 80.7248  29
   0  12  16 8.36867 32.4517  22
   0 -12 -16 4.41078 39.7118  29
   0  12  17 1404.67 109.869  22
   0 -12 -17 1665.82 127.837  29
   0 -12 -18 21.0609 33.8152  29
   0 -12 -19 8.40120 23.4742  29
   0  13 -16 86.6312 29.9505  16
   0  13 -15 1592.04 108.255  16
   0  13 -15 1280.40 86.7286  24
   0  13 -14 3482.70 176.122  16
   0  13 -14 3176.34 158.572  24
   0  13 -13 1223.99 109.153  24
   0  13 -13 1350.37 119.830  16
   0  13 -12 557.054 86.4254  16
   0  13 -12 518.911 76.5157  24
   0  13 -11 55.9749 55.9320  16
   0  13 -11 62.4973 41.1457  24
   0  13 -10 1387.32 132.576  24
   0  13 -10 1190.86 132.974  16
   0  13  -9 1569.26 154.618  16
   0  13  -9 2196.07 168.822  24
   0  13  -8 1104.11 136.980  16
   0  13  -8 718.109 100.109  24
   0  13  -7 2148.93 169.557  24
   0  13  -7 2296.29 189.537  16
   0  13  -6-17.7769 39.6308  24
   0  13  -6 40.3717 59.5063  16
   0  13  -5 299.069 84.5090  16
   0  13  -5 270.254 68.1727  24
   0  13  -4 1156.64 127.150  24
   0  13  -3 4764.27 512.268   8
   0  13  -3 4793.19 248.091  24
   0 -13   2 52.8872 77.9245  31
   0 -13   2 72.6628 81.9645  10
   0  13  -2 91.3598 88.3023   8
   0  13  -2 31.9445 42.2651  24
   0  13  -1 5623.82 551.811   4
   0 -13   1 4850.59 465.193  31
   0  13  -1 5169.85 252.665  24
   0  13  -1 5946.66 558.983   8
   0  13   0 55.8705 66.3558   4
   0 -13   0-11.1252 69.8268  31
   0  13   0-12.4455 108.965   8
   0 -13  -1 3043.25 369.836  31
   0  13   1 3336.22 413.075   4
   0  13   1 3496.76 424.802   8
   0  13   1 3443.40 403.901   7
   0  13   2 558.322 169.468   7
   0  13   2 592.628 194.709   8
   0  13   2 675.958 190.684   4
   0 -13  -2 436.163 160.373  31
   0  13   3 1965.75 315.610   4
   0  13   3 1677.54 280.438   7
   0  13   3 1946.63 321.022   8
   0 -13  -3 1931.62 312.383  31
   0  13   4 1608.01 310.253   8
   0  13   4 1389.02 258.819   7
   0  13   4 1535.87 282.186   4
   0  13   4 1340.42 132.494  24
   0 -13  -4 809.089 209.727  31
   0  13   5 1079.95 123.656  24
   0  13   5 1180.40 126.015  20
   0 -13  -5 1107.11 244.380  31
   0  13   5 1357.36 280.863   4
   0  13   6 1132.61 124.684  20
   0  13   6 989.372 117.325  24
   0  13   7 68.9652 38.9935  24
   0  13   7 43.4335 40.4949  20
   0  13   8 70.6892 52.2193  20
   0  13   8 46.1767 37.8177  24
   0  13   9 992.047 121.078  20
   0  13   9 950.974 117.394  24
   0  13  10 1787.18 159.900  20
   0 -13 -10 1630.98 154.150  29
   0  13  11 95.3203 52.6462  20
   0 -13 -11 59.4975 47.6786  29
   0  13  12 70.2647 55.5280  20
   0 -13 -12 20.8361 41.8740  29
   0  13  13 1503.14 137.381  22
   0 -13 -13 1384.77 136.703  29
   0  13  14 2823.37 182.296  22
   0 -13 -14 2822.86 186.352  29
   0 -13 -15 179.254 56.4457  29
   0  13  15 171.962 52.3583  22
   0 -13 -16 104.772 47.0345  29
   0  13  16 15.3405 31.5630  22
   0 -13 -17 856.237 89.2332  29
   0  13  17 732.606 74.9813  22
   0 -13 -18 688.971 72.0183  29
   0  14 -15 1327.06 86.4475  16
   0  14 -14 317.181 47.9421  24
   0  14 -14 349.030 56.8983  16
   0  14 -13 1076.77 101.615  16
   0  14 -13 972.323 89.5621  24
   0  14 -12 4684.96 216.295  16
   0  14 -12 4484.45 205.483  24
   0  14 -11 1111.20 110.039  24
   0  14 -11 1062.28 114.929  16
   0  14 -10 3.83089 35.2659  24
   0  14 -10 5.92288 42.2799  16
   0  14  -9 195.792 67.9025  16
   0  14  -9 156.261 52.9845  24
   0  14  -8 40.7606 42.2901  24
   0  14  -8 53.7258 54.4878  16
   0  14  -7 854.435 117.298  16
   0  14  -7 690.983 102.897  24
   0  14  -6 3612.38 234.139  16
   0  14  -6 4089.24 233.852  24
   0  14  -5 2531.49 183.080  24
   0  14  -4 35.8435 41.9595  24
   0  14  -3 2484.84 180.764  24
   0  14  -2 131.810 50.2580  24
   0  14  -1 302.008 70.6205  24
   0  14   0 379.320 73.2082  20
   0  14   0 421.413 77.8174  24
   0  14   1 1245.32 125.950  20
   0  14   1 1208.48 125.177  24
   0  14   2 6581.29 290.109  20
   0  14   2 6207.72 279.286  24
   0  14   3 396.231 74.5207  20
   0  14   3 413.755 79.4460  24
   0  14   4 5288.10 261.872  20
   0  14   4 5243.29 260.023  24
   0  14   5 668.270 101.385  20
   0  14   5 538.819 90.6873  24
   0  14   6 15.6502 37.7865  20
   0  14   6-12.7384 33.3776  24
   0  14   7 613.930 97.5409  20
   0  14   7 538.979 91.5958  24
   0  14   8 215.695 60.6796  24
   0  14   8 157.673 58.1965  20
   0  14   9 635.048 96.9653  24
   0  14   9 701.209 108.250  20
   0  14  10 278.034 68.8806  20
   0 -14 -10 250.287 69.0664  29
   0  14  11 3181.09 203.075  20
   0 -14 -11 3023.46 205.037  29
   0 -14 -12 2041.15 167.848  29
   0  14  12 2249.97 171.562  20
   0 -14 -13 503.922 85.6969  29
   0  14  13 590.768 88.4731  22
   0 -14 -14 22.1703 42.6862  29
   0  14  14-30.6361 33.7221  22
   0 -14 -15 115.459 44.8218  29
   0  14  15 133.938 42.6374  22
   0 -14 -16 452.736 68.9807  29
   0  14  16 440.280 62.6375  22
   0 -14 -17 591.041 68.1539  29
   0  14  17 411.514 50.5124  22
   0  15 -13 599.511 62.4122  24
   0  15 -13 617.678 68.3003  16
   0  15 -12 1566.98 112.414  24
   0  15 -12 1731.87 121.313  16
   0  15 -11 3750.01 184.478  24
   0  15 -11 4056.43 197.763  16
   0  15 -10 37.9080 38.5321  24
   0  15 -10-10.5277 38.2436  16
   0  15  -9 905.163 103.456  24
   0  15  -9 767.025 97.3364  16
   0  15  -8 28.8265 38.4642  16
   0  15  -8 64.8593 44.4060  24
   0  15  -7 1251.22 129.065  24
   0  15  -7 1145.07 125.812  16
   0  15  -6 964.493 114.732  24
   0  15  -5 874.919 113.334  24
   0  15  -4 27.9894 41.1223  24
   0  15  -3 8408.37 326.055  24
   0  15  -2 124.105 51.0878  24
   0  15  -1 1245.60 129.249  20
   0  15  -1 1230.21 126.636  24
   0  15   0 114.708 49.1267  20
   0  15   0 93.0593 49.5970  24
   0  15   1 10408.7 367.707  20
   0  15   1 9476.46 341.801  24
   0  15   2 193.161 53.7699  20
   0  15   2 176.082 53.5341  24
   0  15   3 3866.03 227.607  20
   0  15   3 3606.51 215.507  24
   0  15   4 1694.76 151.783  24
   0  15   4 1748.95 157.305  20
   0  15   5 224.825 66.2792  20
   0  15   5 216.324 59.8167  24
   0  15   6 1981.75 169.872  20
   0  15   6 1864.19 161.279  24
   0  15   7 61.2813 44.8707  20
   0  15   7 4.04224 34.1565  24
   0  15   8 106.887 48.9224  24
   0  15   8 62.7895 44.7001  20
   0  15   9 8.62063 36.5211  24
   0  15   9 9.09512 39.1406  20
   0  15  10 1572.69 147.449  20
   0 -15 -10 1358.55 138.693  29
   0 -15 -11 491.604 87.5405  29
   0  15  11 511.182 86.0498  20
   0 -15 -12 1876.43 154.015  29
   0 -15 -13 808.245 101.693  29
   0  15  13 809.734 95.1883  22
   0  15  14 496.165 72.3462  22
   0 -15 -14 567.735 83.0269  29
   0 -15 -15 930.610 94.6710  29
   0  15  15 863.754 85.8225  22
   0 -15 -16-28.1241 28.3108  29
   0  15  16 10.2879 22.7562  22
   0 -15 -17 220.887 40.8714  29
   0  16 -12 268.226 44.1563  16
   0  16 -12 230.953 39.1472  24
   0  16 -11 505.794 65.9159  16
   0  16 -11 510.904 65.7341  24
   0  16 -10 122.831 41.2724  16
   0  16 -10 122.257 44.8753  24
   0  16  -9 1075.93 107.022  24
   0  16  -9 1017.60 102.459  16
   0  16  -8 0.38401 38.3871  24
   0  16  -8-8.82384 37.8711  16
   0  16  -7 166.800 52.5608  24
   0  16  -6 315.938 70.2672  24
   0  16  -5-31.9982 41.8179  24
   0  16  -4 3708.06 216.736  24
   0  16  -3 4397.91 234.701  24
   0  16  -2 7.86800 35.7094  24
   0  16  -2 49.5077 37.9008  20
   0  16  -1 5508.61 262.937  20
   0  16  -1 5224.56 257.379  24
   0  16   0 1015.51 114.948  24
   0  16   0 956.652 113.536  20
   0  16   1 772.829 101.908  24
   0  16   1 745.772 104.034  20
   0  16   2 674.262 99.6510  20
   0  16   2 560.303 90.1555  24
   0  16   3 93.1624 49.3342  20
   0  16   3 88.0742 45.7722  24
   0  16   4 129.521 57.6131  20
   0  16   4 105.758 50.4633  24
   0  16   5 197.961 61.7495  24
   0  16   5 254.890 69.7738  20
   0  16   6 590.970 93.4688  20
   0  16   6 482.243 83.3078  24
   0  16   7 930.828 114.054  24
   0  16   7 907.780 117.198  20
   0  16   8 466.900 87.7805  20
   0  16   8 371.993 75.8842  24
   0  16   9 1578.90 141.795  20
   0 -16  -9 1411.68 139.994  29
   0  16   9 1571.06 144.640  24
   0  16  10 43.6059 41.9161  20
   0 -16 -10 1.92682 37.0165  29
   0 -16 -11 737.747 99.0587  29
   0  16  11 723.757 97.0135  20
   0 -16 -12 26.6409 37.8350  29
   0  16  13 192.015 49.4657  22
   0 -16 -13 236.472 57.5269  29
   0 -16 -14 56.5490 35.7355  29
   0  16  14 96.3236 37.3451  22
   0 -16 -15 1498.56 108.855  29
   0  16  15 1262.21 90.5394  22
   0 -16 -16 182.385 37.5016  29
   0  17 -11 4.77152 17.7781  24
   0  17 -10 587.501 66.6782  24
   0  17  -9 62.8256 30.3483  24
   0  17  -8 188.696 47.4161  24
   0  17  -7 206.149 53.9752  24
   0  17  -6 4064.62 206.814  24
   0  17  -5 887.649 96.7226  20
   0  17  -5 818.250 99.8969  24
   0  17  -4 276.762 57.6434  20
   0  17  -4 304.810 67.4232  24
   0  17  -3 654.772 93.5968  24
   0  17  -3 654.162 88.3542  20
   0  17  -2 8884.25 325.961  24
   0  17  -2 8643.82 314.550  20
   0  17  -1 2801.77 184.377  20
   0  17  -1 2671.29 183.125  24
   0  17   0 391.253 71.8450  20
   0  17   0 504.147 83.1415  24
   0  17   1 499.170 85.6246  24
   0  17   1 415.166 77.1408  20
   0  17   2 1719.66 147.319  20
   0  17   2 1626.26 146.588  24
   0  17   3 7382.64 305.058  20
   0  17   3 7271.57 298.500  24
   0  17   4 512.725 86.8102  20
   0  17   4 505.776 85.6613  24
   0  17   5 106.338 50.2584  24
   0  17   5 70.4156 48.5551  20
   0  17   6 109.657 52.4742  20
   0  17   6 137.351 50.8327  24
   0  17   7 266.768 65.2182  24
   0  17   7 207.483 60.3079  20
   0  17   8 601.693 91.8085  24
   0  17   8 609.440 88.9148  20
   0 -17  -9 443.953 84.7123  29
   0  17   9 590.917 86.4908  20
   0  17  10 196.046 53.1224  20
   0 -17 -10 191.667 62.0972  29
   0 -17 -11 434.886 74.2369  29
   0 -17 -12 379.087 68.5238  29
   0  17  12 461.836 66.8649  22
   0  17  13 844.975 82.8155  22
   0 -17 -13 886.215 90.9373  29
   0 -17 -14 20.8355 28.2076  29
   0  17  14 45.4612 27.3493  22
   0 -17 -15 172.847 38.0283  29
   0  18  -9 7.20813 22.3902  24
   0  18  -8 69.3134 30.5050  24
   0  18  -7 805.521 85.8134  24
   0  18  -6 3938.27 191.954  24
   0  18  -5 903.714 96.4899  24
   0  18  -4 765.220 92.3823  24
   0  18  -3 300.403 62.8115  24
   0  18  -2 1210.22 119.625  24
   0  18  -1 4472.92 223.869  24
   0  18  -1 4321.78 210.696  20
   0  18   0 7.01587 36.7916  20
   0  18   0 7.71833 34.1882  24
   0  18   1 969.304 107.725  20
   0  18   1 969.687 108.246  24
   0  18   2 18.9587 36.2924  24
   0  18   2 42.5598 40.2292  20
   0  18   3 626.868 92.9224  20
   0  18   3 710.336 96.1293  24
   0  18   4 498.525 81.2024  24
   0  18   4 594.458 88.6333  20
   0  18   5 2543.96 169.367  20
   0  18   5 2568.06 173.346  24
   0  18   6-39.4590 43.9443  24
   0  18   6-2.81075 34.2540  20
   0  18   7 95.2098 46.8991  24
   0  18   7 56.9251 38.2996  20
   0  18   8 3631.01 189.314  20
   0 -18  -8 3551.65 199.323  29
   0  18   8 3711.85 201.242  24
   0 -18  -9 4230.88 213.479  29
   0  18   9 4044.46 195.775  20
   0 -18 -10 136.126 52.2468  29
   0  18  10 119.828 40.8227  20
   0 -18 -11 2029.29 139.698  29
   0  18  12 2286.62 128.292  22
   0 -18 -12 2359.79 137.874  29
   0  18  13 93.6872 29.8326  22
   0 -18 -13 110.808 36.1226  29
   0  19  -7 39.8146 25.7280  24
   0  19  -6 9.09676 22.2192  24
   0  19  -5 160.740 45.1741  24
   0  19  -4 306.390 57.1941  24
   0  19  -3 213.425 52.6409  24
   0  19  -2 103.928 45.0700  24
   0  19  -1 148.080 48.3066  24
   0  19   0 3561.96 192.155  24
   0  19   1 101.754 44.2265  24
   0  19   2 62.4688 41.5186  24
   0  19   3 1683.21 136.719  24
   0  19   4 0.09633 38.2962  24
   0  19   5 270.671 60.6373  24
   0  19   6 928.031 102.570  24
   0  19   7 903.015 90.6320  20
   0  19   7 1063.06 107.537  24
   0 -19  -8 423.831 72.9682  29
   0 -19  -9 2612.40 158.003  29
   0 -19 -10 2551.86 147.881  29
   0 -19 -11 578.423 72.6327  29
   0  19  11 553.912 62.7837  22
   0 -19 -12 333.454 49.5790  29
   0  20  -5 18.6971 19.6240  24
   0  20  -4 2541.93 133.098  24
   0  20  -3 38.2794 28.8034  24
   0  20  -2 428.612 62.9834  24
   0  20  -1 155.282 43.6807  24
   0  20   0 1736.45 124.496  24
   0  20   1 2668.91 153.238  24
   0  20   2 1491.67 117.020  24
   0  20   3 694.096 82.1623  24
   0  20   4 890.018 92.3191  24
   0  20   5 87.7320 39.4391  24
   0  20   6 268.198 54.0953  24
   0 -20  -6 151.936 49.6461  29
   0 -20  -7 74.1294 37.0674  29
   0 -20  -8 110.253 40.0696  29
   0 -20  -9 535.163 66.7478  29
   0 -20 -10 937.012 79.6007  29
   0  21  -2 215.018 38.7146  24
   0  21  -1 274.083 47.2586  24
   0  21   0 17.9516 21.1764  24
   0  21   1 288.820 48.3550  24
   0  21   2 1524.46 103.741  24
   0  21   3 1730.00 111.064  24
   0  21   4 544.417 65.0909  24
   0 -21  -5 16.0211 30.4691  29
   0 -21  -6 34.6852 26.8308  29
   0 -21  -7 63.0901 28.0000  29
   1 -21  -6 1065.45 83.6454  29
   1 -21  -5 2942.52 139.366  29
   1 -21  -4 1728.46 111.388  29
  -1  21   4 2393.23 126.294  24
  -1  21   3 29.8108 26.1165  24
  -1  21   2 768.317 74.4668  24
  -1  21   1 31.6678 25.3165  24
  -1  21   0 149.409 34.9620  24
  -1  21  -1 33.5647 25.3676  24
  -1  21  -2 143.552 33.6383  24
   1 -20 -10 112.558 33.0573  29
   1 -20  -9 34.8548 25.7020  29
   1 -20  -8 804.145 79.4688  29
   1 -20  -7 2806.53 152.715  29
  -1  20   6 1356.66 107.104  24
   1 -20  -6 1194.70 103.703  29
  -1  20   5 3481.82 170.691  24
  -1  20   4 497.771 72.0158  24
  -1  20   3 140.474 44.6613  24
  -1  20   2-25.0593 31.5757  24
  -1  20   1 269.794 54.2222  24
  -1  20   0 28.9362 28.7277  24
  -1  20  -1 2092.92 132.223  24
  -1  20  -2 72.1318 35.4258  24
  -1  20  -3 670.786 74.4252  24
  -1  20  -4 21.4202 28.0174  24
  -1  20  -5 196.340 39.1410  24
  -1  20  -6 88.5317 27.4557  24
   1 -19 -12 20.0967 21.4177  29
   1 -19 -11-3.23610 24.8416  29
  -1  19  11-10.7584 22.3211  22
   1 -19 -10 24.7764 29.6175  29
   1 -19  -9 1591.98 119.735  29
   1 -19  -8 789.781 92.1504  29
  -1  19   7 1420.26 120.509  24
   1 -19  -7 1183.00 112.664  29
  -1  19   6 812.776 94.3672  24
  -1  19   5 2404.28 157.872  24
  -1  19   4 3168.76 181.991  24
  -1  19   3 3563.93 193.027  24
  -1  19   2 302.872 63.5696  24
  -1  19   1 281.312 62.3180  24
  -1  19   0 2931.43 172.365  24
  -1  19  -1 2107.03 146.368  24
  -1  19  -2 27.9828 34.5744  24
  -1  19  -3 9.26145 31.3579  24
  -1  19  -4 30.6856 31.9341  24
  -1  19  -5 360.420 60.7803  24
  -1  19  -6 1265.32 100.780  24
  -1  19  -7 1663.16 106.235  24
  -1  19  -8 114.799 30.5815  24
   1 -18 -13 152.776 39.6323  29
  -1  18  12 10.9281 23.4044  22
   1 -18 -12 48.6938 33.0614  29
   1 -18 -11 434.777 65.9275  29
   1 -18 -10 1493.38 122.639  29
   1 -18  -9 545.953 83.0834  29
   1 -18  -8 1260.80 122.203  29
  -1  18   7 1137.36 116.091  24
  -1  18   6 928.867 107.599  24
  -1  18   5-27.1755 43.5045  24
  -1  18   4 1430.21 131.381  24
  -1  18   3 4630.79 234.341  24
  -1  18   2 7157.52 286.601  24
  -1  18   1 144.078 54.4606  24
  -1  18   0 197.489 58.1849  24
  -1  18  -1 3118.83 186.558  24
  -1  18  -2 289.862 64.8764  24
  -1  18  -3 173.004 54.2470  24
  -1  18  -4 170.306 50.3695  24
  -1  18  -5 2754.41 165.320  24
  -1  18  -6 4841.24 211.351  24
  -1  18  -7 3065.85 162.028  24
  -1  18  -8 749.294 78.6396  24
  -1  18  -9 185.979 39.9408  24
  -1  18 -10 1870.54 99.1524  24
   1 -17 -15-12.9257 21.7466  29
   1 -17 -14 248.592 48.8762  29
   1 -17 -13 41.2500 33.7892  29
  -1  17  13 7.07950 24.3464  22
  -1  17  12 9.06344 30.4690  22
   1 -17 -12 126.370 46.8881  29
   1 -17 -11 705.362 88.6225  29
  -1  17  10 334.543 64.5511  20
   1 -17 -10 267.834 67.7519  29
   1 -17  -9 40.1949 43.6660  29
  -1  17   9 32.9515 34.3694  20
  -1  17   8 128.479 52.3697  24
  -1  17   8 109.109 49.8102  20
  -1  17   7 192.567 57.9290  24
  -1  17   6 187.580 53.3340  24
  -1  17   5 1821.55 154.953  24
  -1  17   4 2135.40 169.004  24
  -1  17   3 123.940 48.7665  24
  -1  17   2 768.992 104.894  24
  -1  17   1 1716.55 149.998  24
  -1  17   0 478.230 85.5637  24
  -1  17  -1 5001.73 246.701  24
  -1  17  -2 107.682 53.3687  24
  -1  17  -3 19.7579 39.0987  24
  -1  17  -4 634.026 90.6049  24
  -1  17  -5 145.348 50.5773  24
  -1  17  -6 262.363 60.7287  24
  -1  17  -7 2679.29 165.945  24
  -1  17  -8 2146.90 142.996  24
  -1  17  -9 2572.81 148.605  24
  -1  17 -10 658.293 71.3310  24
  -1  17 -11 438.810 53.1290  24
   1 -16 -16 6.76772 20.2689  29
   1 -16 -15 416.038 57.3196  29
   1 -16 -14-14.1230 35.5029  29
  -1  16  14-23.7710 24.7378  22
  -1  16  13 29.9036 33.8010  22
   1 -16 -13-44.3908 41.3720  29
   1 -16 -12 430.144 73.9927  29
   1 -16 -11 89.7860 49.8126  29
   1 -16 -10 326.016 73.6542  29
  -1  16  10 333.911 72.4230  20
  -1  16   9-30.5855 38.8151  24
   1 -16  -9 19.3307 41.9794  29
  -1  16   9-13.8699 42.0157  20
  -1  16   8 481.154 86.5994  20
  -1  16   8 481.401 85.8686  24
  -1  16   7 3231.36 204.895  20
  -1  16   7 3347.69 211.683  24
  -1  16   6 862.502 111.738  20
  -1  16   6 893.727 113.040  24
  -1  16   5 3677.51 222.613  24
  -1  16   5 3759.95 224.266  20
  -1  16   4 181.630 58.2976  24
  -1  16   3 110.945 52.0660  24
  -1  16   2 4594.68 243.547  24
  -1  16   1 811.795 105.839  24
  -1  16   0 671.009 95.2189  24
  -1  16  -1 534.910 89.9234  24
  -1  16  -2 2461.54 177.305  24
  -1  16  -3 488.616 83.4990  24
  -1  16  -4 67.3200 45.1907  24
  -1  16  -5 3236.96 199.229  24
  -1  16  -6 887.085 108.361  24
  -1  16  -7 489.130 81.6887  24
  -1  16  -8 4796.30 226.833  24
  -1  16  -9 4015.06 199.985  24
  -1  16 -10 2819.77 161.513  24
  -1  16 -10 2511.83 146.415  16
  -1  16 -11 2449.22 138.452  24
  -1  16 -11 2411.82 133.150  16
  -1  16 -12 64.2993 29.1402  16
  -1  16 -12 46.0171 25.6044  24
   1 -15 -17 656.500 62.8968  29
   1 -15 -16 325.510 54.8259  29
   1 -15 -15 458.888 70.1088  29
  -1  15  15 400.548 57.2599  22
  -1  15  14 631.092 76.2583  22
   1 -15 -14 648.902 84.1851  29
  -1  15  13 961.644 102.485  22
   1 -15 -13 999.352 107.218  29
   1 -15 -12 1251.17 128.165  29
   1 -15 -11 619.788 96.2412  29
  -1  15  11 624.829 92.4463  20
   1 -15 -10 172.203 61.3152  29
  -1  15  10 97.2101 46.1153  20
   1 -15  -9-15.8923 48.7936  29
  -1  15   9-27.9945 47.4647  20
  -1  15   9 16.7323 36.2045  24
  -1  15   8 216.140 69.9740  20
  -1  15   8 19.9546 35.1446  24
  -1  15   7 721.772 103.274  24
  -1  15   7 748.578 107.633  20
  -1  15   6 702.990 107.046  20
  -1  15   6 732.571 104.409  24
  -1  15   5 559.683 92.4132  24
  -1  15   5 529.555 92.0698  20
  -1  15   4 19.9755 37.1113  20
  -1  15   4-3.83476 32.1220  24
  -1  15   3 41.9230 42.5847  24
  -1  15   2 22.9431 38.5339  24
  -1  15   1 5912.44 277.263  24
  -1  15   0 2922.62 194.171  24
  -1  15  -1 26.4552 35.2428  24
  -1  15  -2 438.818 80.3180  24
  -1  15  -3 2161.18 165.835  24
  -1  15  -4 1197.05 125.468  24
  -1  15  -5 2375.02 175.188  24
  -1  15  -6 4732.60 243.626  24
  -1  15  -7 3720.26 213.163  24
  -1  15  -8 2549.33 177.186  24
  -1  15  -8 2347.97 172.797  16
  -1  15  -9 5396.43 249.767  16
  -1  15  -9 5507.54 247.174  24
  -1  15 -10 1024.17 106.750  24
  -1  15 -10 1061.22 112.752  16
  -1  15 -11 69.2686 40.1598  24
  -1  15 -11 85.9740 43.4739  16
  -1  15 -12 861.439 89.7105  16
  -1  15 -12 971.514 92.9087  24
  -1  15 -13 921.505 81.8007  16
  -1  15 -13 991.683 82.5723  24
   1 -14 -17-24.7631 30.1451  29
   1 -14 -16 873.159 89.1689  29
  -1  14  15 2243.95 136.437  22
   1 -14 -15 2423.15 153.576  29
  -1  14  14 601.706 81.5199  22
   1 -14 -14 630.906 85.7862  29
  -1  14  13 479.526 77.7775  22
   1 -14 -13 447.267 81.3069  29
   1 -14 -12 32.4928 44.2199  29
   1 -14 -11 392.295 84.8800  29
  -1  14  11 357.588 76.7624  20
  -1  14  10 310.644 71.4255  20
   1 -14 -10 304.628 71.2937  29
  -1  14   9 339.043 78.9275  20
  -1  14   9 412.892 82.2131  24
  -1  14   8 263.952 69.5007  20
  -1  14   8 274.699 69.0923  24
  -1  14   7 1089.41 126.331  24
  -1  14   7 1118.86 128.175  20
  -1  14   6 7439.89 315.976  24
  -1  14   6 7416.96 315.994  20
  -1  14   5 449.544 85.3428  20
  -1  14   5 481.291 87.1865  24
  -1  14   4 345.819 71.3833  20
  -1  14   4 364.167 76.4749  24
  -1  14   3 6674.94 295.037  20
  -1  14   3 6644.21 295.937  24
  -1  14   2 3243.95 206.848  24
  -1  14   1 4411.95 240.031  24
  -1  14   0 1329.56 134.484  24
  -1  14  -1 4445.31 239.556  24
  -1  14  -2 52.9030 42.7368  24
  -1  14  -3 2166.66 165.854  24
  -1  14  -4 257.672 68.6789  24
  -1  14  -5 4697.77 245.966  24
  -1  14  -6 3302.21 206.416  24
  -1  14  -7 536.860 88.5951  24
  -1  14  -7 554.351 99.4545  16
  -1  14  -8 274.765 72.6396  16
  -1  14  -8 422.174 80.6264  24
  -1  14  -9 746.079 106.742  16
  -1  14  -9 458.263 80.7553  24
  -1  14 -10 3528.41 211.274  16
  -1  14 -10 3912.67 212.664  24
  -1  14 -11-4.30409 34.3636  24
  -1  14 -11 7.39712 41.3258  16
  -1  14 -12 143.918 59.4778  16
  -1  14 -12 62.1173 38.7582  24
  -1  14 -13 265.357 59.2695  16
  -1  14 -13 214.012 48.9351  24
  -1  14 -14 254.861 51.0294  16
  -1  14 -14 260.535 46.7681  24
  -1  14 -15 201.783 38.3023  16
   1 -13 -18 303.861 49.3686  29
   1 -13 -17 1794.03 121.023  29
   1 -13 -16 1918.54 135.095  29
   1 -13 -15 2525.53 166.642  29
  -1  13  15 2459.94 153.539  22
   1 -13 -14 229.195 61.6414  29
  -1  13  14 213.993 57.3515  22
  -1  13  13 1083.43 115.114  22
   1 -13 -13 1020.99 117.365  29
   1 -13 -12 2.26283 37.7509  29
  -1  13  11 3.02373 41.8800  20
   1 -13 -11-36.7884 45.5373  29
  -1  13  10 318.390 75.0504  20
   1 -13 -10 356.489 74.2651  29
  -1  13   9 1689.85 160.121  24
  -1  13   9 1814.79 161.891  20
  -1  13   8 2784.97 198.620  24
  -1  13   8 2712.35 195.787  20
  -1  13   7 470.748 84.0306  20
  -1  13   7 545.253 91.4302  24
  -1  13   6 6692.95 298.375  20
  -1  13   6 6944.35 308.248  24
  -1  13   5 4521.55 504.643   4
  -1  13   5 4073.08 232.764  24
  -1  13   5 4175.62 466.789   7
  -1  13   5 3825.97 224.383  20
   1 -13  -5 4007.12 477.507  31
   1 -13  -4 149.600 148.901  31
  -1  13   4 236.075 118.392   7
  -1  13   4 102.231 48.2478  24
  -1  13   4 178.814 118.390   8
  -1  13   4 118.463 77.1158   4
  -1  13   3 884.252 222.382   4
  -1  13   3 858.953 204.778   7
   1 -13  -3 1177.59 248.073  31
  -1  13   3 919.668 219.711   8
   1 -13  -2 1229.40 245.834  31
  -1  13   2 1424.57 280.314   8
  -1  13   2 1920.68 315.920   4
  -1  13   2 1411.17 263.166   7
  -1  13   1 11576.1 753.919   7
  -1  13   1 12309.2 796.645   8
  -1  13   1 12084.2 793.520   4
   1 -13  -1 10453.2 698.140  31
  -1  13   0 29.8034 65.6016   4
  -1  13   0-25.6124 110.623   8
  -1  13   0 6.38270 89.9237   7
   1 -13   0 74.5176 86.0174  31
  -1  13  -1 8511.14 661.049   7
  -1  13  -1 9440.84 699.875   4
   1 -13   1 7302.40 567.843  31
  -1  13  -1 7932.91 311.451  24
  -1  13  -1 8881.71 674.537   8
  -1  13  -2 830.383 105.333  24
  -1  13  -2 1026.88 245.312   7
  -1  13  -2 871.587 216.441   8
  -1  13  -3 57.3959 75.6673   8
  -1  13  -3 161.897 56.9406  24
  -1  13  -4 1214.55 127.431  24
  -1  13  -5 2231.44 170.763  24
  -1  13  -6 2076.72 182.317  16
  -1  13  -6 2780.07 192.442  24
  -1  13  -7 2033.96 165.200  24
  -1  13  -8 89.9518 46.1776  24
  -1  13  -9 3584.57 213.777  24
  -1  13 -10 2343.53 171.996  24
  -1  13 -11 18.4386 40.1274  24
  -1  13 -11 73.2110 64.0656  16
  -1  13 -12-48.7138 48.4373  24
  -1  13 -12 79.1624 55.6219  16
  -1  13 -13 629.613 89.0073  16
  -1  13 -13 582.539 78.6135  24
  -1  13 -14 169.379 45.6010  24
  -1  13 -14 63.8263 41.7396  16
  -1  13 -15 259.605 46.9258  24
  -1  13 -15 181.412 44.9468  16
  -1  13 -16 337.223 47.0274  16
   1 -12 -19 430.856 51.9071  29
   1 -12 -18 2419.78 134.978  29
   1 -12 -17 191.653 50.1636  29
   1 -12 -16 146.257 48.7248  29
  -1  12  16 109.374 38.4059  22
   1 -12 -15 24.8302 43.2068  29
  -1  12  15 20.9977 35.2414  22
  -1  12  14 503.526 85.2131  22
   1 -12 -14 510.198 85.6728  29
   1 -12 -13 1787.02 154.395  29
  -1  12  13 1921.28 158.433  22
   1 -12 -12 28.4960 45.2027  29
   1 -12 -11 393.067 78.2167  29
  -1  12  11 557.506 95.3468  20
  -1  12  10-5.09235 40.3953  20
   1 -12 -10 10.3354 36.1647  29
  -1  12   9 6677.37 306.089  24
  -1  12   9 6675.19 302.848  20
  -1  12   8 287.329 74.3511  24
  -1  12   8 306.262 73.1075  20
   1 -12  -7 302.973 151.589  31
  -1  12   7 289.799 143.739   4
  -1  12   7 209.560 57.4336  24
   1 -12  -6 487.024 179.018  31
  -1  12   6 701.804 198.909   4
  -1  12   5 587.470 183.046   4
  -1  12   5 455.898 149.954   7
   1 -12  -5 480.913 162.540  31
  -1  12   4 3257.68 389.887   4
   1 -12  -4 2618.31 353.748  31
  -1  12   4 3067.66 376.963   7
  -1  12   4 3168.49 400.514   8
  -1  12   3 6003.04 515.050   7
   1 -12  -3 5884.67 511.859  31
  -1  12   3 6505.89 553.341   8
  -1  12   3 6718.23 557.134   4
  -1  12   2 47.9378 74.7842   8
  -1  12   2 124.406 86.6012   4
   1 -12  -2 260.510 123.261  31
  -1  12   2 171.587 107.229   7
  -1  12   1 1945.71 299.723   4
  -1  12   1 1696.55 281.968   7
   1 -12  -1 1580.74 259.577  31
  -1  12   1 1724.72 285.369   8
   1 -12   0 248.567 113.788  31
  -1  12   0 95.5457 64.6966   4
  -1  12   0 233.888 115.624   8
  -1  12   0 144.341 97.2315   7
  -1  12  -1 3865.43 422.010   7
  -1  12  -1 3841.59 424.101   8
   1 -12   1 3523.71 372.360  31
  -1  12  -2 522.923 160.367   8
  -1  12  -2 556.868 175.075   7
   1 -12   2 448.874 147.342  12
   1 -12   2 479.915 139.094  31
   1 -12   3 2200.71 308.864  10
  -1  12  -3 2480.13 355.300   7
  -1  12  -3 2615.47 358.535   8
   1 -12   3 2816.67 382.744  12
  -1  12  -4 1431.72 275.689   7
   1 -12   4 1696.32 277.673  10
   1 -12   4 1561.78 293.583  12
  -1  12  -4 1552.82 286.277   8
  -1  12  -5 789.561 101.597  24
   1 -12   5 804.640 201.980  10
   1 -12   5 724.649 214.954  12
  -1  12  -5 716.760 200.165   8
  -1  12  -6 9.11364 34.0900  24
  -1  12  -7 10052.3 365.298  24
  -1  12  -8 166.456 55.3657  24
  -1  12  -9 6804.45 297.917  24
  -1  12 -10 1655.05 149.295  24
  -1  12 -11 7101.16 299.772  24
  -1  12 -12 218.656 61.4403  24
  -1  12 -13 956.825 104.022  24
  -1  12 -14 304.075 59.7238  24
  -1  12 -14 350.757 72.5627  16
  -1  12 -15 138.458 42.0516  24
  -1  12 -15 81.7890 46.1450  16
  -1  12 -16 51.4141 26.8723  24
  -1  12 -16 40.5970 31.9459  16
  -1  12 -17 81.7734 29.3954  16
   1 -11 -19 1788.87 109.407  29
   1 -11 -18 769.729 83.6088  29
   1 -11 -17 6.84350 35.4871  29
   1 -11 -16 41.3595 36.6364  29
  -1  11  16 102.437 44.7232  22
  -1  11  15 672.127 91.9924  22
   1 -11 -15 558.576 88.4672  29
  -1  11  14 213.465 58.9761  22
   1 -11 -14 214.907 61.2126  29
   1 -11 -13 45.2286 45.5455  29
  -1  11  13-41.2143 48.2121  22
   1 -11 -12 3356.26 213.000  29
  -1  11  11-16.5680 48.7099  20
   1 -11 -11 21.2785 37.6937  29
   1 -11 -10 1744.22 153.095  29
  -1  11  10 1956.10 166.889  20
  -1  11   9 43.7808 38.6339  24
  -1  11   9 59.8337 79.1316   3
   1 -11  -9 1.05922 123.727  31
  -1  11   9 87.1922 85.4550  11
  -1  11   9 49.0341 46.4889  20
  -1  11   9 96.2653 90.6573   4
  -1  11   8 14.1956 66.6222  11
   1 -11  -8 48.5628 100.207  31
  -1  11   8-26.6826 80.2275   4
  -1  11   7 7476.50 605.807   4
   1 -11  -7 6900.88 590.990  33
   1 -11  -7 6821.93 591.967  31
   1 -11  -6 11219.7 720.320  31
  -1  11   6 11883.6 730.653   4
   1 -11  -6 10625.4 689.578  33
   1 -11  -5 8442.53 601.552  33
   1 -11  -5 8092.92 591.399  31
  -1  11   5 8977.58 621.198   4
  -1  11   4 959.775 200.244   7
  -1  11   4 1355.50 237.242   4
   1 -11  -4 1276.00 233.569  33
  -1  11   4 1267.67 237.107   8
   1 -11  -4 969.168 208.576  31
  -1  11   3 6995.02 534.127   8
  -1  11   3 6590.21 505.589   7
  -1  11   3 6638.46 519.639   4
  -1  11   2 56.8141 83.0566   4
   1 -11  -2 0.25769 72.3281  12
  -1  11   2 41.5895 71.0171   7
   1 -11  -2 138.843 99.5649  31
  -1  11   2 16.3722 56.6693   8
  -1  11   1 330.815 125.461   4
  -1  11   1 236.509 103.688   8
  -1  11   1 380.467 137.840   7
   1 -11  -1 292.658 124.330  31
   1 -11  -1 234.859 103.140  12
  -1  11   0 3139.12 361.036   7
   1 -11   0 2950.57 344.779  12
  -1  11   0 3023.42 337.449   8
   1 -11   0 2657.63 305.907  31
   1 -11   1 139.308 77.3111  12
  -1  11  -1 18.2202 65.3705   8
  -1  11  -1 104.009 93.1191   7
   1 -11   1 53.3788 88.6093  31
   1 -11   2 301.381 119.433  10
   1 -11   2 230.623 98.3859  31
  -1  11  -2 244.756 110.245   8
  -1  11  -2 321.079 126.407   7
   1 -11   2 269.156 116.217  12
   1 -11   3 71.2614 85.6722  10
  -1  11  -3 75.0648 99.1681   7
  -1  11  -3 36.3141 72.7471   8
   1 -11   3 9.40004 77.8844  12
   1 -11   4 996.679 205.986  10
  -1  11  -4 1069.36 221.444   8
   1 -11   4 1046.92 232.604  12
  -1  11  -4 962.586 222.220   7
   1 -11   5 2376.53 364.427  12
   1 -11   5 1492.52 251.566  10
  -1  11  -5 2112.55 316.003   8
  -1  11  -5 1908.73 310.873   7
   1 -11   6 445.121 167.939  12
  -1  11  -6 323.180 129.740   8
  -1  11  -6 367.493 154.979   7
   1 -11   6 189.761 84.2144  10
  -1  11  -7 752.050 105.279  24
   1 -11   7 711.899 186.062  10
  -1  11  -7 725.746 202.242   8
   1 -11   7 884.550 231.788  12
  -1  11  -8 4614.75 249.971  24
  -1  11  -9 2499.59 185.213  24
  -1  11 -10 6.98254 40.2346  24
  -1  11 -11 1073.11 124.619  24
  -1  11 -12 375.210 77.8611  24
  -1  11 -13 88.2722 50.6686  24
  -1  11 -14 715.994 93.3769  24
  -1  11 -15 1.16413 30.9546  24
  -1  11 -15 104.816 52.6623  16
  -1  11 -16 38.6128 40.1536  16
  -1  11 -16-8.73534 26.0060  24
  -1  11 -17 980.187 83.2872  16
  -1  11 -17 816.217 68.8571  24
  -1  10  20-37.1613 25.9308  13
   1 -10 -20-7.93926 21.0152  29
   1 -10 -19 574.320 70.8027  29
   1 -10 -18 15.8615 35.0207  29
   1 -10 -17 69.2815 42.9729  29
   1 -10 -16 2547.40 172.922  29
  -1  10  16 2628.52 168.693  22
   1 -10 -15 511.944 85.9149  29
  -1  10  15 641.423 93.5064  22
   1 -10 -14 770.491 105.303  29
  -1  10  14 898.848 110.715  22
   1 -10 -13 1140.32 129.581  29
  -1  10  13 1202.11 131.963  22
   1 -10 -12 2766.58 193.783  29
  -1  10  11 484.053 88.8318  20
   1 -10 -11 495.903 87.1118  29
  -1  10  10 797.730 211.498   3
  -1  10  10 1003.74 231.257  11
  -1  10  10 1153.46 126.485  20
   1 -10 -10 790.112 218.814  31
   1 -10 -10 916.574 113.184  29
   1 -10 -10 949.703 258.690  33
  -1  10  10 958.172 241.204   4
   1 -10  -9 12269.5 823.766  31
  -1  10   9 12083.6 804.343   3
  -1  10   9 13655.2 844.087   4
   1 -10  -9 11941.9 826.656  33
  -1  10   9 12035.6 779.119  11
   1 -10  -8 3525.34 437.436  33
   1 -10  -8 3800.90 437.053  31
  -1  10   8 4034.49 441.921   4
  -1  10   8 4416.12 461.479  11
  -1  10   7 1091.89 231.123   4
   1 -10  -7 1211.90 251.141  31
   1 -10  -7 1175.11 241.617  33
  -1  10   6 53.2155 67.7466   4
   1 -10  -6 129.598 99.0102  33
   1 -10  -6 69.1945 90.7872  31
  -1  10   5 2239.36 289.040   4
   1 -10  -5 2178.60 292.558  33
   1 -10  -5 2094.51 289.465  31
  -1  10   5 2164.18 283.138   7
  -1  10   4 693.998 165.022   4
  -1  10   4 734.599 164.142   7
  -1  10   4 825.292 190.076   8
   1 -10  -4 936.709 193.220  31
   1 -10  -3 13812.3 668.431  31
   1 -10  -3 15413.0 755.528  12
  -1  10   3 15892.6 744.773   8
  -1  10   3 14769.4 704.100   7
  -1  10   3 15272.7 730.294   4
  -1  10   2 784.347 167.776   8
  -1  10   2 768.108 167.410   7
   1 -10  -2 938.257 180.821  31
  -1  10   2 838.577 180.902   4
   1 -10  -2 861.327 176.271  12
   1 -10  -1 582.758 144.245  31
  -1  10   1 420.062 123.570   8
  -1  10   1 584.182 149.730   7
   1 -10  -1 600.933 152.707  12
  -1  10   1 563.545 140.992   4
   1 -10   0 1218.85 213.552  12
  -1  10   0 1364.84 213.232   8
   1 -10   0 1280.45 199.334  31
  -1  10   0 1276.83 216.323   7
   1 -10   1 2408.47 299.870  12
  -1  10  -1 2339.16 285.247   7
   1 -10   1 2247.88 261.401  10
   1 -10   1 2249.60 255.714  31
  -1  10  -1 2449.98 289.005   8
   1 -10   2 6691.69 437.750  31
  -1  10  -2 6922.48 500.711   8
   1 -10   2 7526.08 535.160  12
  -1  10  -2 6958.20 505.525   7
   1 -10   2 7156.93 473.850  10
  -1  10  -3 4636.46 416.200   7
   1 -10   3 5051.45 450.300  12
   1 -10   3 4189.52 345.700  31
  -1  10  -3 4720.78 411.518   8
   1 -10   3 4698.41 392.113  10
   1 -10   4 62.7796 66.2820  12
  -1  10  -4 99.0186 85.5708   7
  -1  10  -4 188.586 102.780   8
   1 -10   4 111.705 67.0257  10
   1 -10   5 237.654 114.606  12
  -1  10  -5 125.959 90.1016   7
  -1  10  -5 216.827 110.327   8
   1 -10   5 199.846 92.3057  10
   1 -10   6 9.82168 72.0885  10
   1 -10   6-1.91275 59.4585  12
  -1  10  -6-69.2440 108.319   7
  -1  10  -6 69.9792 79.0468   8
   1 -10   7 736.881 175.069  10
   1 -10   7 809.412 202.031  12
  -1  10  -7 841.473 204.602   8
  -1  10  -7 616.271 177.305   7
  -1  10  -8 94.3745 91.7897   8
  -1  10  -8 19.4589 30.8392  29
   1 -10   8 20.7345 34.1665  13
  -1  10  -8 13.4899 68.6159   7
   1 -10   8 9.64722 72.5968  10
  -1  10  -8 48.5224 40.2829  24
   1 -10   8 37.1542 74.7363  12
  -1  10  -9 555.890 87.1277  29
  -1  10  -9 536.872 84.7434  26
  -1  10  -9 660.527 100.845  24
   1 -10   9 513.557 93.2694  13
  -1  10 -10 704.276 96.0841  26
  -1  10 -10 777.887 107.635  24
  -1  10 -10 781.945 104.500  29
   1 -10  10 689.970 108.592  13
  -1  10 -11 166.050 61.6378  29
  -1  10 -11 78.2306 43.5002  26
  -1  10 -11 47.3933 51.7611  24
   1 -10  11 41.7620 44.9586  13
  -1  10 -12 2.97565 38.5315  29
   1 -10  12 5.25598 36.0872  13
  -1  10 -12 5.13593 36.5683  24
  -1  10 -13 75.0485 49.4651  24
  -1  10 -13 80.9371 41.7287  29
   1 -10  13 88.3775 48.1359  13
   1 -10  14 42.2774 39.4087  13
  -1  10 -14 38.2664 36.8100  24
  -1  10 -14 39.2190 40.6677  29
  -1  10 -15-2.06145 32.3672  24
  -1  10 -16 6.54120 32.4930  24
  -1  10 -17 971.289 85.8272  24
  -1  10 -17 710.844 84.8865  16
  -1  10 -18 215.861 40.5600  16
  -1   9  20-0.61050 26.6934  13
   1  -9 -20 3.29707 24.4733  29
   1  -9 -19 948.286 91.3143  29
   1  -9 -18 70.7122 42.8102  29
   1  -9 -17 874.816 102.331  29
  -1   9  16 1831.72 146.665  22
   1  -9 -16 1889.41 156.791  29
  -1   9  15 1916.29 159.086  22
   1  -9 -15 1820.11 154.657  29
  -1   9  14 1649.79 151.954  22
   1  -9 -14 1516.21 145.670  29
   1  -9 -13 668.624 97.2945  29
  -1   9  13 675.864 101.091  22
   1  -9 -12 1357.61 138.748  29
   1  -9 -11 6242.95 651.137  33
  -1   9  11 6057.42 282.081  20
  -1   9  11 6324.46 626.158   4
   1  -9 -11 6521.70 618.705  32
  -1   9  11 5638.32 542.881   3
  -1   9  11 6323.06 584.487  11
   1  -9 -11 5309.65 264.959  29
  -1   9  10 933.550 223.495  11
   1  -9 -10 853.366 242.021  31
   1  -9 -10 928.667 244.685  33
  -1   9  10 929.601 229.852   4
  -1   9  10 816.658 204.753   3
  -1   9   9 56.5374 93.1269   4
   1  -9  -9-21.8968 92.9089  33
  -1   9   9-17.1956 59.7186  11
   1  -9  -9-51.6001 124.121  31
  -1   9   8 1587.05 265.265   4
   1  -9  -8 1598.64 278.979  31
  -1   9   8 1543.37 260.951  11
   1  -9  -8 1435.65 262.878  33
   1  -9  -7 53.1358 94.6399  31
   1  -9  -7 28.2089 63.0854  33
  -1   9   7 111.264 91.1873   4
   1  -9  -6 118.034 89.4997  33
  -1   9   6 86.9609 84.7703   4
   1  -9  -6 110.420 101.528  31
  -1   9   5 7896.10 505.807   4
  -1   9   5 8195.69 506.342   7
   1  -9  -5 7954.06 511.195  33
   1  -9  -5 8283.17 525.498  31
  -1   9   4 128.167 91.8827   8
  -1   9   4 67.4327 70.5669   7
  -1   9   4 72.4053 55.2399   4
   1  -9  -4 132.867 101.428  31
  -1   9   3 24809.0 846.767   7
  -1   9   3 25344.2 873.650   8
   1  -9  -3 25485.8 840.857  31
  -1   9   3 25081.0 867.451   4
   1  -9  -3 25897.4 901.791  12
   1  -9  -2 14162.5 645.510  12
   1  -9  -2 12185.6 566.674  31
  -1   9   2 13349.9 618.131   7
  -1   9   2 13747.8 623.633   8
  -1   9   2 13660.2 632.736   4
   1  -9  -1 617.818 137.753  12
   1  -9  -1 515.251 126.977  31
  -1   9   1 505.757 130.823   7
  -1   9   1 483.575 117.916   8
  -1   9   0 10971.0 559.186   7
   1  -9   0 10850.6 524.900  10
  -1   9   0 10443.7 539.346   8
   1  -9   0 10812.9 515.370  31
   1  -9   0 10969.2 567.694  12
  -1   9  -1 272.337 98.7902   8
   1  -9   1 202.153 81.7570  31
   1  -9   1 373.111 123.584  12
  -1   9  -1 287.205 102.001   7
   1  -9   1 223.610 88.1994  10
  -1   9  -2 27.6545 53.8430   8
  -1   9  -2 113.354 68.9336   7
   1  -9   2 8.23373 61.9681  31
   1  -9   2 53.8080 71.4725  12
   1  -9   2 69.6651 58.6751  10
  -1   9  -3 290.516 102.365   8
   1  -9   3 406.214 130.446  12
  -1   9  -3 324.119 110.346   7
   1  -9   3 331.697 94.9518  31
   1  -9   3 345.095 106.079  10
   1  -9   4 4769.69 409.317  12
   1  -9   4 3748.18 307.977  31
   1  -9   4 4000.92 350.898  10
  -1   9  -4 4135.98 381.642   7
  -1   9  -4 4297.22 376.069   8
  -1   9  -5 165.196 84.4749   8
  -1   9  -5 194.816 85.0279   7
   1  -9   5 187.689 96.5441  12
   1  -9   5 187.948 97.8780  10
   1  -9   6 605.006 165.858  12
  -1   9  -6 681.781 174.587   7
   1  -9   6 494.460 139.159  10
  -1   9  -6 639.813 170.773   8
   1  -9   7 105.350 63.1527  10
  -1   9  -7 84.3757 82.7105   7
  -1   9  -7 110.024 78.3221   8
   1  -9   7 116.658 79.0108  12
  -1   9  -8 2515.60 339.806   8
   1  -9   8 2858.39 344.875  10
  -1   9  -8 3040.66 397.027   7
   1  -9   8 3555.20 413.445  12
   1  -9   9 2365.44 356.435  12
  -1   9  -9 2115.00 326.087   8
  -1   9  -9 1910.86 332.380   7
   1  -9   9 1862.42 285.966  10
  -1   9 -10 10551.1 366.839  29
  -1   9 -10 10054.2 351.139  26
   1  -9  10 10340.8 389.440  13
  -1   9 -11 356.824 73.3757  26
  -1   9 -11 402.939 79.3730  29
   1  -9  11 396.204 84.2957  13
  -1   9 -12 1032.14 118.456  29
   1  -9  12 1075.86 130.789  13
  -1   9 -13 200.245 60.9458  24
  -1   9 -13 208.596 58.9344  29
   1  -9  13 135.102 58.9940  13
   1  -9  14 1964.63 167.339  13
  -1   9 -14 1930.77 156.750  24
  -1   9 -14 1841.31 151.566  29
  -1   9 -15 38.9578 39.3102  24
   1  -9  15 29.1770 36.4655  13
  -1   9 -15-24.8412 42.0208  29
  -1   9 -16 101.250 42.8957  29
   1  -9  16 74.9809 40.6173  13
  -1   9 -16 100.636 42.4698  24
  -1   9 -17 665.969 78.4115  24
  -1   9 -18 185.467 39.6662  24
  -1   9 -18 128.894 38.2076  16
  -1   8  20 757.032 74.2087  13
   1  -8 -20 1017.48 86.0647  29
   1  -8 -19 814.328 88.1884  29
   1  -8 -18 174.865 52.2956  29
   1  -8 -17 711.059 95.2434  29
   1  -8 -16 1620.39 143.789  29
  -1   8  16 1741.97 147.982  22
  -1   8  15 32.6205 39.1130  22
   1  -8 -15-30.5618 50.1886  29
  -1   8  14 1962.57 169.891  22
   1  -8 -14 1816.47 156.780  29
   1  -8 -13 1354.56 137.501  29
  -1   8  13 1413.73 140.419  22
   1  -8 -12 340.992 176.459  33
   1  -8 -12 311.537 76.5237  29
   1  -8 -12 496.280 185.289  32
  -1   8  12 371.759 170.753   4
  -1   8  12 333.047 74.6305  22
   1  -8 -11 113.328 128.896  33
  -1   8  11 110.725 119.901   4
  -1   8  11-27.9980 101.020  11
   1  -8 -11 27.3528 101.880  32
   1  -8 -10 86.8132 112.482  33
  -1   8  10 0.36596 62.2792  11
  -1   8  10 48.5635 72.3063   4
   1  -8 -10 61.6039 106.193  31
  -1   8  10 28.0281 77.2909   1
  -1   8  10 7.54538 76.7677   3
   1  -8  -9 525.483 173.042  33
   1  -8  -9 745.994 188.429  31
  -1   8   9 773.858 182.178  11
  -1   8   9 559.568 171.984   4
   1  -8  -8 3031.76 364.542  33
  -1   8   8 3513.58 369.932  11
  -1   8   8 2970.43 347.386   4
   1  -8  -8 3616.30 393.304  31
  -1   8   7 3384.11 348.669   4
   1  -8  -7 2757.32 324.701  31
  -1   8   7 2944.68 297.178   9
   1  -8  -7 2998.60 342.425  33
  -1   8   6 7530.43 486.753   4
   1  -8  -6 7521.73 491.589  33
   1  -8  -6 8582.87 534.829  31
  -1   8   5 10152.2 536.845   4
   1  -8  -5 8703.51 508.178  31
   1  -8  -5 9637.95 529.112  33
  -1   8   5 9255.55 508.307   7
  -1   8   4 8737.08 474.438   7
   1  -8  -4 8922.48 487.525  31
  -1   8   4 9408.30 501.115   4
  -1   8   4 9660.47 524.408   8
  -1   8   3 14174.3 605.617   8
   1  -8  -3 14268.2 617.542  12
  -1   8   3 14187.2 605.519   4
   1  -8  -3 13303.5 566.199  31
  -1   8   3 13217.1 573.487   7
   1  -8  -2 67.1945 73.9749  31
  -1   8   2 27.6563 48.2495   4
  -1   8   2 9.85785 50.2839   8
   1  -8  -2 49.1606 55.4787  12
   1  -8  -1 5517.78 342.229  31
   1  -8  -1 5772.60 374.363  12
  -1   8   1 5564.24 372.947   7
  -1   8   1 5637.59 365.824   8
  -1   8   0 517.795 118.947   8
   1  -8   0 487.590 106.111  31
  -1   8   0 526.800 121.573   7
   1  -8   0 531.665 115.120  10
   1  -8   0 498.141 127.169  12
  -1   8  -1 17185.1 651.479   7
   1  -8   1 16560.1 600.922  10
   1  -8   1 19523.1 712.846  12
  -1   8  -1 18117.0 659.441   8
   1  -8   1 15310.7 547.686  31
  -1   8  -2 445.958 115.147   7
   1  -8   2 454.746 117.041  12
   1  -8   2 381.569 105.186  10
   1  -8   2 296.524 86.4875  31
  -1   8  -2 492.251 124.807   8
  -1   8  -3 10484.3 527.851   8
  -1   8  -3 10567.0 540.615   7
   1  -8   3 11188.3 565.049  12
   1  -8   3 10745.8 464.075  31
   1  -8   3 11135.1 519.523  10
  -1   8  -4 15155.8 679.501   7
   1  -8   4 16010.1 682.826  12
  -1   8  -4 15220.0 651.176   8
   1  -8   4 14868.9 617.877  10
   1  -8   5 1312.37 174.146  31
  -1   8  -5 1422.69 210.423   8
  -1   8  -5 1252.89 215.441   7
   1  -8   5 1403.66 216.558  12
   1  -8   5 1367.41 198.696  10
   1  -8   6 542.801 131.995  10
  -1   8  -6 555.307 144.891   8
  -1   8  -6 422.764 151.770   7
   1  -8   6 533.265 142.839  12
   1  -8   7 493.481 151.787  12
  -1   8  -7 426.487 139.146   7
   1  -8   7 349.029 116.607  10
  -1   8  -7 461.032 133.830   8
  -1   8  -8 2405.65 317.240   8
   1  -8   8 2396.27 293.834  10
  -1   8  -8 2113.37 322.785   7
   1  -8   8 2704.52 338.055  12
   1  -8   9 14391.8 818.610  12
   1  -8   9 14801.0 758.118  10
  -1   8  -9 12926.8 807.504   7
  -1   8  -9 13901.4 803.051   8
  -1   8 -10 583.004 191.880   7
   1  -8  10 847.449 195.824  10
   1  -8  10 808.467 209.138  12
  -1   8 -10 787.237 216.311   8
   1  -8  11 377.903 80.3890  13
  -1   8 -11 341.945 72.1922  29
   1  -8  12 45.5758 45.5603  13
  -1   8 -12-0.51632 36.6041  29
  -1   8 -13 1790.25 154.344  29
   1  -8  13 1709.53 161.922  13
   1  -8  14 89.4617 49.0525  13
  -1   8 -14 50.3080 39.6158  29
  -1   8 -15 1525.30 137.335  29
   1  -8  15 1551.44 145.933  13
  -1   8 -16 890.659 102.568  29
   1  -8  16 900.465 109.479  13
  -1   8 -16 897.362 102.960  24
  -1   8 -17 136.595 48.6151  29
  -1   8 -17 152.660 46.3373  24
   1  -8  17 149.024 47.4743  13
  -1   8 -18 17.9270 33.2105  16
  -1   8 -18-0.51308 24.1942  24
   1  -8  18 14.0000 23.8752  13
  -1   8 -18 27.4287 31.0906  29
  -1   8 -19 1786.46 104.591  16
   1  -7 -21 524.230 55.2971  29
   1  -7 -20 1906.91 119.774  29
  -1   7  20 1651.11 111.291  13
   1  -7 -19 3789.37 186.761  29
   1  -7 -18 611.631 87.3324  29
   1  -7 -17 102.679 48.3905  29
   1  -7 -16 30.0751 41.2265  29
   1  -7 -15 14.8283 40.7974  29
  -1   7  15 62.5600 45.6806  22
  -1   7  14 56.2831 43.9119  22
   1  -7 -14 71.7411 39.7852  29
  -1   7  13 681.469 106.925  22
   1  -7 -13 802.443 108.573  29
   1  -7 -12 589.516 91.9131  29
  -1   7  12 607.180 180.358  11
  -1   7  12-36.3022 101.661   1
  -1   7  12 746.418 221.327   4
   1  -7 -12 584.822 200.804  33
   1  -7 -12 543.536 185.681  32
  -1   7  11 372.468 132.488  11
   1  -7 -11 498.856 202.556  33
  -1   7  11 84.6946 78.7237   1
  -1   7  11 578.052 179.142   4
   1  -7 -11 451.001 160.052  32
  -1   7  10 787.858 201.597   4
  -1   7  10 990.109 208.878  11
  -1   7  10 1358.55 248.033   1
  -1   7  10 1091.59 212.055   3
   1  -7 -10 996.288 222.692  32
   1  -7 -10 902.237 244.233  33
  -1   7   9 46.1612 82.2544   4
   1  -7  -9 53.1678 103.926  31
  -1   7   9 110.311 82.4503  11
  -1   7   9 240.834 106.160   3
  -1   7   9 172.712 101.493   9
   1  -7  -9 86.5040 83.3726  33
  -1   7   9 461.071 139.977   1
  -1   7   8 9511.62 584.471   4
   1  -7  -8 9504.64 608.007  31
  -1   7   8 10200.1 572.345   1
  -1   7   8 9693.03 584.658  11
   1  -7  -8 8989.64 610.669  33
  -1   7   8 9273.67 531.309   9
   1  -7  -7 37600.4 1134.78  33
  -1   7   7 38506.6 1102.00   4
   1  -7  -7 38313.5 1146.37  31
  -1   7   7 38293.9 995.329   9
  -1   7   6 11334.1 561.647   4
  -1   7   6 10456.1 499.227   9
   1  -7  -6 10369.3 562.066  31
   1  -7  -6 10864.0 565.316  33
  -1   7   5 1584.98 199.097   7
   1  -7  -5 1288.92 193.394  31
  -1   7   5 1097.08 158.485   1
  -1   7   5 1485.92 201.443   4
   1  -7  -5 1245.47 185.861  33
  -1   7   4 3898.28 293.094   7
  -1   7   4 3839.05 300.196   4
   1  -7  -4 3841.83 298.302  31
  -1   7   4 3939.66 312.340   8
   1  -7  -4 3669.51 291.756  33
  -1   7   3 736.606 133.290   4
  -1   7   3 823.680 144.067   8
  -1   7   3 518.456 100.849   1
   1  -7  -3 630.929 130.183  12
  -1   7   3 669.644 128.395   7
   1  -7  -3 720.004 134.789  31
   1  -7  -2 11845.9 471.359  31
  -1   7   2 12609.4 515.365   7
   1  -7  -2 12240.3 510.389  12
  -1   7   2 12123.2 497.645   8
  -1   7   2 11659.3 493.840   4
   1  -7  -1 3330.49 263.591  12
  -1   7   1 3480.98 274.158   7
  -1   7   1 3264.74 253.792   8
   1  -7  -1 3875.43 264.488  31
  -1   7   1 3614.68 225.037   1
   1  -7   0 244.860 74.2449  10
   1  -7   0 168.356 68.3967  31
  -1   7   0 51.8375 51.6252   8
   1  -7   0 124.095 71.0074  12
  -1   7   0 21.3858 38.9427   1
  -1   7   0 134.226 70.8463   7
  -1   7  -1 2256.79 220.030   7
  -1   7  -1 2278.58 217.281   8
   1  -7   1 2584.36 242.499  12
   1  -7   1 2199.06 192.394  31
   1  -7   1 2148.55 201.452  10
  -1   7  -2 13940.1 535.562   8
  -1   7  -2 14459.0 573.240   7
   1  -7   2 15271.7 581.138  12
   1  -7   2 13268.7 477.617  31
   1  -7   2 14760.1 527.116  10
  -1   7  -3 673.556 127.551   8
   1  -7   3 688.839 121.774  10
   1  -7   3 757.963 121.288  31
  -1   7  -3 699.301 137.762   7
   1  -7   3 690.667 131.182  12
  -1   7  -4 96.8992 61.4707   7
   1  -7   4 169.981 81.1651  12
   1  -7   4 93.2453 62.5700  10
   1  -7   4 107.562 62.2631  31
  -1   7  -4 101.732 67.4536   8
   1  -7   5 15189.8 647.457  12
  -1   7  -5 14613.6 655.580   7
   1  -7   5 14140.9 575.703  10
   1  -7   5 12757.7 498.270  31
  -1   7  -5 15156.7 637.593   8
  -1   7  -6 910.578 167.462   8
   1  -7   6 1071.65 182.318  12
   1  -7   6 734.429 145.693  10
  -1   7  -6 937.985 179.805   7
   1  -7   7 2876.64 314.020  12
   1  -7   7 2481.69 268.659  10
  -1   7  -7 2545.25 309.556   7
  -1   7  -7 2549.37 306.190   8
   1  -7   8 322.691 117.941  10
  -1   7  -8 189.920 100.874   8
   1  -7   8 230.219 113.071  12
  -1   7  -8 176.963 101.111   7
  -1   7  -9 135.037 86.2254   8
  -1   7  -9 95.0596 75.0247   7
   1  -7   9 99.6292 79.3618  12
   1  -7   9 169.981 101.932  10
   1  -7  10 4411.26 408.211  10
  -1   7 -10 4134.25 461.248   7
   1  -7  10 4734.55 467.858  12
  -1   7 -10 4385.13 458.702   8
   1  -7  11 1423.97 275.556  12
   1  -7  11 1282.17 137.956  13
  -1   7 -11 1344.00 133.977  29
  -1   7 -11 1523.77 289.422   8
  -1   7 -11 1055.55 251.660   7
   1  -7  12 150.144 55.0110  13
  -1   7 -12 163.618 52.2800  29
   1  -7  13 103.793 51.0376  13
  -1   7 -13 138.582 53.9503  29
  -1   7 -14 148.932 57.3595  29
   1  -7  14 99.5310 48.3374  13
  -1   7 -15 22.2257 40.6550  29
   1  -7  15 40.5325 41.4751  13
  -1   7 -16 2002.21 151.827  29
   1  -7  16 1926.89 159.440  13
  -1   7 -17 2167.44 149.564  29
  -1   7 -17 1965.52 144.120  24
   1  -7  17 2154.03 156.388  13
   1  -7  18 341.354 59.7414  13
  -1   7 -18 347.697 58.4502  24
  -1   7 -18 385.692 62.0253  29
   1  -7  19 9.41542 22.1320  13
  -1   7 -19 44.3887 27.1957  29
  -1   7 -19 13.6472 20.6163  24
  -1   7 -19 32.9810 32.2664  16
  -1   6  21 64.6194 27.2333  13
   1  -6 -21 89.6801 33.6659  29
  -1   6  20 86.3249 34.8572  13
   1  -6 -20 78.3553 37.3526  29
  -1   6  19 2216.06 144.039  13
   1  -6 -19 2228.65 147.888  29
   1  -6 -18 2066.18 151.047  29
   1  -6 -17 549.014 86.9430  29
   1  -6 -16 322.429 71.8370  29
  -1   6  15 1284.61 137.374  22
   1  -6 -15 1161.89 128.263  29
  -1   6  14 1745.68 159.496  22
   1  -6 -14 1885.07 161.989  29
  -1   6  13 763.284 108.234  22
   1  -6 -13 780.185 248.635  33
  -1   6  13 820.564 239.446   4
  -1   6  13 224.504 111.460   1
   1  -6 -13 779.188 108.438  29
  -1   6  12-24.0515 92.6078  11
  -1   6  12 8.17564 74.9913   1
   1  -6 -12 37.9163 76.4523  32
   1  -6 -12 87.5278 124.139  33
  -1   6  12 63.9208 77.2177   4
  -1   6  11 3312.26 388.320  11
  -1   6  11 3603.80 438.911   4
   1  -6 -11 3019.00 380.773  32
   1  -6 -11 3784.53 471.098  33
  -1   6  10 1303.78 220.638   9
  -1   6  10 1339.81 235.789  11
   1  -6 -10 1060.73 224.010  32
   1  -6 -10 1397.86 280.519  33
  -1   6  10 756.312 178.965   3
  -1   6  10 1620.07 277.001   4
  -1   6  10 666.060 175.375   1
  -1   6   9 14256.4 744.019   4
   1  -6  -9 13962.3 801.247  33
  -1   6   9 15175.7 737.403  11
   1  -6  -9 15902.9 810.071  31
  -1   6   9 15016.1 713.621   9
   1  -6  -8 5465.98 452.065  31
  -1   6   8 4141.96 355.220   1
   1  -6  -8 5325.82 462.110  33
  -1   6   8 5600.45 425.700  11
  -1   6   8 6264.25 421.732   9
  -1   6   8 5693.23 436.938   4
   1  -6  -7 38228.4 1101.87  31
  -1   6   7 41481.8 1091.24   4
  -1   6   7 37996.3 953.635   9
   1  -6  -7 38515.4 1116.05  33
  -1   6   6 14.8366 48.8760   9
   1  -6  -6 88.4860 93.7017  33
   1  -6  -6 233.263 121.576  31
  -1   6   6 134.320 69.6931   4
   1  -6  -5 2799.00 258.247  33
   1  -6  -5 3233.28 276.368  31
  -1   6   5 2705.22 242.164   7
  -1   6   5 2813.62 252.764   4
   1  -6  -4 14956.6 548.068  31
   1  -6  -4 16423.5 574.086  33
  -1   6   4 15609.7 553.752   4
  -1   6   4 15666.3 551.874   7
  -1   6   4 16243.4 586.494   8
   1  -6  -3 120.491 66.3056  31
  -1   6   3 37.4738 52.2895   7
  -1   6   3 104.051 59.8302   1
   1  -6  -3 30.5491 56.2401  12
  -1   6   3 21.3394 51.8035   8
  -1   6   3 77.6579 61.3734   4
  -1   6   2 17357.1 465.487   1
  -1   6   2 17215.3 542.786   8
   1  -6  -2 17380.6 561.880  12
   1  -6  -2 18138.2 539.399  31
  -1   6   2 16827.2 546.476   4
  -1   6   2 18913.0 581.954   7
  -1   6   1 796.166 116.923   8
   1  -6  -1 998.544 136.110  12
  -1   6   1 828.388 128.258   7
   1  -6  -1 580.584 102.576  31
  -1   6   0 7714.13 351.543   8
   1  -6   0 8200.49 381.208  12
   1  -6   0 7679.94 344.709  10
  -1   6   0 7861.45 372.186   7
  -1   6   0 7062.67 310.111   1
   1  -6   0 8347.32 341.117  31
   1  -6   1 9862.19 392.147  10
   1  -6   1 9641.47 365.751  31
  -1   6  -1 9802.62 407.085   8
  -1   6  -1 10832.1 439.832   7
   1  -6   1 11173.7 449.535  12
   1  -6   2 41566.6 760.539  31
   1  -6   2 43289.5 890.346  12
   1  -6   2 44721.4 846.196  10
  -1   6  -2 44271.1 918.423   7
  -1   6  -2 42097.5 847.130   8
   1  -6   3 6792.89 363.878  12
  -1   6  -3 6459.95 351.905   8
  -1   6  -3 7124.44 395.447   7
   1  -6   3 7197.97 350.217  10
   1  -6   3 6562.08 309.417  31
   1  -6   4 203.915 79.8766  12
  -1   6  -4 181.719 71.8548   8
  -1   6  -4 198.526 81.4132   7
   1  -6   4 263.381 78.5905  10
   1  -6   4 372.811 83.4212  31
  -1   6  -5 31735.5 910.141   7
   1  -6   5 33064.3 819.109  10
  -1   6  -5 33017.6 889.936   8
   1  -6   5 34520.1 900.884  12
  -1   6  -6 5774.13 399.092   8
  -1   6  -6 5429.78 402.562   7
   1  -6   6 5666.66 391.506  12
   1  -6   6 5173.74 307.732  31
   1  -6   6 5659.41 352.917  10
   1  -6   7 7597.09 474.236  12
   1  -6   7 6986.59 413.802  10
  -1   6  -7 7252.24 472.272   8
  -1   6  -7 7382.46 494.639   7
   1  -6   8 5506.25 393.370  10
   1  -6   8 5731.06 437.320  12
  -1   6  -8 5791.53 458.968   8
  -1   6  -8 5072.43 444.172   7
  -1   6  -9 7275.83 562.591   7
   1  -6   9 8028.45 549.131  12
   1  -6   9 7121.68 472.095  10
  -1   6  -9 7625.36 548.349   8
   1  -6  10 5390.97 431.303  10
   1  -6  10 5380.00 476.720  12
  -1   6 -10 5477.52 498.264   8
  -1   6 -10 4822.95 490.082   7
  -1   6 -11 15.6542 70.9439   7
  -1   6 -11-0.64747 74.8256   8
   1  -6  11 68.6521 80.2759  12
  -1   6 -12 290.742 68.4830  29
   1  -6  12 307.537 71.0296  13
  -1   6 -12 232.712 144.115   7
  -1   6 -12 386.675 163.066   8
  -1   6 -13 227.193 62.9644  29
   1  -6  13 209.600 61.8134  13
   1  -6  14 3.06613 40.5186  13
  -1   6 -14-4.13142 39.8436  29
   1  -6  15 1711.57 161.678  13
  -1   6 -15 1754.08 152.216  29
  -1   6 -16 252.116 64.8713  29
   1  -6  16 282.844 69.6369  13
   1  -6  17 26.7112 36.0058  13
  -1   6 -17 14.5562 32.7328  29
   1  -6  18 2924.49 172.229  13
  -1   6 -18 2995.52 166.950  29
  -1   6 -19 67.7810 31.4893  24
  -1   6 -19 36.2506 26.8601  29
   1  -6  19 18.2038 25.6598  13
   1  -6  20 660.754 63.2067  13
  -1   6 -20 716.634 63.5099  29
   1  -5 -21 76.6472 31.0917  29
  -1   5  21 100.963 37.7376  13
  -1   5  20 0.75427 29.0411  13
   1  -5 -20-20.0749 30.5207  29
  -1   5  19 54.6651 38.7809  13
   1  -5 -19 24.4367 35.5886  29
   1  -5 -18 4374.38 221.154  29
   1  -5 -17 0.76741 41.7578  29
   1  -5 -16 2845.74 192.492  29
   1  -5 -15 4140.61 233.287  29
   1  -5 -14 1274.75 132.851  29
  -1   5  14 1305.66 136.084  22
   1  -5 -13 976.090 261.165  33
  -1   5  13 1084.74 230.775   1
  -1   5  13 1020.52 253.977   4
  -1   5  13 1289.63 266.020  11
   1  -5 -13 935.734 114.178  29
   1  -5 -12 209.686 106.576  32
   1  -5 -12 186.734 122.625  33
  -1   5  12 97.7864 78.8272  11
  -1   5  12 219.131 128.766   4
  -1   5  12 93.4272 106.221   1
   1  -5 -11 5257.08 479.286  32
  -1   5  11 7384.08 602.810   4
   1  -5 -11 4464.44 504.915  33
  -1   5  11 6408.34 524.062  11
  -1   5  11 6617.78 503.473   9
  -1   5  10 3086.34 345.379  11
  -1   5  10 2751.33 349.168   4
   1  -5 -10 2974.42 385.572  33
   1  -5 -10 2743.03 340.577  32
  -1   5  10 2653.39 304.508   9
   1  -5  -9 386.728 146.008  33
  -1   5   9 354.150 112.478  11
   1  -5  -9 525.428 152.794  32
  -1   5   9 499.374 134.445   1
  -1   5   9 390.952 122.259   3
  -1   5   9 294.810 125.557   4
  -1   5   9 327.806 110.714   9
   1  -5  -8 3.76842 89.0645  33
  -1   5   8 93.2565 73.1002   4
  -1   5   8 51.4030 62.1747   9
  -1   5   8-23.0553 74.7644   1
   1  -5  -8 33.8308 104.715  31
  -1   5   8 99.1235 64.2648  11
  -1   5   7 5799.56 364.490   9
  -1   5   7 5545.67 386.775   4
  -1   5   7 5034.87 362.495  11
   1  -5  -7 4833.30 380.914  31
   1  -5  -7 4721.99 395.339  33
   1  -5  -6 430.986 127.026  31
  -1   5   6 261.034 80.7866   9
   1  -5  -6 292.137 115.614  33
  -1   5   6 184.088 75.9314   4
  -1   5   5 145.542 72.0672   1
   1  -5  -5 233.349 87.8009  31
  -1   5   5 233.481 74.8913   9
   1  -5  -5 335.204 100.282  33
  -1   5   5 215.404 72.6412   4
  -1   5   4 84.0496 52.3254   7
   1  -5  -4 73.9490 64.9943  31
  -1   5   4 172.780 66.7526   4
   1  -5  -4 74.8076 61.2926  33
  -1   5   4 144.265 68.6900   1
  -1   5   3 375.039 90.1410   8
   1  -5  -3 516.717 107.355  12
   1  -5  -3 741.616 117.268  31
  -1   5   3 459.708 93.2537   7
  -1   5   3 419.829 89.4580   4
  -1   5   2 240.937 68.6753   8
  -1   5   2 178.307 66.1269   4
   1  -5  -2 221.186 70.4287  12
   1  -5  -2 136.066 81.0562  31
  -1   5   2 250.719 73.8983   7
  -1   5   1 18740.5 517.537   7
   1  -5  -1 18559.4 478.187  31
   1  -5  -1 18976.0 519.473  12
  -1   5   1 18448.3 490.091   8
   1  -5   0 30093.3 660.057  12
   1  -5   0 28711.2 568.055  31
  -1   5   0 27695.4 595.599   8
  -1   5   0 28606.0 639.960   7
  -1   5  -1 6955.75 303.546   8
  -1   5  -1 7368.80 332.924   7
   1  -5   1 7310.06 326.565  12
   1  -5   1 6788.63 276.772  31
  -1   5  -2 9808.74 402.496   7
  -1   5  -2 9116.02 358.270   8
   1  -5   2 10126.9 370.324  10
   1  -5   2 9246.92 373.055  12
   1  -5   2 9607.17 323.807  31
  -1   5  -3 4698.05 160.643   6
   1  -5   3 5100.49 244.040  31
  -1   5  -3 4981.57 304.293   7
   1  -5   3 5625.21 286.891  10
   1  -5   3 5120.07 291.218  12
  -1   5  -3 4788.62 278.490   8
   1  -5   4 1670.72 175.732  12
  -1   5  -4 1505.24 119.209   6
   1  -5   4 1532.95 147.051  31
  -1   5  -4 1361.32 172.925   7
  -1   5  -4 1413.70 170.634   8
   1  -5   4 1941.69 177.324  10
  -1   5  -5 426.644 109.259   7
   1  -5   5 408.865 101.549  12
  -1   5  -5 467.717 87.4374   6
   1  -5   5 415.818 90.7694  10
  -1   5  -5 460.701 107.840   8
   1  -5   6 30042.7 827.744  12
  -1   5  -6 30666.2 864.328   8
   1  -5   7 3908.92 320.275  12
   1  -5   7 4121.14 301.333  10
   1  -5   7 4337.97 366.351  11
   1  -5   8 9705.68 536.044  12
   1  -5   8 10041.7 492.658  10
   1  -5   8 10330.7 604.428  11
   1  -5   9 59.8917 68.6543  12
   1  -5   9 61.2338 70.6167  11
   1  -5   9 91.6446 59.7170  10
   1  -5  10 48.6005 67.4116  11
   1  -5  10 69.6494 67.9880  12
   1  -5  10 9.63841 60.5492  10
   1  -5  11 2059.93 301.640  12
   1  -5  12 206.183 107.023  12
  -1   5 -13-14.7493 43.6074  29
   1  -5  13-5.13986 42.5421  13
   1  -5  14 2019.97 171.970  13
  -1   5 -14 1934.42 164.712  29
   1  -5  15 16.0467 43.5043  13
  -1   5 -15 34.2619 39.2016  29
   1  -5  16 78.1336 45.8650  13
  -1   5 -16 172.334 58.3113  29
  -1   5 -17 2254.69 160.310  29
   1  -5  17 2217.71 166.275  13
   1  -5  18 1097.86 113.726  13
  -1   5 -18 1232.95 114.893  29
   1  -5  19 1318.18 110.540  13
  -1   5 -19 1224.04 101.632  29
   1  -5  20 839.226 77.8776  13
  -1   5 -20 766.846 71.0878  29
   1  -4 -21 120.835 35.5910  29
  -1   4  21 104.116 31.0125  13
   1  -4 -20-1.75138 34.8090  29
  -1   4  20 37.4857 29.6076  13
   1  -4 -19 1731.48 133.031  29
  -1   4  19 1794.96 134.664  13
   1  -4 -18 672.144 90.5633  29
   1  -4 -17 4031.35 223.982  29
   1  -4 -16 1882.85 158.548  29
   1  -4 -15 2852.20 195.912  29
   1  -4 -14 681.727 101.079  29
  -1   4  13 22.3115 57.8361   4
   1  -4 -13 52.4682 37.8247  29
   1  -4 -13 101.729 124.373  33
  -1   4  13-58.3864 98.4053  11
  -1   4  13-33.5060 117.364   1
  -1   4  12 8377.66 620.881  11
   1  -4 -12 6706.11 542.271  32
   1  -4 -12 8245.43 697.534  33
  -1   4  12 7873.05 568.336   9
  -1   4  12 8670.79 679.254   4
   1  -4 -11 2208.65 345.660  33
   1  -4 -11 2729.00 333.092  32
  -1   4  11 3202.80 363.297  11
  -1   4  11 2911.04 356.035   1
  -1   4  11 2936.62 332.807   9
  -1   4  11 2997.49 393.437   4
  -1   4  10-15.5673 61.5702  11
  -1   4  10 98.6505 75.1271   9
  -1   4  10 49.3538 80.4086   4
   1  -4 -10 77.6635 72.4341  32
  -1   4  10 97.7931 96.7872   1
   1  -4 -10 44.0860 95.2084  33
  -1   4   9 209.360 84.8476   3
   1  -4  -9 185.527 115.344  33
  -1   4   9 138.351 84.6898   4
  -1   4   9 274.862 100.193  11
  -1   4   9 271.845 107.902   9
  -1   4   9 114.496 73.2860   1
   1  -4  -9 162.216 100.283  32
  -1   4   8 2196.33 264.725   4
   1  -4  -8 2069.22 262.525  32
  -1   4   8 2246.04 238.127   3
  -1   4   8 2103.21 243.844  11
  -1   4   8 2282.44 254.058   1
  -1   4   8 2274.49 249.351   9
   1  -4  -8 2130.71 297.220  33
   1  -4  -7 3869.96 331.763  31
  -1   4   7 4816.56 328.946   9
   1  -4  -7 4322.50 372.982  33
  -1   4   7 4166.56 315.446  11
  -1   4   7 5001.58 360.953   4
  -1   4   6 4900.18 329.837   4
   1  -4  -6 5367.02 355.369  31
   1  -4  -6 5282.32 369.460  33
  -1   4   6 5091.10 310.134   9
   1  -4  -5 8038.55 398.807  31
  -1   4   5 8592.11 370.663   9
   1  -4  -5 9295.22 434.118  33
  -1   4   5 8531.93 400.836   4
  -1   4   4 28750.4 619.648   1
  -1   4   4 28048.5 651.313   4
   1  -4  -3 26443.8 587.535  33
  -1   4   3 25670.4 596.792   8
   1  -4  -2 85039.7 1045.43  12
  -1   4   2 85453.6 1003.05   8
  -1   4   1 13139.0 353.197   1
   1  -4  -1 14257.5 405.343  12
  -1   4   1 13676.9 371.814   8
   1  -4   0 81526.5 977.042  12
   1  -4   0 82911.1 853.280  31
  -1   4  -1 7753.22 285.100   8
   1  -4   1 8313.71 308.677  12
   1  -4   2 127845. 1048.15  31
  -1   4  -2 128860. 1207.89   8
   1  -4   3 112.873 40.2596  31
  -1   4  -3 62.6067 31.2041   6
   1  -4   3 113.193 56.1009  10
  -1   4  -3 56.5535 42.8538   8
  -1   4  -4 32086.0 719.998   8
   1  -4   4 31561.9 695.299  12
   1  -4   5 8412.93 420.654  11
   1  -4   5 8361.63 350.613  10
   1  -4   5 8312.30 381.986  12
   1  -4   5 8594.99 401.012   9
   1  -4   6 4287.76 322.602  11
   1  -4   6 4252.11 301.236   9
  -1   4  -6 4425.74 351.818  33
   1  -4   6 4105.12 290.492  12
   1  -4   6 4089.92 262.334  10
   1  -4   7 5991.26 408.011  11
  -1   4  -7 6109.15 439.843  33
   1  -4   7 5748.07 373.983   9
   1  -4   7 5600.56 323.516  10
   1  -4   8 2563.46 291.818  11
   1  -4   8 2624.62 275.006   9
  -1   4  -8 2751.25 323.325  33
   1  -4   8 2378.58 228.323  10
  -1   4  -9 6544.78 524.416  33
   1  -4   9 6199.99 473.774  11
   1  -4   9 6044.50 379.887  10
   1  -4   9 6275.51 448.721   9
  -1   4 -10 9646.61 684.039  33
   1  -4  10 9292.59 580.120  12
   1  -4  10 9957.95 638.025  11
   1  -4  10 9372.59 582.289   9
   1  -4  11 1808.08 268.245   9
   1  -4  11 2531.75 345.477  11
   1  -4  11 2638.83 336.626  12
   1  -4  12 1838.20 287.918  12
  -1   4 -13 3058.52 205.420  29
   1  -4  13 3318.16 215.985  13
   1  -4  13 3159.98 214.321  22
   1  -4  14 26.6883 43.0463  13
  -1   4 -14 35.4901 38.7959  29
  -1   4 -15 3416.69 214.221  29
   1  -4  15 3475.13 221.726  13
  -1   4 -16 792.465 104.528  29
   1  -4  16 784.413 106.187  13
   1  -4  17 4.83904 40.2824  13
  -1   4 -17 9.81707 40.6387  29
   1  -4  18 64.3151 41.3259  13
  -1   4 -18 91.2753 46.3671  29
  -1   4 -19 88.8159 39.5473  29
   1  -4  19 87.2266 38.1681  13
  -1   4 -20 15.7974 22.1094  24
  -1   4 -20 1.33769 23.9175  29
   1  -4  20 21.5304 25.6225  13
  -1   3  21 478.395 56.7094  13
   1  -3 -21 603.650 66.1344  29
   1  -3 -20 77.6944 37.6045  29
  -1   3  20 113.434 41.6577  13
   1  -3 -19 54.4900 38.8328  29
  -1   3  19 86.2096 42.7612  13
  -1   3  18 1792.08 147.968  13
   1  -3 -18 1902.13 149.387  29
   1  -3 -17 121.236 50.4155  29
   1  -3 -16 727.150 101.412  29
   1  -3 -15 710.717 100.551  29
   1  -3 -14 225.838 64.4273  29
  -1   3  13 284.942 114.603   9
  -1   3  13 265.475 108.007   1
   1  -3 -13 134.435 118.914  33
  -1   3  13 261.080 118.544  11
  -1   3  12 864.283 208.060   1
  -1   3  12 478.281 158.013  11
  -1   3  12 431.375 160.086   4
  -1   3  12 359.792 126.705   9
   1  -3 -12 489.061 188.827  33
   1  -3 -11-16.6223 92.6556  33
   1  -3 -11-5.96860 61.6722  32
  -1   3  11-19.9778 66.2719   4
  -1   3  11 17.8366 60.0645  11
  -1   3  11 40.3652 50.1263   9
  -1   3  11 219.695 115.022   1
  -1   3  10 444.105 135.144   1
   1  -3 -10 498.638 177.193  33
   1  -3 -10 450.997 142.525  32
  -1   3  10 510.896 137.756   9
  -1   3  10 365.145 143.065   4
  -1   3  10 405.641 127.651  11
   1  -3  -9 154.250 77.7367  32
   1  -3  -9-24.8760 103.248  33
  -1   3   9 37.4292 76.6781   1
  -1   3   9 112.153 66.1260  11
  -1   3   9 114.330 86.0933   4
  -1   3   9 157.113 87.1880   9
  -1   3   9 110.198 64.9035   3
   1  -3  -8 761.902 160.342  32
   1  -3  -8 574.999 157.853  33
  -1   3   8 2447.68 256.322   1
  -1   3   8 685.325 139.357  11
  -1   3   8 1915.49 202.179   3
  -1   3   8 464.447 126.689   4
  -1   3   8 1214.32 172.674   9
   1  -3  -7 20106.6 697.709  32
  -1   3   7 21973.1 733.241   4
   1  -3  -7 21473.5 797.269  33
  -1   3   7 20939.8 678.797  11
   1  -3  -6 3481.64 300.971  33
   1  -3  -6 3532.59 283.392  31
  -1   3   6 3552.61 262.351  11
  -1   3   6 3723.82 260.615   9
  -1   3   6 4071.32 277.828   1
  -1   3   6 3155.02 261.251   4
   1  -3  -5 120422. 1545.51  33
   1  -3  -5 113894. 1461.56  31
  -1   3   5 114569. 1376.52   4
  -1   3   5 118250. 1318.92   9
  -1   3   4 108.999 62.3827   1
  -1   3   4 148.162 53.8844   9
   1  -3  -4 243.703 90.6852  33
  -1   3   4 114.994 49.6185   4
   1  -3  -3 465814. 2320.01  33
  -1   3   3 456833. 2223.73   1
   1  -3  -2 230099. 1584.36  12
  -1   3   2 225566. 1488.38   8
  -1   3   1 1198.91 99.4856   8
  -1   3   1 5031.11 204.291   1
  -1   3   0 44168.8 561.271   8
   1  -3   0 48056.6 564.462  31
   1  -3   1 38.6191 26.4904  31
  -1   3  -1 75.7545 32.1182   8
  -1   3  -2 20359.0 433.083   8
   1  -3   2 20533.7 360.414  31
   1  -3   3 50247.8 696.486  10
   1  -3   3 47724.4 475.559   2
   1  -3   3 49720.9 805.875  11
  -1   3  -4 37340.6 812.877  33
   1  -3   4 37620.8 642.197  10
   1  -3   4 37148.2 763.177  11
   1  -3   5 2488.49 214.888  11
   1  -3   5 2565.69 207.472   9
  -1   3  -5 2478.89 237.322  33
   1  -3   5 2375.09 175.380  10
  -1   3  -6 1654.74 213.319  33
   1  -3   6 1996.84 215.795  11
   1  -3   6 1996.78 197.578   9
   1  -3   6 1762.44 162.240  10
   1  -3   7 6233.24 371.112   9
   1  -3   7 5901.44 308.560  10
   1  -3   7 6027.32 390.492  11
  -1   3  -7 5991.50 426.485  33
   1  -3   8 67.6494 47.2933  10
   1  -3   8 163.582 77.7328   9
  -1   3  -8 98.1282 82.0080  33
   1  -3   8 78.8401 59.0131  11
  -1   3  -9 797.410 188.756  33
   1  -3   9 876.890 142.273  10
   1  -3   9 879.745 166.106   9
   1  -3   9 843.718 171.782  11
   1  -3  10 342.177 112.428   9
  -1   3 -10 296.281 140.799  33
   1  -3  10 351.804 126.724  11
  -1   3 -11 2990.97 393.852  33
   1  -3  11 3031.26 346.624   9
   1  -3  11 3123.55 375.649  11
   1  -3  12 120.828 70.1802   9
  -1   3 -12-39.3630 86.7261  33
   1  -3  12 87.1804 107.188  11
   1  -3  13 1689.17 290.855   9
  -1   3 -13 1742.87 347.805  33
   1  -3  13 1662.20 280.553  12
   1  -3  13 1502.13 143.739  13
   1  -3  14 436.206 83.9048  13
   1  -3  14 511.295 93.4448  22
  -1   3 -14 500.590 91.4413  29
   1  -3  15 2750.75 196.340  13
   1  -3  15 2715.82 199.697  22
  -1   3 -15 2791.09 194.657  29
   1  -3  16 2244.98 177.808  13
  -1   3 -16 2218.96 172.902  29
  -1   3 -17 41.3964 36.5351  29
   1  -3  17 27.9480 36.1473  13
  -1   3 -18 647.587 88.7485  29
   1  -3  18 715.216 94.5108  13
   1  -3  19 144.869 48.7558  13
  -1   3 -19 210.281 52.9957  29
  -1   3 -20 565.547 67.3308  29
   1  -3  20 649.289 76.5870  13
  -1   3 -21 149.768 31.8788  29
   1  -3  21 171.157 36.4081  13
   1  -2 -21 1183.99 88.7130  29
  -1   2  21 1055.48 81.1869  13
   1  -2 -20 578.572 74.7065  29
  -1   2  20 646.736 77.6117  13
  -1   2  19 121.845 46.2111  13
   1  -2 -19 66.3690 40.6974  29
  -1   2  18 322.808 69.4658  13
   1  -2 -18 261.320 62.4959  29
  -1   2  17 7720.68 315.970  13
   1  -2 -17 7322.86 298.476  29
   1  -2 -16-12.4120 54.4712  29
   1  -2 -15 285.277 66.5938  29
   1  -2 -14 370.131 75.2202  29
  -1   2  13 77.4596 81.7536   9
  -1   2  13 2.88586 50.8886  11
   1  -2 -13 74.2656 83.8634  33
  -1   2  12 353.043 142.259   1
   1  -2 -12 234.520 114.201  33
  -1   2  12 286.536 123.505  11
  -1   2  12 324.018 130.932   9
   1  -2 -11 406.555 128.151  32
  -1   2  11 507.312 135.916   9
  -1   2  11 478.616 143.519  11
   1  -2 -11 462.156 189.727  33
   1  -2 -10 1916.77 303.027  33
  -1   2  10 1921.10 288.669   4
   1  -2 -10 1564.34 228.308  32
  -1   2  10 1852.48 242.240   9
  -1   2  10 1963.85 258.033  11
  -1   2   9 63.7952 68.7050   4
   1  -2  -9 209.717 114.650  33
   1  -2  -9 203.475 84.0387  32
  -1   2   9 190.167 88.9253  11
  -1   2   9 213.300 84.5269   9
  -1   2   9 474.642 136.752   1
   1  -2  -8 7640.87 513.612  33
  -1   2   8 6913.54 410.338  11
  -1   2   8 6746.24 403.344   9
  -1   2   8 6474.91 441.558   4
   1  -2  -8 6158.22 397.674  32
  -1   2   8 7519.12 366.321   3
  -1   2   7 114.873 63.1256  11
  -1   2   7 125.462 56.0238   3
  -1   2   7 81.1751 65.8819   4
   1  -2  -7 60.3819 81.3663  33
   1  -2  -7 87.0076 70.0912  32
  -1   2   7 146.950 69.4741   9
  -1   2   6 17975.5 604.552   4
   1  -2  -6 18087.7 672.604  33
  -1   2   6 17918.3 562.099  11
  -1   2   6 17706.7 570.393   1
   1  -2  -6 17520.4 589.584  32
   1  -2  -5 146452. 1733.78  33
   1  -2  -5 142385. 1613.76  31
  -1   2   5 152545. 1507.68   9
  -1   2   5 142614. 1531.10   4
  -1   2   5 150624. 1495.75  11
  -1   2   4 93320.6 1045.26   9
   1  -2  -4 94282.9 1218.74  33
  -1   2   3 19023.3 426.497   4
  -1   2   3 18965.3 428.149   9
   1  -2  -2 24409.4 433.005  33
  -1   2   2 21459.4 390.772   4
  -1   2   1 59068.5 580.603   8
  -1   2   0 3217.02 122.022   8
   1  -2   1 3292.24 110.957  31
   1  -2   1 3170.44 105.094   2
  -1   2  -2 147306. 1138.16  33
   1  -2   2 141695. 741.052   2
   1  -2   3 72455.2 734.928  10
  -1   2  -3 73514.1 945.204  33
   1  -2   4 50794.8 820.516  11
   1  -2   4 51252.8 659.193  10
  -1   2  -5 47343.6 643.239  32
  -1   2  -5 47692.4 977.729  33
   1  -2   5 49205.2 701.519  10
   1  -2   5 51075.1 904.536  11
   1  -2   5 51951.5 866.130   9
   1  -2   6 50.8601 27.5441   5
  -1   2  -6 62.3438 35.2597  32
   1  -2   6 125.808 62.9385  11
   1  -2   6 73.2821 44.1430  10
   1  -2   6 52.7651 45.6415   9
  -1   2  -7 267.588 66.8242  32
   1  -2   7 272.552 89.3711  11
   1  -2   7 225.203 64.7080  10
  -1   2  -7 243.827 97.3214  33
   1  -2   8 79.9495 50.0726  11
   1  -2   8 88.0876 61.5272   9
  -1   2  -8 91.2961 53.1307  32
  -1   2  -8 102.776 95.3166  33
   1  -2   8 88.5572 58.3606  10
   1  -2   9 53028.4 1293.44  11
   1  -2   9 47837.0 940.976  10
   1  -2   9 51663.9 1188.33   9
  -1   2  -9 51408.2 1405.00  33
  -1   2 -10 19511.8 933.136  33
   1  -2  10 20673.9 861.964  11
   1  -2  10 19556.2 788.383   9
   1  -2  11 1548.74 255.225  11
  -1   2 -11 1200.22 259.417  33
   1  -2  11 1747.26 258.825   9
   1  -2  12 379.313 135.233   9
  -1   2 -12 413.695 171.612  33
   1  -2  12 525.927 171.659  11
   1  -2  13-14.9653 80.5887   9
   1  -2  13 58.3900 94.7583  11
  -1   2 -13 76.7672 93.2156  33
  -1   2 -14 231.987 68.3919  29
   1  -2  14 252.620 68.4438  22
   1  -2  14 185.084 56.5714  13
   1  -2  15 193.199 56.8365  13
  -1   2 -15 119.287 50.8371  29
   1  -2  15 169.370 65.5075  22
  -1   2 -16 23.2209 38.2702  29
   1  -2  16 17.3340 35.8315  13
   1  -2  16 21.6445 44.9466  22
   1  -2  17 358.301 76.6096  13
  -1   2 -17 328.503 70.7104  29
  -1   2 -18 65.2924 41.4708  29
   1  -2  18 52.0628 38.3888  13
   1  -2  19 365.660 67.7303  13
  -1   2 -19 283.435 60.1619  29
   1  -2  20 87.3233 39.0228  13
  -1   2 -20 104.373 36.2539  29
  -1   2 -21 594.086 60.9172  29
   1  -2  21 600.705 64.3532  13
   1  -1 -21 52.3332 30.1659  29
  -1   1  21 67.3584 27.9909  13
  -1   1  20 205.498 47.2304  13
   1  -1 -20 205.354 51.1932  29
  -1   1  19 498.289 78.3475  13
   1  -1 -19 491.066 76.1647  29
  -1   1  18 1219.96 123.953  13
   1  -1 -18 1201.39 119.591  29
  -1   1  17 264.803 65.8848  13
   1  -1 -17 302.025 69.7177  29
   1  -1 -16-1.92994 46.0070  29
  -1   1  16 10.2947 38.0637  13
   1  -1 -15 90.2254 41.3818  29
   1  -1 -14 84.4069 41.8961  29
   1  -1 -13 342.174 149.891  33
  -1   1  13 445.195 133.144   9
  -1   1  13 492.674 167.759  11
   1  -1 -12 5552.20 559.137  33
  -1   1  12 5494.59 495.254  11
  -1   1  12 5561.98 480.255   9
   1  -1 -11 10126.1 710.367  33
   1  -1 -11 9330.60 568.601  32
  -1   1  11 10662.8 623.083   9
  -1   1  11 10958.9 645.400  11
   1  -1 -10 416.979 119.472  32
  -1   1  10 481.673 131.751  11
  -1   1  10 368.230 108.081   9
   1  -1 -10 328.419 122.433  33
  -1   1  10 443.746 136.791   1
   1  -1  -9 4303.91 344.560  32
   1  -1  -9 4550.47 417.584  33
  -1   1   9 4891.65 370.708  11
  -1   1   9 4998.18 413.960   4
  -1   1   9 4676.67 304.432  10
  -1   1   9 4868.60 366.954   9
   1  -1  -8 14654.6 693.221  33
  -1   1   8 13971.1 567.925   9
  -1   1   8 13752.6 491.259  10
   1  -1  -8 13611.7 571.377  32
  -1   1   8 15201.1 600.527  11
  -1   1   8 14822.1 654.703   4
  -1   1   7 8419.49 419.546   1
   1  -1  -7 8586.96 490.988  33
  -1   1   7 8183.11 451.660   4
   1  -1  -7 8534.72 430.559  32
  -1   1   7 8044.95 323.751   3
  -1   1   7 8613.99 415.836  11
   1  -1  -7 7855.39 306.904  30
  -1   1   7 8415.34 415.937   9
   1  -1  -6 10608.5 319.952  30
  -1   1   6 10374.9 416.543  11
  -1   1   6 10252.4 426.590   9
   1  -1  -6 10039.0 428.221  32
   1  -1  -6 10710.6 504.518  33
  -1   1   6 9582.27 441.981   4
  -1   1   5 36561.2 744.823   9
  -1   1   5 34552.6 755.487   4
   1  -1  -5 33857.5 726.337  32
  -1   1   5 35243.2 690.627  11
   1  -1  -5 35708.6 842.374  33
   1  -1  -4 10166.6 407.968  33
  -1   1   4 10310.7 337.357  11
  -1   1   4 9395.57 351.809   4
   1  -1  -4 9530.18 356.173  32
   1  -1  -3 52.5126 53.0567  33
  -1   1   3 104.802 39.3655   4
   1  -1  -2 49118.5 643.007  33
  -1   1   2 47298.0 529.801   4
   1  -1  -1 912.578 65.3166  33
  -1   1  -1 38045.9 375.307  33
  -1   1  -2 375.629 58.5601  33
   1  -1   2 461.261 45.8029  10
   1  -1   3 37856.7 444.136  10
  -1   1  -3 37771.5 631.144  30
  -1   1  -3 35497.8 362.117  32
   1  -1   3 34685.4 501.966   3
  -1   1  -3 33962.4 627.106  33
  -1   1  -4 131899. 1294.68  30
   1  -1   4 129039. 1150.84   9
   1  -1   4 125523. 899.867  10
  -1   1  -4 123723. 1368.78  33
   1  -1   4 121293. 846.201   5
  -1   1  -4 118315. 831.794  32
   1  -1   4 119687. 1023.75   3
   1  -1   5 15713.6 412.741   3
   1  -1   5 16992.5 464.336   9
  -1   1  -5 16869.2 568.460  33
  -1   1  -5 16325.9 500.854  30
  -1   1  -5 14787.7 348.247  32
   1  -1   5 15244.2 350.282  10
   1  -1   5 16578.2 498.502  11
   1  -1   5 14870.1 280.943   5
  -1   1  -6 199.654 80.2193  33
   1  -1   6 254.028 54.2251  10
   1  -1   6 192.295 29.1299   5
   1  -1   6 145.331 46.9541   3
   1  -1   6 223.582 69.7911   9
  -1   1  -6 202.795 48.7736  32
  -1   1  -6 300.759 91.5050  30
   1  -1   6 273.931 82.9970  11
  -1   1  -7 10847.9 543.267  33
   1  -1   7 11389.1 495.198  11
   1  -1   7 9957.60 342.464  10
   1  -1   7 9923.49 389.962   3
   1  -1   7 10850.5 444.992   9
  -1   1  -7 9637.35 356.916  32
  -1   1  -7 11107.5 490.176  30
   1  -1   8 4132.67 240.902  10
  -1   1  -8 4637.96 387.357  33
  -1   1  -8 3976.68 326.491  30
   1  -1   8 4286.24 275.316   3
   1  -1   8 4842.52 321.377   9
  -1   1  -8 4193.72 258.325  32
   1  -1   9 36.6998 52.7476   9
   1  -1   9 108.071 81.9326  11
  -1   1  -9 107.653 109.541  33
   1  -1  10 12492.3 616.868   9
  -1   1 -10 12818.5 742.513  33
   1  -1  10 13671.8 697.992  11
   1  -1  11 9630.51 627.258  11
  -1   1 -11 9299.86 673.566  33
   1  -1  11 9214.42 570.076   9
   1  -1  12 868.907 206.732  11
   1  -1  12 899.939 192.826   9
  -1   1 -12 886.493 226.374  33
  -1   1 -13-78.1282 132.779  33
   1  -1  13 23.2198 57.8740   9
   1  -1  13 19.3677 56.1838  11
   1  -1  14 783.405 108.971  22
   1  -1  14 719.833 188.603   9
   1  -1  14 759.561 103.615  13
   1  -1  14 845.813 235.364  11
  -1   1 -14 778.114 108.580  29
   1  -1  15 162.729 52.7842  13
   1  -1  15 143.168 59.7913  22
  -1   1 -15 139.277 55.0490  29
  -1   1 -16 538.395 90.1233  29
   1  -1  16 529.109 93.4242  22
   1  -1  16 569.751 89.3243  13
  -1   1 -17 3689.12 218.913  29
   1  -1  17 4072.49 228.997  13
   1  -1  17 3887.34 226.763  22
  -1   1 -18 1701.50 143.815  29
   1  -1  18 1732.81 147.234  13
   1  -1  19 102.058 40.5157  13
  -1   1 -19 84.3563 40.4372  29
   1  -1  20 37.1007 31.2448  13
  -1   1 -20 14.5484 29.3754  29
  -1   1 -21 538.776 60.3922  29
   1  -1  21 573.167 67.3881  13
  -1   0  21 907.592 71.1266  13
   1   0 -21 1234.86 88.3800  29
   1   0 -20 1216.35 101.977  29
  -1   0  20 1177.98 97.8200  13
   1   0 -19 934.542 99.3459  29
  -1   0  19 1005.77 104.962  13
   1   0 -18-18.9533 47.1808  29
  -1   0  18-14.1058 33.4598  13
   1   0 -17 1613.92 142.186  29
  -1   0  17 1819.12 155.593  13
  -1   0  16 5066.66 262.926  13
   1   0 -16 4655.95 242.434  29
  -1   0  15 629.758 101.099  13
   1   0 -15 617.030 92.8582  29
   1   0 -14 183.515 57.4641  29
  -1   0  13 1532.08 274.932   9
   1   0 -13 1348.30 291.621  33
   1   0 -12 630.779 205.963  33
  -1   0  12 725.989 183.494   9
  -1   0  12 716.278 198.554  11
  -1   0  11-43.6144 101.338   1
  -1   0  11 283.958 118.041   9
   1   0 -11 311.137 126.075  33
  -1   0  11 258.257 107.853  11
   1   0 -10 4125.33 351.375  32
   1   0 -10 4168.58 428.141  33
  -1   0  10 4628.24 390.427  11
  -1   0  10 4242.66 369.208   9
   1   0  -9 12823.6 581.837  32
  -1   0   9 13617.9 614.435  11
   1   0  -9 12802.4 692.524  33
  -1   0   9 13133.3 600.233   9
  -1   0   9 14283.4 670.531   1
  -1   0   9 12605.8 506.912  10
   1   0  -8 16028.4 725.767  33
  -1   0   8 16419.4 621.778  11
  -1   0   8 17991.3 684.019   1
   1   0  -8 15894.9 607.532  32
  -1   0   8 16333.7 535.357  10
  -1   0   8 16551.1 625.707   9
   1   0  -7 130190. 1619.50  32
  -1   0   7 135432. 1622.47  11
   1   0  -7 138549. 1959.85  33
  -1   0   7 134874. 1435.51  10
  -1   0   7 141276. 1683.97   9
  -1   0   6 11841.1 317.010   3
  -1   0   6 11764.5 464.418   1
  -1   0   6 11845.1 439.390  11
   1   0  -6 11006.4 438.013  32
   1   0  -6 11916.8 528.219  33
  -1   0   6 11505.4 453.136   9
  -1   0   6 11611.0 488.378   4
  -1   0   6 11338.7 388.164  10
  -1   0   5 136720. 1333.66  11
  -1   0   5 140278. 1520.34   4
  -1   0   5 136969. 944.856   3
  -1   0   5 139866. 1445.35   9
  -1   0   4 29632.3 546.825  11
   1   0  -4 28281.8 581.123  32
  -1   0   4 26805.0 368.328   3
  -1   0   4 30964.0 637.339   4
   1   0  -4 27208.0 403.163  30
  -1   0   3 376.331 56.7559  11
  -1   0   3 307.093 62.2405   4
   1   0  -3 369.253 42.5272  30
   1   0  -3 270.383 28.4470   5
   1   0  -2 3130.01 98.5270   5
  -1   0   2 3214.71 143.008   4
   1   0   2 88982.0 606.104   9
   1   0   2 88054.0 410.132  10
   1   0   3 76642.8 737.123   3
   1   0   3 79753.1 577.685   5
  -1   0  -3 76326.3 579.819  32
   1   0   3 83221.6 721.988   9
   1   0   3 82120.6 501.025  10
  -1   0  -4 20991.1 376.456  32
   1   0   4 21120.4 297.768   5
   1   0   4 21803.5 319.829  10
   1   0   5 219249. 924.022   5
   1   0   5 213034. 1546.44   9
   1   0   5 229886. 1594.65   3
  -1   0  -5 232933. 1462.52  32
   1   0   6 84255.4 1182.41  11
   1   0   6 89244.8 1086.80   3
   1   0   6 79645.3 808.496  10
  -1   0  -6 82756.2 973.375  32
  -1   0  -6 83471.0 1378.43  33
   1   0   6 96170.4 1244.17   1
   1   0   6 84958.6 1283.08   4
  -1   0  -6 91022.2 1212.89  30
   1   0   6 87258.0 1097.81   9
  -1   0  -7 7908.45 334.063  32
  -1   0  -7 7866.49 461.446  33
   1   0   7 8330.90 288.387  10
   1   0   7 8437.28 376.951   9
  -1   0  -7 8948.72 413.281  30
   1   0   7 8484.27 414.481  11
   1   0   7 8277.07 443.607   4
   1   0   7 8164.32 353.899   3
   1   0   8 8483.47 318.042  10
   1   0   8 9080.90 426.654   9
  -1   0  -8 8983.80 533.221  33
   1   0   8 9024.66 465.160  11
  -1   0  -8 8101.67 370.594  32
  -1   0  -8 8983.98 451.537  30
   1   0   8 8472.11 386.286   3
   1   0   9 1984.30 216.456   9
   1   0   9 2087.17 246.899  11
  -1   0  -9 1777.97 188.313  32
  -1   0  -9 1914.86 240.696  30
  -1   0  -9 2121.73 287.190  33
  -1   0 -10 8238.05 586.354  33
   1   0  10 8123.98 477.073   9
   1   0  10 8657.27 547.454  11
   1   0  11 460.785 146.612  11
  -1   0 -11 414.128 164.509  33
   1   0  11 487.938 129.050   9
   1   0  12 400.499 151.544  11
  -1   0 -12 373.545 156.181  33
   1   0  12 322.112 119.944   9
  -1   0 -13 1986.73 348.886  33
   1   0  13 2143.92 337.918  11
   1   0  13 1806.65 277.236   9
  -1   0 -14 5106.46 265.727  29
   1   0  14 5553.78 566.115  11
  -1   0 -14 5574.51 614.203  33
   1   0  14 5510.99 273.727  22
   1   0  15 2037.22 172.035  22
   1   0  15 2138.94 169.763  13
  -1   0 -15 2058.39 171.195  29
  -1   0 -16 1197.38 133.656  29
   1   0  16 1096.11 125.436  13
   1   0  16 1140.05 129.434  22
   1   0  17 1275.94 130.825  13
   1   0  17 1226.25 130.050  22
  -1   0 -17 1236.47 130.688  29
   1   0  18 1974.46 156.976  13
   1   0  18 1880.57 152.866  22
  -1   0 -18 1893.01 151.616  29
  -1   0 -19-37.3200 47.8732  29
   1   0  19-15.2403 37.4226  13
   1   0  20 179.249 48.1313  13
  -1   0 -20 215.166 49.6591  29
   1   0  21 15.3153 23.9128  13
  -1   0 -21-40.6941 30.7004  29
   1   1 -21 149.297 34.6826  29
  -1  -1  20 132.721 37.4377  13
   1   1 -20 140.411 42.7157  29
  -1  -1  19 220.768 55.2328  13
   1   1 -19 264.427 56.7534  29
  -1  -1  18 1379.45 129.152  13
   1   1 -18 1339.75 124.794  29
  -1  -1  17 213.848 60.8722  13
   1   1 -17 222.997 58.1500  29
  -1  -1  16 1224.02 133.874  13
   1   1 -16 1130.97 123.894  29
   1   1 -15 5751.90 271.610  29
  -1  -1  15 6423.47 301.467  13
  -1  -1  14 180.339 57.9647  13
   1   1 -14 138.099 47.7740  29
  -1  -1  13 508.872 160.792   9
   1   1 -13 460.870 177.877  33
   1   1 -12 267.073 144.625  33
  -1  -1  12 180.624 99.0859   9
  -1  -1  11 194.636 111.105  11
  -1  -1  11 51.2921 73.3710   9
   1   1 -11 134.496 116.216  33
  -1  -1  10 186.255 66.9552  10
   1   1 -10 284.427 129.792  33
  -1  -1  10 300.125 117.366  11
   1   1 -10 154.547 83.7584  32
  -1  -1  10 218.999 91.6411   9
  -1  -1  10 202.080 88.1812   1
   1   1  -9 8384.46 467.381  32
  -1  -1   9 9500.92 530.467  11
  -1  -1   9 8387.93 424.122  10
   1   1  -9 9081.88 595.381  33
  -1  -1   9 9736.71 530.658   9
  -1  -1   9 7996.84 498.703   1
  -1  -1   8 18038.9 668.258   9
  -1  -1   8 18246.7 671.392  11
   1   1  -8 16384.3 611.148  32
  -1  -1   8 18182.5 579.338  10
   1   1  -8 17623.4 763.396  33
  -1  -1   7 15658.2 502.117  10
   1   1  -7 14748.4 649.756  33
  -1  -1   7 15583.6 571.532   9
  -1  -1   7 15238.4 556.709  11
   1   1  -7 15159.3 548.582  32
  -1  -1   6 75.7519 61.6028   1
   1   1  -6 9.01859 64.2215  33
  -1  -1   6 19.0107 35.9836  11
   1   1  -6 46.8459 49.0775  32
  -1  -1   6 15.0270 12.3843   3
  -1  -1   6 4.34528 50.5690   9
  -1  -1   5 3699.20 243.208   1
  -1  -1   5 6250.63 310.265   9
  -1  -1   5 6391.93 290.218  11
  -1  -1   5 6368.89 278.144  10
   1   1  -5 6106.52 297.658  32
  -1  -1   4 263494. 1601.90  11
  -1  -1   4 270691. 1810.67   1
   1   1  -4 252902. 1720.92  32
  -1  -1   4 252423. 1619.92  10
  -1  -1   3 91577.5 797.152  11
   1   1  -3 89587.7 918.559  32
  -1  -1   2 55911.3 484.640  11
   1   1   2 48567.3 470.085   5
  -1  -1  -2 49671.1 452.250  31
  -1  -1  -3 7290.96 217.538  31
   1   1   3 7609.93 198.224   9
   1   1   4 31275.2 489.440   9
   1   1   4 36447.2 595.323   3
  -1  -1  -4 34167.0 569.300  31
   1   1   5 452.535 72.8480   9
  -1  -1  -5 314.094 78.0289  31
   1   1   5 454.167 81.3822   3
   1   1   6 64167.4 911.309   9
   1   1   6 58331.7 617.600  10
   1   1   6 61071.2 995.906  11
   1   1   6 61127.2 1004.60   1
   1   1   6 62493.8 943.210   3
  -1  -1  -6 60582.6 1175.08  33
  -1  -1  -6 60292.5 904.694  32
   1   1   6 61359.4 1089.84   4
  -1  -1  -7 20512.8 572.857  32
   1   1   7 20897.9 637.410  11
   1   1   7 22055.0 590.059   9
   1   1   7 20615.6 698.003   4
   1   1   7 20258.5 410.887  10
  -1  -1  -7 20239.0 739.018  33
  -1  -1  -8 16.0801 109.797  33
   1   1   8 76.7794 57.9707   3
   1   1   8 27.8018 52.1352  11
  -1  -1  -8 58.5724 52.0088  32
   1   1   8-50.5737 67.7107   4
   1   1   8 150.850 58.7664   9
  -1  -1  -8-40.6324 90.2954  30
   1   1   9 214.358 85.4568  11
   1   1   9 116.624 64.8775   3
   1   1   9 155.181 73.5090   9
  -1  -1  -9 190.201 76.3373  30
   1   1   9 112.345 80.5103   4
  -1  -1  -9 178.128 67.7211  32
  -1  -1  -9 136.099 93.4250  33
   1   1  10 293.563 121.518   4
  -1  -1 -10 345.760 148.200  33
   1   1  10 194.376 87.6247  11
   1   1  10 287.521 90.2124   9
  -1  -1 -11 2591.07 361.427  33
   1   1  11 2642.42 321.510  11
   1   1  11 2726.68 295.181   9
   1   1  12 74.0526 67.9392   9
   1   1  12 76.3134 70.6540  11
  -1  -1 -12 250.328 151.882  33
  -1  -1 -13 2962.71 430.072  33
   1   1  13 2906.93 398.661  11
  -1  -1 -14 1567.21 149.865  29
   1   1  14 1614.82 149.757  22
  -1  -1 -14 1371.60 305.746  33
   1   1  14 1519.23 304.003  11
   1   1  15 594.597 97.7722  22
  -1  -1 -15 597.450 94.9103  29
   1   1  16 675.386 98.5164  13
   1   1  16 652.496 100.397  22
  -1  -1 -16 662.059 100.028  29
   1   1  17 1037.24 122.277  22
  -1  -1 -17 1015.74 121.568  29
   1   1  17 1147.60 124.163  13
   1   1  18 5.31296 53.2885  22
  -1  -1 -18 17.0462 49.0986  29
   1   1  18 120.169 50.3756  13
   1   1  19 427.027 75.5486  13
  -1  -1 -19 345.457 64.8910  29
   1   1  19 377.269 67.3830  22
   1   1  20 10.6247 36.1884  13
  -1  -1 -20 41.8545 33.2085  29
   1   1  21 159.953 38.9822  13
  -1  -1 -21 180.567 40.4115  29
   1   2 -21-1.91865 20.6208  29
   1   2 -20 67.1756 33.8034  29
  -1  -2  20 43.5459 24.7770  13
  -1  -2  19-8.93061 31.0158  13
   1   2 -19 7.52581 32.6583  29
   1   2 -18 2384.08 161.109  29
  -1  -2  18 2454.41 166.880  13
   1   2 -17 4447.84 228.349  29
  -1  -2  17 4646.07 242.764  13
   1   2 -16 11138.2 371.108  29
  -1  -2  16 11905.1 403.346  13
   1   2 -15 3332.13 211.169  29
  -1  -2  15 3509.35 224.655  13
   1   2 -14 4846.96 251.431  29
  -1  -2  14 5202.85 272.560  13
  -1  -2  13-22.3692 93.8825   9
  -1  -2  13 7.34466 34.6973  13
   1   2 -13 38.4636 35.9351  29
   1   2 -13 1.14189 99.6361  33
  -1  -2  12 142.591 82.2220   9
   1   2 -12 70.2634 80.2353  33
   1   2 -11 19137.5 1001.57  33
  -1  -2  11 14093.5 757.718   9
  -1  -2  10 216.483 100.397   9
   1   2 -10 30.2632 47.6249  32
   1   2 -10-53.1227 91.9671  33
  -1  -2  10 53.8853 49.0377  11
  -1  -2  10 40.1519 52.7693  10
  -1  -2   9 12728.5 545.429  10
  -1  -2   9 12809.1 627.533   9
   1   2  -9 12698.4 584.083  32
   1   2  -9 13163.4 724.989  33
  -1  -2   9 14555.8 673.565   1
  -1  -2   9 13693.5 646.279  11
   1   2  -8 40219.7 1179.58  33
   1   2  -8 40154.8 969.179  32
  -1  -2   8 41796.7 1041.08   9
  -1  -2   8 41674.1 912.260  10
  -1  -2   7 359.427 105.832  11
  -1  -2   7 328.400 98.4748   9
  -1  -2   7 106.509 67.3018   1
   1   2  -7 398.800 102.538  32
  -1  -2   7 300.286 85.4700  10
   1   2  -7 297.380 118.121  33
  -1  -2   6 1380.19 172.204   1
   1   2  -6 1622.89 208.253  33
  -1  -2   6 2129.11 202.965  11
  -1  -2   6 2369.57 190.957  10
   1   2  -6 1859.15 183.995  32
  -1  -2   6 2390.12 216.834   9
  -1  -2   5 47086.7 862.851   9
   1   2  -5 46109.7 994.713  33
  -1  -2   5 47956.1 791.394  10
   1   2  -5 45088.6 816.711  32
  -1  -2   5 48326.8 842.782  11
  -1  -2   4 257500. 1695.98  10
  -1  -2   4 273628. 1741.73  11
   1   2  -4 251398. 1772.80  32
  -1  -2   4 268897. 1888.15   1
  -1  -2   3 65711.2 720.063  11
   1   2  -3 61949.4 802.152  32
  -1  -2   2 123533. 916.441   1
  -1  -2   2 130119. 833.399  11
   1   2  -1 7332.58 215.993   6
   1   2  -1 7701.20 196.831   7
   1   2   0 256.610 32.9329   7
  -1  -2   0 180.003 26.9573  12
  -1  -2   0 219.376 33.7014   9
   1   2   1 7204.43 175.412   7
  -1  -2  -1 7174.33 165.130  10
  -1  -2  -1 6805.84 123.767  12
   1   2   2 37600.9 440.342   1
  -1  -2  -2 28159.0 290.549  10
  -1  -2  -3 54175.1 637.417  31
   1   2   3 55340.2 529.563   9
   1   2   4 10396.6 341.411   3
  -1  -2  -4 7126.89 268.579  31
   1   2   4 12164.8 373.418   1
  -1  -2  -5 31271.4 654.307  31
   1   2   5 35246.5 704.994   1
   1   2   5 30658.4 555.018   9
   1   2   5 33911.1 660.411   3
  -1  -2  -6 2095.98 218.255  33
  -1  -2  -6 2075.43 189.352  31
   1   2   6 2090.33 111.287  10
   1   2   6 1961.89 199.618   4
   1   2   6 2032.39 188.319  11
   1   2   6 1675.76 162.042   3
   1   2   6 2422.73 177.066   9
   1   2   7 1752.52 207.322   4
  -1  -2  -7 1818.90 198.234  31
  -1  -2  -7 2113.32 200.900  32
   1   2   7 2007.15 176.264   9
   1   2   7 1904.96 118.076  10
   1   2   7 1922.06 198.566  11
  -1  -2  -7 1934.53 235.421  33
   1   2   8 16802.2 628.402  11
   1   2   8 16670.6 677.714   4
  -1  -2  -8 15259.3 702.764  33
  -1  -2  -8 15705.4 575.608  32
   1   2   8 17104.2 565.966   9
   1   2   8 18737.0 621.458   3
   1   2   8 18883.1 661.909   1
   1   2   9 629.916 158.501   4
   1   2   9 761.530 152.641  11
  -1  -2  -9 602.506 124.014  32
   1   2   9 916.868 155.248   1
  -1  -2  -9 611.916 167.728  33
   1   2   9 1022.06 151.507   9
   1   2   9 813.533 141.777   3
   1   2  10 29.7232 72.2049   4
   1   2  10 149.129 82.8343  11
  -1  -2 -10 167.597 129.760  33
   1   2  10 156.320 77.5331   9
   1   2  11 6317.76 488.026  11
   1   2  11 6304.15 523.212   4
  -1  -2 -11 5978.88 543.630  33
   1   2  11 5784.79 424.042   9
   1   2  12 7148.46 562.040  11
  -1  -2 -12 6505.35 592.225  33
   1   2  13 1348.06 272.801  11
  -1  -2 -13 1361.61 297.999  33
   1   2  14 6646.93 299.521  22
  -1  -2 -14 6877.17 671.574  33
   1   2  14 7716.93 683.606  11
  -1  -2 -14 6497.68 299.608  29
   1   2  15 1612.50 154.060  22
  -1  -2 -15 1677.14 155.958  29
  -1  -2 -16 1804.71 162.191  29
   1   2  16 1867.03 162.176  22
   1   2  17-9.43439 40.6297  13
   1   2  17-23.8997 48.2108  22
  -1  -2 -17 12.7900 45.2089  29
   1   2  18 200.846 59.6569  13
   1   2  18 102.756 44.0270  22
  -1  -2 -18 98.8875 48.3381  29
   1   2  19 697.374 91.1211  13
  -1  -2 -19 621.238 84.2834  29
   1   2  19 682.823 87.5716  22
  -1  -2 -20 1284.80 108.625  29
   1   2  20 1334.87 113.339  13
   1   2  21 2981.60 149.557  13
  -1  -2 -21 2736.52 136.794  29
   1   2  22 76.8172 25.6318  13
   1   3 -21 502.743 52.0519  29
   1   3 -20 546.498 66.3105  29
   1   3 -19 1298.89 109.363  29
  -1  -3  19 1170.24 103.411  13
   1   3 -18 39.1509 41.2580  29
  -1  -3  18 2.52718 29.3943  13
   1   3 -17 696.737 93.7120  29
  -1  -3  17 621.054 94.0213  13
   1   3 -16 557.317 89.8312  29
  -1  -3  16 580.502 92.0643  13
  -1  -3  15 366.712 78.4517  13
   1   3 -15 393.003 79.5238  29
  -1  -3  14 1062.38 127.191  13
   1   3 -14 1096.45 124.175  29
  -1  -3  13 471.108 87.0721  13
   1   3 -13 409.078 77.0071  26
  -1  -3  13 584.428 176.841   9
   1   3 -13 603.475 92.3956  29
  -1  -3  13 530.480 95.0903  22
  -1  -3  12 7072.31 581.662   9
  -1  -3  11 571.086 157.745   9
  -1  -3  10 8445.33 563.075   9
  -1  -3  10 8043.88 476.139  10
   1   3 -10 8532.31 639.261  33
   1   3  -9 28712.4 1097.89  33
   1   3  -9 28310.1 875.435  32
  -1  -3   9 29680.6 983.704   9
  -1  -3   9 28612.6 848.984  10
  -1  -3   9 28138.8 942.949  11
  -1  -3   8 19852.9 662.368  10
   1   3  -8 18640.4 674.661  32
  -1  -3   8 18605.6 703.366  11
   1   3  -8 18933.1 836.459  33
  -1  -3   8 19526.8 742.576   9
   1   3  -7 18842.1 637.551  32
   1   3  -7 18123.5 763.907  33
  -1  -3   7 19888.6 663.764  11
  -1  -3   7 19320.2 688.342   9
  -1  -3   7 19357.9 610.715  10
   1   3  -6 26338.9 843.766  33
   1   3  -6 26704.2 709.583  32
  -1  -3   6 26288.1 699.186  11
  -1  -3   6 26667.3 742.635   9
  -1  -3   6 29054.7 696.317  10
  -1  -3   5 11057.9 411.771  11
  -1  -3   5 11417.6 436.959   1
  -1  -3   5 11125.9 406.059  10
   1   3  -5 11019.9 503.014  33
  -1  -3   5 10547.0 431.454   9
   1   3  -5 10324.5 412.640  32
  -1  -3   4 56173.8 831.131  11
  -1  -3   4 49821.8 867.122   9
  -1  -3   4 54040.8 865.121   1
   1   3  -4 52126.1 842.455  32
  -1  -3   4 53308.8 821.377  10
  -1  -3   3 790639. 2731.30  11
   1   3  -3 755733. 2966.92  32
   1   3  -2 37258.2 590.975   6
  -1  -3   2 56776.4 630.100   1
   1   3  -1 11052.5 284.521   7
  -1  -3   1 11101.2 312.089   9
   1   3   0 6239.25 197.067   6
   1   3   0 6568.24 201.971   7
  -1  -3   0 6525.78 187.913  12
  -1  -3  -1 1847.94 107.431  10
   1   3   1 1644.16 104.868   6
  -1  -3  -1 1953.28 98.3323  12
   1   3   1 1887.28 113.253   7
  -1  -3  -2 6436.63 187.657  10
   1   3   2 6313.95 219.773   7
   1   3   3 399680. 1806.91   1
  -1  -3  -4 167215. 1370.46  31
   1   3   4 157259. 1105.12   9
   1   3   5 86626.1 972.934   9
   1   3   5 87582.9 1112.03   1
  -1  -3  -6 4881.71 335.518  33
  -1  -3  -6 5111.85 306.435  31
   1   3   6 5750.53 316.990   1
   1   3   6 4917.15 310.532   4
   1   3   6 5127.18 299.595   3
   1   3   6 5136.43 301.905  11
   1   3   6 5366.33 267.143   9
   1   3   7 99.5074 52.3217  11
  -1  -3  -7 39.8903 57.0861  31
  -1  -3  -7-1.46919 66.2431  33
   1   3   7 136.601 66.0865   1
   1   3   7 64.2911 49.2235   3
   1   3   7 83.2515 63.3699   4
   1   3   7 89.7222 48.7494   9
   1   3   8 4807.87 334.682   1
   1   3   8 5108.54 309.918   9
   1   3   8 4350.91 314.165   3
   1   3   8 4991.78 349.249  11
  -1  -3  -8 4635.67 398.840  33
  -1  -3  -8 4538.84 343.268  31
   1   3   8 4884.97 378.528   4
   1   3   9 2373.59 231.428   9
  -1  -3  -9 1886.59 227.664  32
   1   3   9 2311.72 258.431  11
   1   3   9 415.965 116.085   1
  -1  -3  -9 2366.20 315.587  33
   1   3   9 2430.95 289.761   4
   1   3   9 942.051 162.924   3
  -1  -3 -10 139.482 111.543  33
   1   3  10 36.5405 99.1028   4
   1   3  10 131.065 72.5903   3
   1   3  10 120.942 83.9865  11
  -1  -3 -10 64.9768 79.1032  32
   1   3  10 68.0062 63.9853   9
   1   3  11 3592.78 377.016  11
  -1  -3 -11 3486.83 419.742  33
   1   3  11 3954.07 419.922   4
   1   3  12 154.311 120.586   4
  -1  -3 -12 466.133 217.409  33
   1   3  12 202.313 115.591  11
   1   3  13-35.2421 65.8001  11
  -1  -3 -13-17.2726 83.7908  33
  -1  -3 -14 24.1269 40.5337  29
   1   3  14-4.34588 63.8038  11
   1   3  14 45.1806 40.3546  22
  -1  -3 -14 30.4507 106.781  33
  -1  -3 -15 201.868 57.4618  29
   1   3  15 129.890 56.4107  22
  -1  -3 -16 2034.73 170.843  29
   1   3  16 2044.27 169.370  22
   1   3  17 79.7363 51.1380  22
  -1  -3 -17 103.054 49.3330  29
   1   3  18 1614.69 141.348  22
  -1  -3 -18 1738.02 146.753  29
   1   3  18 1616.44 141.455  13
  -1  -3 -19 1937.99 143.895  29
   1   3  19 2051.47 148.467  13
   1   3  19 1994.87 147.410  22
   1   3  20 4924.44 203.838  22
   1   3  20 5536.01 225.116  13
  -1  -3 -20 5048.88 211.389  29
  -1  -3 -21 1892.61 115.132  29
   1   3  21 1968.15 121.639  13
   1   3  22 52.2608 24.0679  13
   1   4 -20 134.003 37.1187  29
  -1  -4  19 1181.28 98.8614  13
   1   4 -19 1376.72 109.088  29
   1   4 -18 677.172 85.9430  29
  -1  -4  18 725.624 89.3847  13
   1   4 -17 315.425 69.5396  29
  -1  -4  17 252.863 64.4416  13
   1   4 -16 39.8117 40.5154  29
  -1  -4  16 31.8184 36.6063  13
   1   4 -15 228.505 65.6948  29
  -1  -4  15 225.083 64.3759  13
   1   4 -14 3322.80 205.366  26
   1   4 -14 3325.06 205.268  29
  -1  -4  14 3428.01 225.872  13
   1   4 -13 5918.62 272.367  29
   1   4 -13 5806.11 268.176  26
  -1  -4  13 6240.69 301.405  13
  -1  -4  12 105.097 78.3118   9
  -1  -4  11 1625.89 272.601   9
  -1  -4  10 37.7500 69.0114  10
  -1  -4  10 14.7191 59.0720   9
  -1  -4   9 2625.88 270.785  10
  -1  -4   9 2363.50 291.906   9
  -1  -4   8 3339.01 312.554  11
  -1  -4   8 3999.80 350.409   9
  -1  -4   8 3983.81 312.372  10
   1   4  -8 3476.12 301.963  32
  -1  -4   7 282.817 94.6479  11
  -1  -4   7 330.050 90.7319  10
  -1  -4   7 409.994 108.599   9
   1   4  -7 360.671 92.9830  32
  -1  -4   6 5893.51 331.790  10
  -1  -4   6 5864.14 350.248  11
  -1  -4   6 6019.52 373.653   9
   1   4  -6 5626.98 343.584  32
  -1  -4   5 42695.6 841.706  10
  -1  -4   5 41975.4 846.235  11
  -1  -4   5 40513.8 903.989   9
   1   4  -4 315239. 2357.30   8
  -1  -4   4 305638. 2138.56  10
   1   4  -4 324068. 2213.31   6
  -1  -4   4 314447. 2351.51   9
  -1  -4   3 6260.40 308.154   9
   1   4  -3 6359.74 299.882   7
  -1  -4   2 89067.8 996.327  12
  -1  -4   2 90572.1 1076.13   9
   1   4  -2 91163.2 1001.93   7
   1   4  -2 90872.6 951.534   6
  -1  -4   1 23913.3 470.743  12
   1   4  -1 24444.9 298.478   2
   1   4  -1 24657.3 482.346   7
   1   4  -1 24417.1 456.477   6
   1   4   0 6028.71 214.856   6
   1   4   0 6801.28 244.525   7
   1   4   0 5926.75 172.773   2
  -1  -4   0 6521.14 248.267  10
  -1  -4   0 6337.52 223.542  12
   1   4   1 49219.2 611.669   6
  -1  -4  -1 49894.5 647.331  10
  -1  -4  -1 49315.7 609.056  12
   1   4   1 50894.7 681.417   7
   1   4   2 723521. 2645.34   7
   1   4   2 729687. 1916.77   1
  -1  -4  -2 739870. 2405.22  10
  -1  -4  -2 734984. 2426.81  12
   1   4   3 22368.7 503.793   7
   1   4   3 22238.0 426.199   1
   1   4   4 67254.4 884.020   1
   1   4   4 66097.4 767.406   9
  -1  -4  -5 47159.2 856.929  31
   1   4   5 47375.4 896.595  11
   1   4   5 45233.4 702.977   9
  -1  -4  -5 46114.8 934.279  33
   1   4   6 1079.72 153.907   4
   1   4   6 1331.68 164.279  11
   1   4   6 1485.25 149.573   9
  -1  -4  -6 1384.32 170.552  31
  -1  -4  -6 1261.03 180.631  33
  -1  -4  -7 4103.02 309.573  31
   1   4   7 4156.25 303.152   3
   1   4   7 4798.18 283.473   9
   1   4   7 4134.60 320.851   4
   1   4   7 4060.33 302.568  11
  -1  -4  -7 4155.11 346.852  33
   1   4   7 4379.42 302.321   1
   1   4   8 1436.16 171.199   9
   1   4   8 1209.98 181.481  11
   1   4   8 382.174 102.160   3
  -1  -4  -8 1133.87 181.438  31
  -1  -4  -8 1220.50 227.771  33
   1   4   8 33.7699 73.4075   1
   1   4   8 1459.65 213.110   4
  -1  -4  -9 492.885 129.147  31
   1   4   9 443.493 126.263  11
   1   4   9 628.314 137.651   3
  -1  -4  -9 374.179 150.970  33
   1   4   9 603.092 119.101   9
   1   4   9 558.436 130.943   1
   1   4   9 434.876 134.986   4
   1   4  10 1037.80 193.737  11
  -1  -4 -10 957.957 185.414  32
  -1  -4 -10 963.760 234.279  33
   1   4  10 852.788 204.194   4
   1   4  10 1354.91 209.902   3
   1   4  11 3845.39 391.111  11
   1   4  11 4014.30 436.810   4
  -1  -4 -11 3737.62 450.969  33
   1   4  12 275.698 131.904   4
  -1  -4 -12 245.678 140.355  33
   1   4  12 243.680 119.730  11
   1   4  13 1959.20 317.245  11
  -1  -4 -13 2069.73 373.447  33
   1   4  13 1934.54 340.681   4
  -1  -4 -14 3110.66 211.871  29
   1   4  14 3116.53 208.378  22
  -1  -4 -15 888.693 116.728  29
   1   4  15 802.115 109.131  22
   1   4  16 111.534 52.6872  22
  -1  -4 -16 140.667 61.2103  29
  -1  -4 -17 4230.29 238.322  29
   1   4  17 4470.38 242.802  22
   1   4  18 1335.72 127.926  22
  -1  -4 -18 1362.26 133.322  29
  -1  -4 -19 5100.83 232.600  29
   1   4  19 5139.09 235.362  13
   1   4  19 5196.37 231.340  22
   1   4  20-10.5092 28.8548  22
  -1  -4 -20-17.1279 34.9225  29
   1   4  20 2.49466 27.6136  28
   1   4  20 17.9396 33.0271  13
  -1  -4 -21 1836.19 111.849  29
   1   4  21 1871.56 120.165  13
   1   4  22 680.707 66.7724  21
   1   4  22 648.643 60.1594  13
   1   5 -20 866.891 71.9008  29
   1   5 -19 885.597 85.6394  29
   1   5 -18 27.8336 34.7016  16
   1   5 -18-10.1618 40.6820  29
  -1  -5  18 12.8993 27.3421  13
   1   5 -17 19.4060 36.4230  29
  -1  -5  17 79.8743 43.8663  13
   1   5 -16 200.404 57.8218  29
  -1  -5  16 135.437 51.0592  13
   1   5 -15 20.3834 36.7264  29
  -1  -5  15 12.5523 43.1816  13
   1   5 -14 2293.00 171.240  26
   1   5 -14 2256.84 169.265  29
  -1  -5  14 2214.36 183.691  13
  -1  -5  13 37.2339 36.2828  13
   1   5 -13 50.0874 38.4978  26
   1   5 -13 51.2078 41.9423  29
   1   5 -12 5265.27 260.338  29
   1   5 -12 5994.32 576.930   8
  -1  -5  12 6428.11 574.804  12
   1   5 -12 5290.70 256.022  26
  -1  -5  12 6402.27 576.782   9
  -1  -5  12 5244.31 275.560  13
  -1  -5  11 519.780 161.828   9
   1   5 -11 783.840 211.824   8
  -1  -5  10 60.5444 69.4741   9
  -1  -5  10 50.0390 68.7761  10
   1   5  -9-29.4797 83.5082   6
  -1  -5   9 14.6420 73.4360  10
  -1  -5   9-1.08584 67.9959   9
  -1  -5   8 1506.98 228.934   9
  -1  -5   8 1823.38 221.568  10
   1   5  -8 1777.16 236.706   6
  -1  -5   7 7182.51 458.286   9
  -1  -5   7 6781.12 403.340  10
   1   5  -6 9771.90 473.172   6
  -1  -5   6 11629.4 548.192   9
  -1  -5   6 10727.1 478.913  10
   1   5  -6 12296.8 574.530   8
  -1  -5   5 7067.33 403.625   9
   1   5  -5 7272.64 411.686   8
   1   5  -5 7789.60 391.135   6
  -1  -5   5 6625.45 355.222  10
   1   5  -4 27208.9 668.638   6
  -1  -5   4 25470.6 709.048   9
  -1  -5   4 25546.7 653.532  10
   1   5  -4 26408.1 695.008   7
   1   5  -3 7126.31 364.932   8
   1   5  -3 8208.36 360.559   7
  -1  -5   3 8292.73 380.693   9
  -1  -5   3 8215.77 350.236  10
  -1  -5   3 8147.28 358.176  12
   1   5  -3 8341.53 336.664   6
   1   5  -2 12172.9 410.380   7
  -1  -5   2 11664.6 398.356  12
   1   5  -2 9726.08 332.269   6
  -1  -5   2 10421.5 377.267  10
   1   5  -2 11255.9 417.309   8
  -1  -5   1 34547.7 657.432  10
  -1  -5   1 35386.4 647.093  12
   1   5  -1 34908.3 657.932   7
   1   5  -1 33780.1 573.778   6
  -1  -5   0 4111.02 212.953  12
   1   5   0 3505.39 141.972   2
  -1  -5   0 4148.91 222.177  10
   1   5   0 3942.86 218.840   7
   1   5   0 3730.15 183.451   6
  -1  -5  -1 53843.6 770.332  10
  -1  -5  -1 54104.7 751.602  12
   1   5   1 54092.0 804.271   7
   1   5   1 53579.5 705.839   6
   1   5   2 182.967 58.4077   7
   1   5   2 136.956 33.1228   1
  -1  -5  -2 73.7498 41.5654  10
  -1  -5  -2 81.7287 37.6003  12
  -1  -5  -3 294257. 1987.77  31
   1   5   3 300320. 1992.80   7
   1   5   3 290665. 2092.64   4
  -1  -5  -3 300508. 1756.10  10
  -1  -5  -4 445.398 92.6520  31
   1   5   4 482.921 102.896   8
   1   5   4 596.038 109.757   4
  -1  -5  -5 34360.5 774.158  31
   1   5   5 35935.8 735.069   1
  -1  -5  -5 34378.7 847.565  33
   1   5   5 33447.9 634.191   9
   1   5   5 32855.3 784.300   4
   1   5   6 323.509 92.6292   4
  -1  -5  -6 288.668 97.0120  33
  -1  -5  -6 275.896 97.5872  31
   1   5   6 49.6754 58.2471   3
   1   5   6 449.355 88.0519   9
   1   5   6 284.412 81.2276   1
   1   5   6 319.297 95.4072  11
  -1  -5  -7 14042.1 591.298  31
   1   5   7 15885.0 590.734   1
   1   5   7 13429.5 570.863  11
  -1  -5  -7 12987.2 608.529  33
   1   5   7 15501.8 616.355   3
   1   5   7 14563.2 521.111   9
   1   5   7 13087.9 583.727   4
   1   5   8 506.289 128.240  11
  -1  -5  -8 483.412 137.715  31
   1   5   8 582.744 145.873   4
   1   5   8 794.455 152.061   3
   1   5   8 987.421 164.360   1
   1   5   8 598.934 108.605   9
  -1  -5  -8 624.019 166.234  33
  -1  -5  -9 86.1756 105.261  33
   1   5   9 12.3301 62.4212   4
  -1  -5  -9-24.5558 96.9682  31
   1   5   9 106.430 63.5112   1
   1   5   9 13.4678 53.2752  11
   1   5   9 41.9381 75.1422   3
   1   5  10 2363.42 293.663  11
   1   5  10 2323.16 317.243   4
   1   5  10 1738.44 249.865   3
  -1  -5 -10 2293.97 300.947  31
  -1  -5 -10 2156.61 330.067  33
  -1  -5 -11 39.1275 89.7000  32
   1   5  11 58.1413 58.8026   3
  -1  -5 -11 193.648 134.016  33
   1   5  11 31.9799 77.1164   4
   1   5  11 115.614 94.5313  11
   1   5  12 1423.67 283.330   4
  -1  -5 -12 1241.29 275.115  33
   1   5  12 1446.11 261.041  11
  -1  -5 -13 279.910 142.988  33
   1   5  13 567.075 186.462   4
   1   5  13 335.209 136.012  11
   1   5  14 879.788 114.446  22
  -1  -5 -14 763.976 108.218  29
  -1  -5 -15 660.318 104.161  29
   1   5  15 685.693 102.837  22
   1   5  16 2552.32 190.375  22
  -1  -5 -16 2325.73 182.586  29
  -1  -5 -17 729.639 104.410  29
   1   5  17 694.043 102.113  22
  -1  -5 -18 8930.52 325.709  29
   1   5  18 9278.98 327.712  22
  -1  -5 -19 1764.52 138.736  29
   1   5  19 1750.78 137.704  22
   1   5  19 1805.16 138.039  13
   1   5  20 15.6532 30.2568  13
  -1  -5 -20-0.90218 35.0333  29
   1   5  20-36.8732 34.3967  22
  -1  -5 -21 738.337 71.0098  29
   1   5  21 859.599 82.7959  13
   1   5  22 92.1346 30.5587  21
   1   6 -20 165.789 32.7945  29
   1   6 -19-26.1345 31.5424  29
   1   6 -18 684.037 81.3159  29
   1   6 -18 620.356 79.8760  16
  -1  -6  17 685.392 90.4306  13
   1   6 -17 775.538 93.6651  29
   1   6 -16 237.844 63.1558  29
  -1  -6  16 228.966 59.6779  13
   1   6 -15 2955.15 187.166  29
  -1  -6  15 3088.55 208.197  13
   1   6 -14 49.9384 41.5885  29
   1   6 -14 67.5455 46.9500  26
  -1  -6  14 71.3036 48.3529  13
   1   6 -13 201.923 58.7866  29
   1   6 -13 206.394 59.4957  26
  -1  -6  13 186.162 66.4347  13
  -1  -6  12 3345.50 224.652  13
   1   6 -12 3270.82 202.718  26
   1   6 -12 3327.60 205.219  29
   1   6 -11-35.3860 87.6708   8
  -1  -6  11 21.4442 71.2237  10
  -1  -6  11-23.8708 85.6311   9
  -1  -6  11-19.4959 85.7956  12
  -1  -6  10 1014.78 219.122   9
  -1  -6  10 1044.42 200.528  10
  -1  -6  10 1003.12 215.498  12
   1   6 -10 974.610 224.360   8
   1   6 -10 1036.82 229.683   7
   1   6  -9 80.5929 92.2215   7
  -1  -6   9 64.8134 60.0573  10
  -1  -6   9 73.2252 83.0327  12
   1   6  -9-18.3631 83.7536   8
  -1  -6   9-20.9389 62.0899   9
   1   6  -8 1126.09 210.734   8
  -1  -6   8 1281.26 199.862  10
  -1  -6   8 1248.23 218.028  12
   1   6  -8 1145.54 214.486   7
  -1  -6   8 1040.93 199.103   9
   1   6  -7 50913.6 1296.97   8
   1   6  -7 48707.2 1167.70   6
  -1  -6   7 51887.6 1292.57   9
  -1  -6   7 51520.9 1175.72  10
  -1  -6   7 52127.7 1269.87  12
  -1  -6   6 9145.59 468.591  10
   1   6  -6 8249.88 484.418   7
  -1  -6   6 9022.88 509.236   9
  -1  -6   6 9024.54 494.763  12
   1   6  -6 9065.85 462.908   6
   1   6  -6 8896.71 511.368   8
  -1  -6   5 34005.9 894.241  12
   1   6  -5 31459.1 905.787   8
  -1  -6   5 32864.0 913.023   9
   1   6  -5 32798.8 882.596   7
  -1  -6   5 29237.3 800.823  10
   1   6  -5 29285.8 764.646   6
  -1  -6   4 120.306 78.1120  12
   1   6  -4 10.6401 41.5682   6
   1   6  -4 1.40714 50.8078   7
   1   6  -4 15.8746 58.0281   8
  -1  -6   4 9.41999 49.2878  10
   1   6  -3 26005.9 701.624   7
   1   6  -3 24594.3 706.280   8
  -1  -6   3 25637.8 685.058  12
   1   6  -3 24300.4 586.323   6
  -1  -6   3 24885.9 657.762  10
   1   6  -2 23835.0 674.560   8
  -1  -6   2 25943.7 648.758  10
   1   6  -2 26043.4 659.315   7
  -1  -6   2 26104.5 652.990  12
   1   6  -2 26165.3 565.592   6
  -1  -6   1 479.276 94.4027  12
   1   6  -1 451.795 95.8540   7
  -1  -6   1 484.887 97.3441  31
  -1  -6   1 522.792 99.9524  10
   1   6  -1 343.579 80.9651   8
   1   6  -1 413.731 73.6531   6
   1   6   0 22002.6 607.295   8
  -1  -6   0 23590.5 580.423  10
   1   6   0 24200.9 390.646   2
   1   6   0 23751.2 587.355   7
  -1  -6   0 22997.1 589.694  31
  -1  -6   0 23797.5 581.457  12
   1   6   0 22633.5 487.753   6
  -1  -6  -1 10.2505 36.8887  10
  -1  -6  -1 2.38982 33.8530  12
  -1  -6  -1 42.0474 50.9352  31
   1   6   1-12.5415 47.6724   8
   1   6   1 145.572 42.3389   2
   1   6   1-1.42320 40.1219   7
   1   6   2 10687.3 406.335   7
  -1  -6  -2 10531.2 371.115  12
   1   6   2 10709.2 429.113   4
  -1  -6  -2 10254.9 376.356  10
   1   6   2 9730.41 406.836   8
  -1  -6  -2 9785.95 382.551  31
   1   6   3 84046.5 842.320   1
  -1  -6  -3 83756.4 1150.16  31
  -1  -6  -3 90275.5 1146.19  12
   1   6   3 87868.4 1180.35   7
   1   6   3 82867.3 1215.80   8
  -1  -6  -3 88074.7 1066.65  10
   1   6   3 92992.0 1287.87   4
  -1  -6  -4 69342.2 1093.97  31
   1   6   4 66255.6 1149.35   8
   1   6   4 67674.8 1128.30   4
   1   6   4 67794.2 916.372   1
   1   6   4 70725.8 1103.66   7
  -1  -6  -5 360.132 97.1764  31
   1   6   5 289.469 78.0742   1
   1   6   5 338.008 96.5245   4
   1   6   5 311.445 96.1325   8
   1   6   6 5594.11 304.046   9
   1   6   6 5341.01 359.909  11
   1   6   6 5890.30 376.318   4
  -1  -6  -6 5569.74 384.834  33
  -1  -6  -6 5537.35 361.977  31
   1   6   7 25587.5 829.108  11
   1   6   7 26477.4 858.523   4
   1   6   7 27727.2 725.491   9
  -1  -6  -7 25738.5 835.676  31
  -1  -6  -7 25524.1 876.774  33
  -1  -6  -8 3684.06 342.419  31
   1   6   8 3724.21 337.872  11
   1   6   8 3430.97 338.884   4
   1   6   8 4065.53 325.695   1
   1   6   8 4393.16 396.858   3
  -1  -6  -8 3531.45 363.327  33
   1   6   9 1750.12 249.620   3
   1   6   9 1323.87 216.708  11
  -1  -6  -9 1122.16 230.019  33
  -1  -6  -9 1322.76 227.129  31
   1   6   9 1419.70 237.668   4
   1   6   9 1559.86 217.356   1
   1   6  10 2525.61 312.891   3
  -1  -6 -10 1552.52 282.931  33
   1   6  10 1639.89 254.570  11
  -1  -6 -10 1619.70 258.070  31
   1   6  10 1508.74 267.302   4
   1   6  11 1864.37 279.952   3
   1   6  11 1914.45 292.380  11
  -1  -6 -11 1775.41 280.733  32
   1   6  11 1720.38 301.455   4
  -1  -6 -11 2051.76 360.199  33
  -1  -6 -12 362.866 167.481  33
   1   6  12 491.808 180.860   4
   1   6  12 624.632 181.029  11
  -1  -6 -13 1278.95 301.814  33
   1   6  13 1350.37 275.305  11
   1   6  13 1264.21 297.284   4
  -1  -6 -13 1061.82 126.643  29
   1   6  13 1061.41 121.801  22
   1   6  14 2771.99 194.933  22
  -1  -6 -14 2619.37 196.032  29
  -1  -6 -15 727.388 108.683  29
   1   6  15 728.862 106.661  22
   1   6  16 3069.69 204.142  22
  -1  -6 -16 2787.91 198.586  29
   1   6  17 5695.93 266.500  22
  -1  -6 -17 5215.05 260.766  29
  -1  -6 -18 600.129 89.1814  29
   1   6  18 549.642 87.8826  22
   1   6  19 78.6121 42.8256  22
  -1  -6 -19 97.3767 43.1607  29
   1   6  20 577.576 72.2209  22
   1   6  20 650.791 79.4601  13
  -1  -6 -20 574.107 72.2180  29
   1   6  21 224.746 41.5331  28
  -1  -6 -21 357.972 51.8511  29
   1   6  21 333.069 53.1479  13
   1   7 -19 1129.75 84.9428  29
   1   7 -19 729.150 63.9635  16
   1   7 -18 716.266 78.8271  16
   1   7 -18 1026.67 92.3952  29
   1   7 -17 3608.23 185.750  29
   1   7 -17 2881.23 169.991  16
   1   7 -16 203.647 55.4953  29
  -1  -7  16 171.202 56.3720  13
  -1  -7  15 656.810 102.436  13
   1   7 -15 704.861 93.9423  26
   1   7 -15 743.610 96.1153  29
  -1  -7  14 756.195 111.845  13
   1   7 -14 704.050 100.919  29
   1   7 -14 740.606 98.2388  26
   1   7 -13 14.7575 35.3352  29
   1   7 -13 67.5183 42.5945  26
  -1  -7  13 67.9313 50.0335  13
   1   7 -12 373.176 74.0111  26
  -1  -7  12 409.031 85.9954  13
   1   7 -12 426.196 78.5624  29
  -1  -7  11 5329.63 479.608  10
   1   7 -11 5693.81 262.222  26
  -1  -7  11 5305.95 280.820  13
   1   7 -11 5462.30 256.327  29
  -1  -7  10 3668.20 424.185  12
   1   7 -10 3341.10 411.357   8
  -1  -7  10 3943.11 402.850  10
  -1  -7   9 110.147 86.2470  12
   1   7  -9 90.2365 84.1560   8
  -1  -7   9 118.140 85.0513  10
   1   7  -8 6617.44 525.451   7
   1   7  -8 7175.77 544.309   8
  -1  -7   8 7400.64 534.068  12
  -1  -7   8 7378.51 502.879  10
   1   7  -7 3334.56 345.929   7
   1   7  -7 3547.73 360.605   8
  -1  -7   7 3393.76 325.620  10
  -1  -7   7 3574.41 354.511  12
  -1  -7   6 11157.1 558.854  10
   1   7  -6 11242.0 592.801   7
  -1  -7   6 12109.5 613.736  12
   1   7  -6 11666.3 617.562   8
   1   7  -5 2925.66 284.102   7
  -1  -7   5 3170.55 298.701  12
   1   7  -5 2881.61 303.878   8
  -1  -7   5 2628.03 263.067  10
   1   7  -4 64.1502 47.5267   7
  -1  -7   4 61.9924 61.0864  12
   1   7  -4 1.56590 52.0676   8
   1   7  -4 9.44647 38.5037   6
  -1  -7   4 9.83242 65.9752  10
   1   7  -3 3060.89 215.485   6
  -1  -7   3 2953.84 253.435  10
   1   7  -3 2634.18 248.863   7
   1   7  -3 2660.76 257.760   8
  -1  -7   3 2699.91 234.982  31
  -1  -7   3 2533.33 236.408  12
   1   7  -2 1197.61 171.743   8
  -1  -7   2 1437.44 173.629  10
   1   7  -2 1168.91 161.763   7
  -1  -7   2 1286.82 167.395  31
   1   7  -2 1365.83 134.327   6
  -1  -7   2 1338.05 166.219  12
  -1  -7   1 29282.3 728.841  31
  -1  -7   1 31582.2 755.386  12
   1   7  -1 31042.5 759.139   7
   1   7  -1 29067.1 593.245   6
  -1  -7   1 29389.0 725.954  10
   1   7  -1 30545.5 791.653   8
   1   7   0 1427.63 176.864   8
   1   7   0 1472.39 136.889   6
  -1  -7   0 1465.94 167.342  31
  -1  -7   0 1617.96 176.207  12
  -1  -7   0 1513.70 165.626  10
   1   7   0 1512.01 169.303   7
  -1  -7  -1 25090.6 644.865  12
   1   7   1 25800.2 686.060   7
   1   7   1 24151.5 687.974   8
   1   7   1 22921.9 484.416   2
  -1  -7  -1 24761.9 651.367  31
  -1  -7  -1 25440.6 652.016  10
  -1  -7  -2 11235.9 445.978  31
   1   7   2 11477.3 384.298   2
   1   7   2 11718.0 489.454   4
   1   7   2 12139.5 467.305   7
   1   7   2 10950.3 465.162   8
  -1  -7  -2 11520.1 440.784  10
  -1  -7  -2 11413.9 432.487  12
  -1  -7  -3 9935.57 431.545  31
   1   7   3 9911.66 455.055   8
   1   7   3 10517.3 441.598   7
   1   7   3 10202.7 471.806   4
  -1  -7  -3 10671.7 437.853  12
  -1  -7  -3 10173.2 409.155  10
   1   7   4 11722.7 507.559   4
  -1  -7  -4 12592.6 505.395  31
   1   7   4 11874.9 518.345   8
   1   7   4 12463.2 496.646   7
   1   7   5 31002.5 721.095   1
   1   7   5 30586.8 858.781   4
  -1  -7  -5 32203.7 846.672  31
   1   7   5 32038.4 910.611   8
  -1  -7  -6 7921.28 484.938  33
   1   7   6 7954.51 464.616  11
   1   7   6 7849.60 455.964   4
  -1  -7  -6 7460.67 445.309  31
   1   7   7 1470.22 188.775   1
  -1  -7  -7 613.379 162.240  31
   1   7   7 571.491 142.519  11
  -1  -7  -7 439.591 135.191  33
   1   7   7 389.807 113.875   4
   1   7   7 1408.66 217.434   3
  -1  -7  -8 182.948 93.6266  31
   1   7   8 121.902 70.3713   4
   1   7   8 135.774 83.6100  11
   1   7   8 318.998 96.4352   1
   1   7   8 321.604 122.480   3
  -1  -7  -8 273.310 124.004  33
  -1  -7  -9 314.412 148.440  33
   1   7   9 533.052 148.064  11
   1   7   9 330.516 124.046   4
  -1  -7  -9 403.137 123.221  31
  -1  -7 -10 197.255 128.214  33
   1   7  10 416.482 146.013   4
  -1  -7 -10 251.098 121.042  31
   1   7  10 120.899 66.6234   3
   1   7  10 292.659 116.927  11
  -1  -7 -11 2746.24 374.192  31
  -1  -7 -11 2907.26 423.000  33
   1   7  11 2563.35 337.030   3
   1   7  11 3068.64 409.916   4
   1   7  11 3228.04 386.542  11
   1   7  12 42.0896 71.5224   4
  -1  -7 -12 11.0010 73.1089  33
   1   7  12 33.5375 65.2056  11
  -1  -7 -13 115.152 59.8474  29
   1   7  13 118.503 54.9976  22
   1   7  14 133.404 56.8128  22
  -1  -7 -14 128.746 55.5121  29
   1   7  15-1.17950 39.7163  22
  -1  -7 -15-0.26872 46.7815  29
   1   7  16 435.399 86.4247  22
  -1  -7 -16 438.141 87.5463  29
   1   7  17 556.201 88.1386  22
  -1  -7 -17 586.585 93.2785  29
   1   7  18 5.77822 36.3179  22
  -1  -7 -18 55.2630 42.8339  29
  -1  -7 -19 5099.77 223.277  29
   1   7  19 5172.56 219.653  22
  -1  -7 -20 2798.11 148.505  29
   1   7  20 2584.08 137.021  22
   1   7  20 2979.32 156.580  13
   1   7  21 859.960 76.9448  13
  -1  -7 -21 760.879 67.4724  29
   1   8 -18 846.658 79.0251  29
   1   8 -18 719.540 73.3450  16
   1   8 -17 392.488 71.7211  16
   1   8 -17 317.824 58.8457  29
   1   8 -16 593.085 82.3621  29
   1   8 -16 361.111 81.1788  16
   1   8 -15 29.0428 40.3699  29
   1   8 -15 19.2907 30.1792  26
   1   8 -15-34.4581 34.6045  24
   1   8 -14 565.629 85.7607  26
   1   8 -14 484.157 87.1827  24
   1   8 -14 428.835 78.4304  29
  -1  -8  14 433.122 81.0002  13
  -1  -8  13 4486.74 259.291  13
   1   8 -13 4423.90 248.425  24
   1   8 -13 4516.25 234.007  26
   1   8 -13 4289.90 227.658  29
   1   8 -12 1128.86 120.474  29
  -1  -8  12 1077.56 133.068  13
   1   8 -12 1252.38 128.224  26
  -1  -8  11 1619.08 159.457  13
   1   8 -11 1939.60 156.908  26
   1   8 -11 1821.86 150.748  29
  -1  -8  10 460.654 89.5249  13
  -1  -8  10 552.397 175.893  12
  -1  -8  10 643.778 172.486  10
   1   8 -10 605.388 199.250   8
   1   8 -10 575.035 87.5835  29
   1   8 -10 577.942 87.3801  26
  -1  -8   9 1873.49 303.849  12
   1   8  -9 1613.73 292.791   8
  -1  -8   9 1961.34 283.766  10
   1   8  -8 1830.87 298.542   8
  -1  -8   8 1961.54 291.213  12
  -1  -8   8 1869.07 271.532  10
   1   8  -7 1064.67 219.682   7
   1   8  -7 1061.11 218.321   8
  -1  -8   7 774.979 174.687  10
  -1  -8   7 1233.68 215.294  12
  -1  -8   6 10348.5 604.271  12
   1   8  -6 10022.1 620.770   8
  -1  -8   6 9756.36 552.171  10
   1   8  -6 10073.9 599.943   7
  -1  -8   6 8829.99 514.488  31
  -1  -8   5 28901.1 912.951  10
   1   8  -5 30027.3 966.536   7
   1   8  -5 31711.5 1019.11   8
  -1  -8   5 28786.5 892.219  31
  -1  -8   5 32337.7 1000.52  12
   1   8  -4 3136.00 316.572   8
  -1  -8   4 3302.73 304.796  12
   1   8  -4 3190.24 303.233   7
  -1  -8   4 3670.92 308.610  10
  -1  -8   4 2987.41 281.981  31
  -1  -8   3 4965.55 365.158  12
   1   8  -3 4864.00 370.532   8
   1   8  -3 4673.38 348.029   7
  -1  -8   3 4474.71 329.640  31
  -1  -8   3 4766.86 342.908  10
   1   8  -2 1591.24 207.437   8
  -1  -8   2 1696.28 200.908  10
  -1  -8   2 1760.20 203.361  31
   1   8  -2 1556.24 195.931   7
  -1  -8   2 1475.43 192.551  12
   1   8  -1 2830.87 198.698   6
  -1  -8   1 2590.02 245.291  31
  -1  -8   1 2861.21 254.411  10
   1   8  -1 2718.37 270.484   8
   1   8  -1 3004.24 264.000   7
  -1  -8   1 3022.42 270.095  12
   1   8   0 166.708 74.8161   8
  -1  -8   0 286.537 97.9808  10
  -1  -8   0 163.709 81.2194  31
   1   8   0 363.566 99.2036   7
  -1  -8   0 232.591 81.6881  12
  -1  -8  -1 166.805 79.3681  31
  -1  -8  -1 225.372 78.3514  10
   1   8   1 320.890 100.227   8
  -1  -8  -1 352.263 96.1891  12
   1   8   1 264.029 85.7443   7
  -1  -8  -2 5750.37 346.882  31
   1   8   2 5675.99 379.740   4
  -1  -8  -2 5806.11 341.476  12
   1   8   2 6151.44 298.947   2
   1   8   2 5790.62 371.588   8
   1   8   2 6282.28 368.866   7
  -1  -8  -2 6140.52 351.680  10
  -1  -8  -3 6221.58 350.728  10
   1   8   3 6392.70 371.848   7
  -1  -8  -3 6170.88 371.700  31
   1   8   3 6196.21 398.871   4
   1   8   3 6042.26 387.999   8
  -1  -8  -3 6177.18 366.517  12
   1   8   4 11343.7 541.124   4
   1   8   4 11341.1 512.596   7
   1   8   4 11608.1 558.314   8
  -1  -8  -4 11890.6 528.755  31
   1   8   5 60673.4 1300.48   4
  -1  -8  -5 59966.7 1239.24  31
   1   8   6 2188.31 259.895   4
  -1  -8  -6 2438.43 278.708  31
  -1  -8  -6 2170.01 272.098  33
   1   8   7 13739.7 696.209   3
  -1  -8  -7 11806.0 628.123  31
   1   8   7 11731.9 631.900   4
   1   8   7 11942.7 637.570  11
  -1  -8  -7 11346.7 637.283  33
  -1  -8  -8 107.903 105.164  33
  -1  -8  -8 238.672 130.442  31
   1   8   8 80.8785 59.5455   4
   1   8   8 96.1812 67.9388  11
   1   8   8 57.9346 63.0301   3
   1   8   9 8238.74 596.987   4
   1   8   9 5182.93 464.615   3
  -1  -8  -9 6767.81 535.692  31
  -1  -8  -9 5477.27 509.753  33
   1   8   9 7285.51 545.902  11
  -1  -8 -10-134.930 126.609  31
   1   8  10-19.5257 91.3016   3
   1   8  10 8.19889 72.0453   4
  -1  -8 -10 2.84275 93.5027  33
   1   8  10-11.8835 68.9579  11
  -1  -8 -11 784.913 235.444  33
   1   8  11 724.725 207.749   4
  -1  -8 -11 593.427 191.416  31
   1   8  11 592.060 165.653   3
   1   8  11 618.839 175.140  11
  -1  -8 -12 467.760 220.951  33
   1   8  12 507.592 87.0214  20
   1   8  12 993.124 223.771   3
  -1  -8 -12 459.515 86.6316  29
   1   8  12 629.970 190.923  11
   1   8  12 507.159 189.605   4
   1   8  13 524.848 91.2421  22
  -1  -8 -13 509.968 90.9062  29
  -1  -8 -14 383.061 83.2080  29
   1   8  14 426.065 81.7150  22
  -1  -8 -15 2861.15 202.547  29
   1   8  15 3145.84 205.492  22
  -1  -8 -16 359.935 73.1817  29
   1   8  16 486.604 89.7317  22
   1   8  17 175.757 57.0615  22
  -1  -8 -17 205.586 56.2794  29
  -1  -8 -18 1947.49 149.179  29
   1   8  18 1876.81 144.189  22
  -1  -8 -19-27.2869 40.2275  29
   1   8  19 54.6211 38.6341  22
  -1  -8 -20 935.538 86.1016  29
   1   8  20 903.777 80.0469  22
   1   8  20 1010.06 92.8957  13
   1   8  21 135.098 35.4221  13
   1   8  21 132.577 37.0613  21
   1   9 -18 62.3584 28.0850  16
   1   9 -17 172.028 48.1618  16
   1   9 -17 202.510 46.6226  29
   1   9 -16 539.562 85.0686  16
   1   9 -16 941.063 97.3706  29
   1   9 -15 60.6274 40.2588  29
   1   9 -15 76.2684 37.7671  26
   1   9 -15 106.663 52.7051  16
   1   9 -15 39.5792 34.2428  24
   1   9 -14-15.5630 34.4725  26
   1   9 -14 44.5932 40.6255  29
   1   9 -14 9.40395 38.0488  24
   1   9 -13 1195.88 124.545  29
   1   9 -13 1180.40 121.589  26
   1   9 -13 1249.73 132.895  24
  -1  -9  12 1281.93 143.223  13
   1   9 -12 1289.17 127.394  29
   1   9 -12 1508.62 145.464  24
   1   9 -12 1421.05 133.675  26
   1   9 -11 14.6430 35.2821  26
   1   9 -11-10.3227 41.5153  24
  -1  -9  11-11.5625 34.2607  13
   1   9 -11 24.1569 38.4275  29
   1   9 -10 369.779 80.6030  24
  -1  -9  10 289.626 74.5529  13
   1   9 -10 327.392 69.2664  29
   1   9 -10 352.791 68.1183  27
   1   9 -10 294.900 64.9805  26
   1   9  -9 127.234 115.210   8
   1   9  -9 27.4687 32.6552  29
   1   9  -9 28.4481 39.6251  24
  -1  -9   9 98.3727 99.3181  10
  -1  -9   9 81.5405 87.1856  12
   1   9  -9 28.3791 39.4898  26
  -1  -9   8 9772.80 636.710  10
   1   9  -8 9880.96 694.433   8
  -1  -9   8 10184.4 698.759  12
   1   9  -7 2860.37 357.936   8
  -1  -9   7 2892.75 336.604  10
  -1  -9   7 2932.54 356.968  12
  -1  -9   6 538.450 151.946  10
   1   9  -6 411.765 138.324   8
  -1  -9   6 508.923 148.693  12
  -1  -9   6 398.823 128.015  31
  -1  -9   5 25823.5 953.711  12
  -1  -9   5 25134.0 907.343  10
   1   9  -5 26158.5 996.373   8
   1   9  -5 24198.6 916.115   7
  -1  -9   5 23301.0 853.760  31
  -1  -9   4 2180.57 258.246  10
   1   9  -4 2213.93 289.462   8
  -1  -9   4 2052.58 247.596  31
   1   9  -4 2296.76 274.283   7
  -1  -9   4 2432.71 290.831  12
  -1  -9   3 3665.23 323.852  10
  -1  -9   3 3702.77 341.384  12
  -1  -9   3 3391.39 308.186  31
   1   9  -3 3488.38 339.943   8
   1   9  -3 3282.23 319.052   7
  -1  -9   2 171.562 87.0052  31
   1   9  -2 14.6014 63.3355   8
   1   9  -2 121.296 65.3927   7
  -1  -9   2 254.097 94.6559  10
  -1  -9   2 185.911 79.9366  12
  -1  -9   1 3999.00 322.678  10
  -1  -9   1 3765.30 312.070  31
  -1  -9   1 4553.39 356.349  12
   1   9  -1 4359.89 341.274   7
   1   9  -1 4452.88 379.575   8
   1   9   0 11646.1 577.466   8
  -1  -9   0 12052.3 545.996  10
  -1  -9   0 10915.2 520.667  31
   1   9   0 11177.0 539.266   7
  -1  -9   0 10948.2 534.865  12
   1   9   1 6204.85 417.777   8
  -1  -9  -1 5830.42 375.747  12
  -1  -9  -1 6159.87 388.855  10
  -1  -9  -1 5643.95 376.426  31
   1   9   1 5880.32 417.954   4
   1   9   1 5855.91 389.688   7
   1   9   2 4797.03 380.378   4
   1   9   2 4812.84 350.811   7
  -1  -9  -2 4163.27 328.571  31
   1   9   2 5078.26 382.603   8
  -1  -9  -2 4663.29 336.592  10
  -1  -9  -3 4327.40 344.529  31
   1   9   3 4921.20 381.697   8
   1   9   3 4695.34 350.992   7
   1   9   3 5041.15 390.438   4
  -1  -9  -4 1684.42 227.493  31
   1   9   4 1407.52 220.267   8
   1   9   4 1670.88 230.729   4
   1   9   4 1608.91 214.530   7
   1   9   5 19965.6 791.679   4
   1   9   5 21000.3 843.057   8
  -1  -9  -5 19306.3 760.658  31
   1   9   6 40993.1 1179.59   4
  -1  -9  -6 41412.8 1230.18  33
  -1  -9  -6 41564.3 1167.39  31
   1   9   7 14556.1 763.810   3
   1   9   7 16278.6 790.707  11
  -1  -9  -7 15937.4 764.449  31
  -1  -9  -7 16566.6 808.331  33
   1   9   7 17081.2 803.893   4
   1   9   8 930.078 200.317  11
   1   9   8 1503.73 255.409   4
  -1  -9  -8 1078.06 228.051  33
  -1  -9  -8 1296.50 240.017  31
   1   9   8 1082.03 222.007   3
   1   9   9 830.994 191.118  11
  -1  -9  -9 981.815 235.023  31
  -1  -9  -9 1032.64 252.162  33
   1   9   9 551.443 170.178   3
   1   9   9 1296.89 252.355   4
  -1  -9 -10 725.154 224.071  33
   1   9  10 661.191 184.795   4
   1   9  10 480.596 165.430   3
  -1  -9 -10 562.030 185.904  31
   1   9  10 427.651 142.839  11
   1   9  11 1555.25 289.959   3
  -1  -9 -11 1755.09 318.513  31
   1   9  11 1718.38 299.628  11
   1   9  11 2065.22 354.030   4
  -1  -9 -11 2041.79 363.250  33
   1   9  11 1701.37 144.378  20
  -1  -9 -12 42.6511 45.3743  29
   1   9  12 7.50159 42.8235  20
   1   9  13 3141.84 205.938  22
  -1  -9 -13 2775.14 204.090  29
   1   9  14 6870.39 300.446  22
  -1  -9 -14 6735.91 311.211  29
  -1  -9 -15 29.0416 41.6904  29
   1   9  15 22.8524 38.9390  22
   1   9  16 150.517 55.2295  22
  -1  -9 -16 132.814 44.2936  29
   1   9  17 718.269 97.4588  22
  -1  -9 -17 737.822 99.7666  29
   1   9  18 316.622 61.7633  22
  -1  -9 -18 342.202 69.4679  29
  -1  -9 -19 4362.60 194.517  29
   1   9  19 4186.45 185.247  22
  -1  -9 -20 32.9865 27.9045  29
   1   9  20 93.2101 36.3437  13
   1   9  20 42.5676 27.9047  22
   1   9  21 73.8157 27.3885  13
   1  10 -17 781.153 76.9459  16
   1  10 -16 232.535 56.2532  16
   1  10 -15 3038.86 169.792  24
   1  10 -15 3455.11 181.609  29
   1  10 -14 194.886 56.0745  24
   1  10 -14 180.048 56.2095  29
   1  10 -14 212.790 69.6692  16
   1  10 -14 123.578 43.9357  26
   1  10 -13 106.047 47.2910  24
   1  10 -13 98.3143 45.0541  26
   1  10 -13 87.9771 48.5710  29
   1  10 -12 48.0117 44.6751  24
   1  10 -12 36.3126 37.9978  29
   1  10 -12 8.80215 42.0472  26
   1  10 -11 107.567 48.7453  24
   1  10 -11 72.6171 42.3003  29
   1  10 -11 98.3648 44.0291  26
   1  10 -10 26.2049 34.1939  26
   1  10 -10 82.5068 46.1205  29
   1  10 -10 124.684 52.4970  24
   1  10  -9 75.0627 45.3321  26
   1  10  -9 105.364 42.4882  29
   1  10  -9 67.4904 50.8839  24
   1  10  -9 90.8248 41.2460  27
   1  10  -8 216.279 51.5448  27
  -1 -10   8 270.532 125.642  10
   1  10  -8 214.919 59.1712  29
  -1 -10   8 291.791 137.279  12
   1  10  -8 281.263 125.842   8
   1  10  -8 195.705 56.2227  26
   1  10  -8 300.265 67.3483  24
   1  10  -7 2918.00 385.735   8
  -1 -10   7 2481.11 347.125  12
  -1 -10   7 2003.86 293.598  10
  -1 -10   6 7075.77 530.182  10
   1  10  -6 7483.90 588.831   8
  -1 -10   6 7579.04 586.874  12
   1  10  -5 13579.0 772.282   8
  -1 -10   5 12904.1 690.100  10
  -1 -10   5 11560.7 642.821  31
  -1 -10   5 14350.5 761.646  12
  -1 -10   4 19354.6 869.181  12
  -1 -10   4 18471.5 801.123  10
   1  10  -4 19277.8 879.346   8
  -1 -10   4 16371.8 738.988  31
  -1 -10   3 3085.79 342.561  12
   1  10  -3 2790.07 340.056   8
  -1 -10   3 2647.43 293.130  31
  -1 -10   3 2862.63 310.946  10
   1  10  -3 2792.40 309.129   7
  -1 -10   2 2775.46 316.952  12
   1  10  -2 2438.87 311.579   8
  -1 -10   2 2353.06 275.898  10
   1  10  -2 2439.58 286.821   7
  -1 -10   2 2193.90 262.381  31
  -1 -10   1 3694.90 334.107  31
  -1 -10   1 4069.88 353.479  10
   1  10  -1 3627.88 342.260   7
   1  10  -1 4416.97 392.587   8
  -1 -10   0 1183.00 187.449  31
   1  10   0 1185.22 193.737   7
   1  10   0 1066.55 187.969   8
  -1 -10   0 1436.77 213.927  10
   1  10   1 3698.21 360.263   8
   1  10   1 3760.65 337.689   7
  -1 -10  -1 3542.07 324.346  31
   1  10   1 3742.94 360.510   4
  -1 -10  -1 3849.63 340.939  10
  -1 -10  -2 29851.2 931.453  31
  -1 -10  -2 30830.9 926.038  10
   1  10   2 31378.0 968.011   7
   1  10   2 32927.6 1051.23   4
   1  10   2 32561.3 1037.26   8
   1  10   3 64217.1 1477.91   8
  -1 -10  -3 62034.1 1367.67  31
   1  10   3 62845.6 1477.69   4
   1  10   3 60422.6 1354.92   7
   1  10   4 25801.8 944.775   4
  -1 -10  -4 26409.6 913.120  31
   1  10   4 25708.9 899.751   7
   1  10   4 27215.1 983.761   8
  -1 -10  -5 2915.03 325.725  31
   1  10   5 3625.91 365.867   4
   1  10   5 3713.38 384.335   8
  -1 -10  -6 2133.37 306.623  33
   1  10   6 1745.32 271.975   4
  -1 -10  -6 2476.13 316.026  31
   1  10   7 2668.50 345.433  11
   1  10   7 2020.70 301.653   3
   1  10   7 3052.43 359.807   4
  -1 -10  -7 2584.79 347.862  33
  -1 -10  -7 2765.67 346.175  31
   1  10   8 66.9682 100.145   3
  -1 -10  -8 60.8898 88.2709  33
   1  10   8 72.9465 70.6944  11
   1  10   8 191.280 116.787   4
  -1 -10  -8 151.973 98.2372  31
   1  10   9 4330.72 474.880   3
   1  10   9 4928.92 502.518   4
   1  10   9 4813.90 487.083  11
  -1 -10  -9 4752.02 512.580  33
  -1 -10  -9 4670.61 490.643  31
  -1 -10 -10 674.516 201.905  31
   1  10  10 732.389 201.132  11
   1  10  10 826.166 222.843   3
  -1 -10 -10 807.967 231.324  33
   1  10  10 923.383 235.363   4
  -1 -10 -11 4807.65 266.765  29
   1  10  11 5082.72 251.024  20
   1  10  12 622.364 93.6700  20
  -1 -10 -12 626.126 102.533  29
   1  10  13 5683.83 274.796  22
   1  10  13 5759.31 265.703  20
  -1 -10 -13 5605.57 285.411  29
   1  10  14 317.101 73.9034  22
  -1 -10 -14 315.616 80.5618  29
  -1 -10 -15 627.280 97.4890  29
   1  10  15 725.661 100.031  22
   1  10  16 521.940 87.2238  22
  -1 -10 -16 476.830 81.3878  29
   1  10  17 669.011 89.8674  22
  -1 -10 -17 516.115 82.1185  29
  -1 -10 -18 408.872 72.1342  29
   1  10  18 368.873 63.3808  22
   1  10  19 22.4529 26.7471  22
  -1 -10 -19 14.8197 32.1720  29
  -1 -10 -20 1668.90 99.4921  29
   1  10  20 1394.10 101.556  21
   1  10  20 1601.52 100.218  13
   1  11 -17 59.0901 23.6375  16
   1  11 -16 55.9329 36.1389  16
   1  11 -15 763.880 91.4998  16
   1  11 -14 470.969 72.1767  24
   1  11 -14 403.031 76.6204  16
   1  11 -13 247.140 65.9321  16
   1  11 -13 183.372 51.0712  24
   1  11 -12 427.485 84.0988  16
   1  11 -12 646.782 94.8279  24
   1  11 -12 575.873 85.9681  26
   1  11 -12 486.902 79.2352  29
   1  11 -11 81.2400 43.0413  26
   1  11 -11 114.257 49.0520  24
   1  11 -11 83.0410 49.2473  29
   1  11 -10 4086.56 223.149  29
   1  11 -10 4405.22 246.056  24
   1  11 -10 4349.74 229.030  26
   1  11  -9 1244.15 127.906  26
   1  11  -9 1164.54 133.368  24
   1  11  -9 1132.20 120.218  29
   1  11  -8 1426.68 134.682  26
   1  11  -8 1584.31 149.712  24
   1  11  -8 1383.57 130.920  29
   1  11  -7 28.4907 39.4639  24
   1  11  -7-9.98695 44.5144  26
  -1 -11   6 2073.91 308.695  10
   1  11  -6 1830.50 144.097  26
   1  11  -6 2079.59 326.612   8
  -1 -11   5 1547.87 258.306  10
   1  11  -5 1662.55 288.457   8
  -1 -11   4 1610.62 251.859  31
   1  11  -4 1852.92 300.762   8
  -1 -11   4 1890.50 278.553  10
   1  11  -3 3568.39 401.097   8
  -1 -11   3 3500.88 370.133  10
  -1 -11   3 3138.66 342.461  31
  -1 -11   2 4284.52 396.265  10
  -1 -11   2 3406.00 350.267  31
   1  11  -2 4114.67 428.183   8
   1  11  -1 2930.78 350.037   8
  -1 -11   1 2701.17 310.627  31
  -1 -11   1 3027.91 328.495  10
  -1 -11   0 1106.21 201.314  10
   1  11   0 843.055 174.780   7
  -1 -11   0 659.497 155.353  31
   1  11   0 750.839 175.842   8
   1  11   0 812.348 187.632   4
  -1 -11  -1 11685.5 620.074  10
   1  11   1 12239.7 696.233   4
   1  11   1 12514.3 691.667   8
   1  11   1 11506.6 635.827   7
   1  11   2 186.768 103.508   4
  -1 -11  -2 119.634 105.235  31
   1  11   2 117.905 73.6115   8
   1  11   2 228.465 104.716   7
   1  11   3 23717.9 910.926   7
   1  11   3 25739.3 1016.89   8
  -1 -11  -3 24734.7 935.793  31
   1  11   3 25041.8 996.357   4
   1  11   4 493.518 158.113   8
   1  11   4 530.900 139.307   7
  -1 -11  -4 379.628 138.420  31
   1  11   4 562.527 159.230   4
   1  11   5 1892.38 307.035   8
   1  11   5 2012.67 295.585   4
  -1 -11  -5 1595.86 257.864  31
  -1 -11  -6 1758.59 296.100  33
   1  11   6 1890.29 300.573  11
  -1 -11  -6 1830.57 284.784  31
   1  11   6 1867.74 294.693   4
  -1 -11  -7-57.4161 94.3453  33
  -1 -11  -7 68.7702 100.593  31
   1  11   7 86.9732 68.0643   3
   1  11   7 43.3603 74.9573   4
   1  11   7 60.2935 90.2377  11
  -1 -11  -8 109.163 115.281  33
   1  11   8 56.9676 70.9930  11
  -1 -11  -8 8.24148 86.2199  31
   1  11   8 57.6858 53.9875   4
   1  11   8 163.256 111.400   3
   1  11   9 32.7313 34.8926  24
   1  11   9 32.4504 71.3460   3
   1  11   9 27.8982 74.9699  11
   1  11   9 51.5495 41.8452  20
  -1 -11  -9 89.9938 102.667  33
   1  11   9 119.723 107.580   4
  -1 -11  -9 43.3214 117.900  31
  -1 -11 -10 1261.43 136.494  29
   1  11  10 1229.46 131.843  20
   1  11  11 28.9101 49.3716  20
  -1 -11 -11 29.0755 39.3985  29
  -1 -11 -12 870.141 116.388  29
   1  11  12 819.776 109.060  20
   1  11  13 462.243 81.4721  20
  -1 -11 -13 465.867 89.8712  29
   1  11  14 149.194 53.0371  22
  -1 -11 -14 173.229 64.5600  29
  -1 -11 -15-7.26516 37.8165  29
   1  11  15-29.3665 43.6888  22
   1  11  16 325.547 67.8584  22
  -1 -11 -16 294.177 67.8435  29
   1  11  17 2.46735 35.2294  22
  -1 -11 -17-5.92804 33.0557  29
  -1 -11 -18 368.400 64.1401  29
   1  11  18 326.990 55.0325  22
  -1 -11 -19 92.8698 33.4671  29
   1  11  19 103.813 31.4108  22
   1  11  20-37.1976 25.7325  13
   1  12 -16-25.2711 28.1762  16
   1  12 -15 136.282 43.8362  16
   1  12 -14 300.436 55.4399  24
   1  12 -14 275.175 62.1175  16
   1  12 -13-6.84200 33.2784  24
   1  12 -13 23.0322 41.2251  16
   1  12 -12 104.636 54.2640  16
   1  12 -12 35.0380 35.0763  24
   1  12 -11 352.882 71.4594  24
   1  12 -11 199.265 67.9264  16
   1  12 -10 8659.24 336.230  24
   1  12 -10 8562.23 340.269  16
   1  12  -9 157.547 77.1224  16
   1  12  -9 65.7015 42.3120  24
   1  12  -8 3833.10 229.279  24
   1  12  -8 3658.62 232.147  16
   1  12  -7 2146.97 174.287  24
   1  12  -7 2588.78 200.581  16
   1  12  -6 10555.3 379.667  24
   1  12  -6 10276.2 390.638  16
   1  12  -5 599.393 91.8698  24
   1  12  -5 593.296 199.408   8
   1  12  -5 782.011 116.515  16
   1  12  -4 10284.8 749.270   8
  -1 -12   4 9704.92 663.182  10
  -1 -12   3 2355.94 315.331  31
  -1 -12   3 2584.09 335.843  10
   1  12  -3 2576.17 363.467   8
  -1 -12   2 5221.13 469.660  10
   1  12  -2 5070.55 505.648   8
  -1 -12   2 4440.78 424.352  31
  -1 -12   1 834.507 191.653  10
   1  12  -1 1184.51 247.720   8
  -1 -12   1 675.353 168.198  31
   1  12  -1 1207.69 247.200   4
   1  12   0 914.781 208.577   8
  -1 -12   0 1240.10 224.700  10
  -1 -12   0 1409.81 238.204  31
   1  12   0 1259.37 252.042   4
   1  12   1 584.637 178.406   4
   1  12   1 567.244 165.782   8
  -1 -12  -1 834.966 188.360  10
  -1 -12  -1 622.708 169.839  31
   1  12   2 5456.50 499.174   4
  -1 -12  -2 4993.95 448.652  31
   1  12   2 5207.08 491.272   8
   1  12   2 4602.45 426.756   7
   1  12   3 243.060 114.327   7
  -1 -12  -3 362.792 133.952  31
   1  12   3 242.838 114.584   8
   1  12   3 174.936 91.2152   4
   1  12   4 1397.70 269.573   8
  -1 -12  -4 1191.23 233.502  31
   1  12   4 1236.22 229.198   7
   1  12   4 1628.23 278.137   4
  -1 -12  -5 1545.66 269.979  31
   1  12   5 1967.79 310.860   4
   1  12   5 1698.54 308.089   8
   1  12   6 9873.94 725.407   3
   1  12   6 11728.3 758.343   4
  -1 -12  -6 10974.2 755.755  33
   1  12   6 11245.9 743.590  11
  -1 -12  -6 10350.5 706.718  31
  -1 -12  -7 2251.40 347.812  31
  -1 -12  -7 2169.03 341.912  33
   1  12   7 2360.80 351.872   4
   1  12   7 2019.91 334.337   3
   1  12   7 2220.59 344.405  11
  -1 -12  -8 50.8207 97.9321  33
   1  12   8 45.4428 40.2614  24
   1  12   8 62.2833 44.2591  20
   1  12   8 35.7729 76.2604  11
   1  12   9 357.832 73.1026  20
   1  12   9 315.666 71.2567  24
   1  12  10 767.502 106.943  24
  -1 -12 -10 659.527 101.763  29
   1  12  10 744.720 106.927  20
   1  12  11 33.5003 46.5283  20
  -1 -12 -11 15.7256 39.1271  29
   1  12  12 804.858 107.956  20
  -1 -12 -12 805.723 112.468  29
   1  12  13 13.0133 41.9386  20
  -1 -12 -13 6.07105 40.6931  29
   1  12  14 42.3333 39.0492  22
  -1 -12 -14 21.1188 41.6855  29
   1  12  15 1208.43 121.102  22
  -1 -12 -15 1118.13 121.740  29
   1  12  16 52.1481 40.1205  22
  -1 -12 -16 9.59804 42.5490  29
   1  12  17 992.706 99.0735  22
  -1 -12 -17 1202.72 110.746  29
  -1 -12 -18 452.471 64.3479  29
   1  12  18 369.387 54.7494  22
  -1 -12 -19 92.7760 29.7589  29
   1  13 -15 134.982 39.3280  16
   1  13 -14 831.929 88.0060  16
   1  13 -13 536.705 72.9495  24
   1  13 -13 542.997 83.1377  16
   1  13 -12 422.602 78.7310  16
   1  13 -12 300.273 59.7169  24
   1  13 -11 91.6141 42.9679  24
   1  13 -11 99.1973 50.6767  16
   1  13 -10 156.366 51.9198  24
   1  13 -10 145.273 57.9314  16
   1  13  -9 1190.74 132.177  16
   1  13  -9 973.000 114.339  24
   1  13  -8 321.647 71.7188  24
   1  13  -8 468.121 95.6502  16
   1  13  -7 6112.69 283.723  24
   1  13  -7 5630.33 288.229  16
   1  13  -6 849.636 120.524  16
   1  13  -6 821.480 109.012  24
   1  13  -5 2064.24 179.911  16
   1  13  -5 1894.11 165.142  24
   1  13  -4 152.696 67.3681  16
   1  13  -4 177.529 56.0878  24
   1  13  -3 2370.43 179.324  24
   1  13  -2 2104.09 349.244   8
  -1 -13   2 2182.56 323.117  31
   1  13  -2 2237.51 355.858   4
   1  13  -2 2224.35 171.020  24
  -1 -13   2 2295.70 333.144  10
   1  13  -1 3674.75 438.841   8
   1  13  -1 3421.08 425.153   4
   1  13  -1 3280.92 204.498  24
  -1 -13   1 3178.85 383.025  31
  -1 -13   1 3549.45 410.458  10
   1  13   0 4813.97 506.175   8
   1  13   0 3104.56 411.817   4
  -1 -13   0 4182.22 436.301  31
   1  13   1 48.5047 65.5795   8
  -1 -13  -1-78.8110 94.1359  31
   1  13   1-16.7087 59.5016   4
  -1 -13  -2 656.912 181.651  31
   1  13   2 400.717 146.696   4
   1  13   2 861.450 216.287   8
  -1 -13  -3 398.781 153.554  31
   1  13   3 713.313 213.324   8
   1  13   3 576.024 174.970   4
   1  13   4 127.663 69.8899   8
   1  13   4 230.041 125.485   4
   1  13   4 215.491 56.3836  24
  -1 -13  -4 182.854 130.931  31
   1  13   5 18243.1 470.760  24
   1  13   5 20306.9 497.705  20
   1  13   5 21653.2 1098.83   8
   1  13   5 20425.9 1042.09   4
  -1 -13  -5 19162.7 1025.42  33
  -1 -13  -5 19496.1 987.811  31
  -1 -13  -6 2635.22 392.650  33
   1  13   6 2527.04 369.694  11
   1  13   6 2726.83 187.099  24
   1  13   6 3049.90 198.284  20
   1  13   7 39.4634 43.3752  20
   1  13   7 106.209 49.1427  24
   1  13   8 74.2651 40.7719  24
   1  13   8 141.483 51.9800  20
   1  13   9 1567.95 152.904  20
   1  13   9 1561.99 145.334  24
  -1 -13 -10 729.566 108.814  29
   1  13  10 823.318 111.231  24
   1  13  10 787.912 108.129  20
   1  13  11 13.2550 45.5987  20
  -1 -13 -11 35.4690 46.1593  29
   1  13  12 4.21115 42.5681  20
  -1 -13 -12 25.6276 41.7915  29
   1  13  13 1468.51 139.257  20
  -1 -13 -13 1450.53 143.680  29
  -1 -13 -14 385.288 80.1784  29
   1  13  14 415.483 80.8987  22
   1  13  15 184.204 50.6403  22
  -1 -13 -15 200.361 60.3105  29
  -1 -13 -16 88.1470 45.0857  29
   1  13  16 112.989 46.4180  22
  -1 -13 -17 895.353 91.2540  29
   1  13  17 959.478 89.5160  22
   1  13  18 1151.50 84.9591  22
  -1 -13 -18 1276.20 94.3695  29
   1  14 -14 163.897 41.3669  16
   1  14 -13 409.260 66.0125  16
   1  14 -13 381.260 54.5084  24
   1  14 -12 39.2302 39.5975  16
   1  14 -12 92.5782 36.8275  24
   1  14 -11 1533.92 134.366  16
   1  14 -11 1555.66 125.896  24
   1  14 -10 1124.59 121.660  16
   1  14 -10 1192.14 116.385  24
   1  14  -9 271.743 74.4828  16
   1  14  -9 305.339 69.4674  24
   1  14  -8 50.9225 55.1563  16
   1  14  -8 72.9835 48.1172  24
   1  14  -7 3710.76 220.223  24
   1  14  -7 3474.97 226.179  16
   1  14  -6 7037.49 319.441  16
   1  14  -6 6550.99 296.196  24
   1  14  -5 806.981 114.465  16
   1  14  -5 707.237 98.6997  24
   1  14  -4 1102.77 126.468  24
   1  14  -3 181.160 62.6761  24
   1  14  -2 1107.31 123.683  24
   1  14  -1 7839.99 319.992  24
   1  14   0 37.9186 33.9815  24
   1  14   1 1444.52 137.174  24
   1  14   1 1385.69 133.445  20
   1  14   2 5063.11 252.935  24
   1  14   2 5238.44 256.711  20
   1  14   3 8086.10 317.257  20
   1  14   3 7547.91 306.168  24
   1  14   4 11.5059 38.2503  20
   1  14   4 28.7022 32.5842  24
   1  14   5 2860.41 193.714  20
   1  14   5 2558.97 182.141  24
   1  14   6 5208.34 257.312  24
   1  14   6 5673.51 279.187  20
   1  14   7 4906.62 252.886  20
   1  14   7 4724.12 249.413  24
   1  14   8 138.939 51.0105  24
   1  14   8 185.166 61.7500  20
   1  14   9 43.4165 38.8554  24
   1  14   9 39.6426 51.0500  20
  -1 -14 -10 619.737 99.7672  29
   1  14  10 638.644 94.5548  20
  -1 -14 -11 205.764 70.5766  29
   1  14  11 245.863 70.2807  20
   1  14  12 1371.28 136.116  20
  -1 -14 -12 1408.33 142.747  29
  -1 -14 -13 1413.63 137.903  29
  -1 -14 -14 1783.08 145.333  29
   1  14  14 2048.66 148.595  22
  -1 -14 -15 413.712 71.4910  29
   1  14  15 458.452 76.6568  22
  -1 -14 -16 337.321 60.7470  29
   1  14  16 386.970 63.8982  22
  -1 -14 -17 107.778 37.8269  29
   1  14  17 109.456 36.4004  22
   1  15 -13 247.858 45.4414  16
   1  15 -12 5.59973 21.8924  24
   1  15 -12 4.55550 32.4611  16
   1  15 -11 47.7414 37.6095  16
   1  15 -11 107.384 38.4683  24
   1  15 -10 1488.62 132.434  16
   1  15 -10 1429.01 121.045  24
   1  15  -9 1225.95 120.204  24
   1  15  -9 1274.36 126.923  16
   1  15  -8 48.3828 45.9400  24
   1  15  -8-13.0644 45.0658  16
   1  15  -7 1291.58 135.285  16
   1  15  -7 1339.95 132.007  24
   1  15  -6 9240.29 356.805  16
   1  15  -6 9359.82 341.514  24
   1  15  -5 465.340 80.4050  24
   1  15  -4 983.153 116.053  24
   1  15  -3 1496.89 144.682  24
   1  15  -2 2877.99 194.742  24
   1  15  -1 32.8942 34.4950  24
   1  15   0 6.16780 43.2865  20
   1  15   0 6.67942 32.9575  24
   1  15   1 163.978 54.1317  24
   1  15   1 134.804 49.2318  20
   1  15   2 148.958 51.0001  20
   1  15   2 165.866 56.3132  24
   1  15   3 771.052 103.735  20
   1  15   3 840.125 104.098  24
   1  15   4 9125.56 341.595  20
   1  15   4 8275.51 319.456  24
   1  15   5 8115.80 325.113  20
   1  15   5 7354.39 304.442  24
   1  15   6 1212.13 128.579  24
   1  15   6 1314.77 140.741  20
   1  15   7 259.040 64.4403  24
   1  15   7 305.222 76.9477  20
   1  15   8 3822.56 224.945  24
   1  15   8 3833.33 232.837  20
   1  15   9 2956.29 197.317  24
   1  15   9 3044.20 198.937  20
   1  15  10 119.830 58.6939  20
  -1 -15 -10 73.8265 48.8619  29
  -1 -15 -11 111.118 59.4905  29
   1  15  11 86.6257 50.2896  20
  -1 -15 -12 364.110 75.1808  29
   1  15  12 389.845 73.8493  20
   1  15  13 81.5544 39.4737  22
  -1 -15 -13 118.982 51.4181  29
   1  15  14 1968.64 137.622  22
  -1 -15 -14 1943.24 144.188  29
   1  15  15 2017.57 130.946  22
  -1 -15 -15 1929.81 133.991  29
   1  15  16 178.583 41.0924  22
  -1 -15 -16 123.090 36.9423  29
  -1 -15 -17 370.456 50.1986  29
   1  16 -12 35.1236 26.6547  16
   1  16 -11 191.429 40.8238  24
   1  16 -11 238.907 46.2691  16
   1  16 -10 114.621 38.8770  24
   1  16 -10 77.9524 36.4471  16
   1  16  -9 101.298 38.9763  16
   1  16  -9 116.311 42.0120  24
   1  16  -8 1175.69 112.509  24
   1  16  -8 1062.35 107.650  16
   1  16  -7 954.116 107.572  16
   1  16  -7 1053.86 109.669  24
   1  16  -6 29.3756 37.6713  24
   1  16  -5 1663.78 145.643  24
   1  16  -4 960.396 114.612  24
   1  16  -3 2892.98 192.733  24
   1  16  -2 1098.86 120.172  24
   1  16  -2 1077.55 117.684  20
   1  16  -1 148.382 54.6405  24
   1  16  -1 114.554 51.7275  20
   1  16   0 298.628 68.3221  20
   1  16   0 341.454 74.7096  24
   1  16   1 208.715 60.6211  20
   1  16   1 258.121 65.1603  24
   1  16   2 501.473 85.5932  24
   1  16   2 478.713 81.6515  20
   1  16   3 1717.75 149.864  20
   1  16   3 1739.05 150.905  24
   1  16   4 402.848 81.7206  20
   1  16   4 386.066 75.8613  24
   1  16   5 4760.76 248.135  20
   1  16   5 4077.92 227.233  24
   1  16   6 1497.11 142.643  20
   1  16   6 1272.67 129.722  24
   1  16   7 3518.73 215.728  20
   1  16   7 3315.33 205.029  24
   1  16   8 6.35234 39.1954  24
   1  16   8 24.8765 43.0888  20
   1  16   9 123.103 50.9483  24
   1  16   9 140.694 51.0947  20
   1  16  10 553.957 90.4316  20
  -1 -16 -10 503.745 85.2592  29
  -1 -16 -11 20.7329 39.5845  29
   1  16  11 6.16586 40.0901  20
   1  16  12 772.079 93.4498  20
  -1 -16 -12 865.526 105.479  29
  -1 -16 -13 2371.81 158.408  29
   1  16  13 2465.11 152.675  22
   1  16  14 35.7543 33.7016  22
  -1 -16 -14-57.1729 39.8069  29
   1  16  15-7.43634 27.2790  22
  -1 -16 -15-28.2920 29.8552  29
   1  16  16 1198.25 81.4428  22
  -1 -16 -16 1304.99 90.6997  29
   1  17 -10 98.5852 30.5797  16
   1  17 -10 119.940 32.5714  24
   1  17  -9 941.780 83.5956  16
   1  17  -9 995.486 89.5420  24
   1  17  -8 44.1785 30.4708  24
   1  17  -7 1084.31 104.568  24
   1  17  -6 185.229 53.2685  24
   1  17  -5 1991.90 149.893  24
   1  17  -4 986.214 105.165  20
   1  17  -4 990.418 110.308  24
   1  17  -3 600.154 89.2390  20
   1  17  -3 448.638 79.5964  24
   1  17  -2-8.33082 41.0560  24
   1  17  -2-13.5552 41.2728  20
   1  17  -1 287.208 65.8726  20
   1  17  -1 292.639 65.9905  24
   1  17   0 0.56284 39.5439  24
   1  17   0 21.2164 36.9262  20
   1  17   1 9.82721 37.8554  24
   1  17   1-20.0372 39.8626  20
   1  17   2 4154.40 229.962  24
   1  17   2 4388.69 231.223  20
   1  17   3 3300.37 207.036  20
   1  17   3 3414.67 206.263  24
   1  17   4 5308.02 253.394  24
   1  17   4 5507.24 262.202  20
   1  17   5 5506.37 258.429  20
   1  17   5 4902.99 246.308  24
   1  17   6 38.6103 38.9131  20
   1  17   6 34.1466 37.6338  24
   1  17   7 65.2282 47.7249  20
   1  17   7 52.5233 45.2140  24
   1  17   8 467.988 82.6639  24
   1  17   8 504.644 85.7630  20
   1  17   9 3029.27 185.819  20
  -1 -17  -9 2580.79 180.924  29
  -1 -17 -10 296.186 72.4071  29
   1  17  10 312.837 66.5832  20
   1  17  11 335.924 66.3802  20
  -1 -17 -11 288.921 63.0515  29
  -1 -17 -12 246.706 57.3046  29
  -1 -17 -13 94.1564 42.0015  29
   1  17  13 31.8151 29.4193  22
   1  17  14 808.335 77.2469  22
  -1 -17 -14 850.568 83.3714  29
   1  17  15 15.1238 21.4370  22
  -1 -17 -15-24.8564 25.4479  29
   1  18  -9 26.6636 19.7618  24
   1  18  -8 1302.64 95.6280  24
   1  18  -7 180.569 43.5906  24
   1  18  -7 123.260 34.2938  20
   1  18  -6 480.281 71.4978  24
   1  18  -6 442.879 60.9044  20
   1  18  -5 999.284 101.954  24
   1  18  -5 938.495 91.9866  20
   1  18  -4 285.285 64.5080  24
   1  18  -4 200.927 50.1896  20
   1  18  -3 1007.32 108.177  24
   1  18  -3 1006.46 106.410  20
   1  18  -2 211.046 54.7010  20
   1  18  -2 178.234 54.1726  24
   1  18  -1 132.444 47.4719  24
   1  18  -1 179.657 56.1426  20
   1  18   0 727.042 92.4623  20
   1  18   0 607.499 88.4107  24
   1  18   1 199.649 53.8312  20
   1  18   1 185.813 56.2679  24
   1  18   2-13.6015 38.4734  20
   1  18   2 7.93188 37.1337  24
   1  18   3 833.460 102.618  24
   1  18   3 842.145 101.940  20
   1  18   4 852.534 102.136  24
   1  18   4 804.481 101.068  20
   1  18   5 1618.74 137.394  20
   1  18   5 1505.35 134.239  24
   1  18   6 1833.29 146.838  24
   1  18   6 1941.04 149.344  20
   1  18   7 2480.41 166.865  24
   1  18   7 2667.40 172.358  20
   1  18   8 62.0886 39.5121  20
   1  18   8 35.0651 35.8609  24
  -1 -18  -9 409.744 79.7263  29
   1  18   9 432.961 70.4666  20
  -1 -18 -10 93.3464 47.0764  29
   1  18  10 56.8046 33.2556  20
  -1 -18 -11-4.15324 31.1875  29
  -1 -18 -12 52.0255 35.4348  29
   1  18  12 49.0761 31.4290  22
  -1 -18 -13 864.011 79.8315  29
   1  18  13 870.524 77.2116  22
   1  19  -7 73.6203 28.5183  24
   1  19  -6 292.496 49.5746  24
   1  19  -5 575.565 70.7076  24
   1  19  -4 145.957 43.3110  24
   1  19  -4 166.701 44.0892  20
   1  19  -3 775.850 79.7739  20
   1  19  -3 835.507 91.1303  24
   1  19  -2 198.640 51.8272  24
   1  19  -2 123.463 39.1515  20
   1  19  -1 13.1393 32.2434  24
   1  19  -1 55.7356 37.3141  20
   1  19   0 148.312 47.6004  20
   1  19   0 118.747 42.0616  24
   1  19   1 130.074 46.4866  24
   1  19   1 177.119 51.6775  20
   1  19   2 268.833 56.1862  20
   1  19   2 269.342 60.5867  24
   1  19   3-32.7108 45.3631  20
   1  19   3-7.18669 34.1371  24
   1  19   4 179.853 53.8013  20
   1  19   4 253.924 56.8152  24
   1  19   5 222.345 52.8578  20
   1  19   5 273.031 61.4544  24
   1  19   6 6541.71 253.973  24
   1  19   6 6297.03 239.485  20
   1  19   7 1366.24 112.436  20
   1  19   7 1369.81 117.994  24
   1  19   8 37.1048 29.8370  20
  -1 -19  -8 43.3907 41.2510  29
  -1 -19  -9 353.569 62.9508  29
   1  19   9 322.896 58.7884  20
  -1 -19 -10 109.174 41.6286  29
   1  19  11 141.360 37.4439  22
  -1 -19 -11 191.081 44.6853  29
   1  19  12 27.8447 23.9871  22
  -1 -19 -12 52.9229 26.5645  29
   1  20  -5 1789.49 101.591  24
   1  20  -4 348.824 52.1153  24
   1  20  -3-6.57267 19.5999  24
   1  20  -2 289.716 51.6506  24
   1  20  -1 739.526 81.8757  24
   1  20   0 31.6877 31.0768  24
   1  20   1 462.456 69.1943  24
   1  20   1 367.291 58.4469  20
   1  20   2 1034.27 89.1613  20
   1  20   2 1168.60 105.009  24
   1  20   3 7.29330 29.7830  24
   1  20   3-0.90966 28.5098  20
   1  20   4 130.035 41.2687  24
   1  20   4 129.158 40.2535  20
   1  20   5 889.728 83.2377  20
   1  20   5 1013.04 96.8519  24
   1  20   6 727.438 75.1644  20
   1  20   6 980.200 93.5773  24
   1  20   7 1416.25 98.7944  20
  -1 -20  -7 1468.01 115.875  29
  -1 -20  -8 1.60782 27.8794  29
   1  20   8-24.6788 29.1985  15
   1  20   8-10.1971 23.8363  20
  -1 -20  -9 301.161 52.9217  29
  -1 -20 -10 15.3431 23.0120  29
   1  20  10-16.9136 25.0007  22
   1  21  -2 89.8712 27.4671  24
   1  21  -1 414.383 52.4699  24
   1  21   0 218.266 41.3676  24
   1  21   1 344.157 52.9482  24
   1  21   2 100.607 35.3728  24
   1  21   3 515.768 63.3902  24
   1  21   4 1.03914 21.6940  24
  -1 -21  -5 203.244 46.4769  29
  -1 -21  -6-2.29490 25.5592  29
  -1 -21  -7 76.5749 30.3611  29
   2 -21  -6 10.8614 20.3110  29
   2 -21  -5 51.1585 27.1095  29
  -2  21   4 219.048 40.5717  24
   2 -21  -4 82.1653 30.5678  29
  -2  21   3 197.855 40.8823  24
  -2  21   2 96.7067 31.9669  24
  -2  21   1 8.36586 21.7782  24
  -2  21   0 227.842 41.9292  24
  -2  21  -1 1704.47 100.904  24
  -2  21  -2 34.7643 21.6954  24
   2 -20  -9 452.654 54.9207  29
   2 -20  -8 603.242 68.0918  29
   2 -20  -7 4.99938 26.9530  29
   2 -20  -6 1573.41 114.510  29
  -2  20   5 429.787 62.3164  24
   2 -20  -5 318.635 61.1469  29
  -2  20   4 525.788 70.5453  24
  -2  20   3 226.564 49.0982  24
  -2  20   2 216.904 51.5215  24
  -2  20   1 81.9932 36.4299  24
  -2  20   0 658.144 79.7087  24
  -2  20  -1 1520.65 113.985  24
  -2  20  -2 455.669 64.6580  24
  -2  20  -3 2623.63 139.504  24
  -2  20  -4 108.101 35.1232  24
  -2  20  -5 1657.27 100.842  24
  -2  20  -6 198.352 36.9452  24
   2 -19 -11 299.733 45.6449  29
   2 -19 -10 625.049 70.6080  29
  -2  19  10 450.121 52.1962  22
   2 -19  -9-3.55306 28.6935  29
   2 -19  -8 54.5960 35.6255  29
   2 -19  -7 709.445 89.9146  29
  -2  19   6 1896.94 137.076  24
  -2  19   5 230.117 55.2356  24
  -2  19   4-20.5954 38.2896  24
  -2  19   3 898.549 98.4757  24
  -2  19   2 248.540 55.7485  24
  -2  19   1-13.7020 35.5940  24
  -2  19   0 28.1292 32.1293  24
  -2  19  -1 414.837 69.6234  24
  -2  19  -2 8.34596 31.2514  24
  -2  19  -3 543.724 75.6963  24
  -2  19  -4 18.4574 31.9660  24
  -2  19  -5 356.621 58.1562  24
  -2  19  -6 2072.72 126.190  24
  -2  19  -7 191.413 40.0239  24
  -2  19  -8 2.78868 19.2008  24
   2 -18 -13 64.9654 26.7859  29
   2 -18 -12 203.157 47.2502  29
  -2  18  11 83.5836 30.2461  22
   2 -18 -11 87.7905 37.1884  29
   2 -18 -10 524.583 75.4321  29
   2 -18  -9 227.708 59.6412  29
   2 -18  -8 1432.54 129.711  29
  -2  18   7-21.9577 32.6718  24
   2 -18  -7-18.5387 42.0443  29
  -2  18   6 572.926 85.7625  24
  -2  18   5 206.965 56.2398  24
  -2  18   4 574.683 86.6215  24
  -2  18   3 566.582 87.0285  24
  -2  18   2 562.850 88.5551  24
  -2  18   1 1.58080 34.9081  24
  -2  18   0 1954.91 152.052  24
  -2  18  -1 2304.80 162.086  24
  -2  18  -2 1499.12 130.425  24
  -2  18  -3 4776.10 223.636  24
  -2  18  -4 439.374 76.3632  24
  -2  18  -5 1028.26 101.895  24
  -2  18  -6 2370.16 149.508  24
  -2  18  -7 193.655 49.1881  24
  -2  18  -8 31.8698 29.0485  24
  -2  18  -9 36.8489 26.9629  24
  -2  18 -10 250.975 39.7040  24
   2 -17 -14 246.972 45.1730  29
   2 -17 -13 25.9905 30.0582  29
  -2  17  12-47.8581 32.6582  22
   2 -17 -12 24.8244 34.2255  29
   2 -17 -11 741.736 89.6506  29
   2 -17 -10 705.323 91.8169  29
   2 -17  -9 5421.78 243.604  29
  -2  17   8 2.78607 31.8036  24
   2 -17  -8 37.9651 44.1565  29
  -2  17   7 266.566 63.2672  24
  -2  17   6 1195.54 125.263  24
  -2  17   5-25.4324 47.6642  24
  -2  17   4 703.602 97.8245  24
  -2  17   3 593.307 93.9962  24
  -2  17   2 37.2548 40.9757  24
  -2  17   1 167.713 57.0690  24
  -2  17   0 786.781 105.093  24
  -2  17  -1 37.7191 42.5302  24
  -2  17  -2 836.186 107.500  24
  -2  17  -3 3300.36 198.046  24
  -2  17  -4 598.237 91.5281  24
  -2  17  -5 79.0508 40.7425  24
  -2  17  -6 2610.18 165.328  24
  -2  17  -7 128.412 48.1591  24
  -2  17  -8 450.520 68.5867  24
  -2  17  -9 69.7663 34.2150  24
  -2  17 -10 859.905 82.7450  24
  -2  17 -11 150.106 35.5487  24
   2 -16 -15 645.551 68.9126  29
   2 -16 -14 471.615 66.0194  29
   2 -16 -13 920.313 93.2741  29
  -2  16  12 2039.00 134.642  22
   2 -16 -12 2274.90 150.915  29
   2 -16 -11 5048.96 231.551  29
   2 -16 -10 2316.33 168.408  29
   2 -16  -9 7417.16 297.796  29
  -2  16   8 2.93283 36.2239  24
  -2  16   7 1447.70 140.895  24
  -2  16   6 168.037 54.1076  24
  -2  16   5 344.050 73.8008  24
  -2  16   4 652.433 99.5433  24
  -2  16   3 5532.51 271.692  24
  -2  16   2 370.795 79.4748  24
  -2  16   1 22.5686 38.3745  24
  -2  16   0 1238.22 128.999  24
  -2  16  -1 3674.41 219.301  24
  -2  16  -2 496.259 87.6342  24
  -2  16  -3 7350.56 301.853  24
  -2  16  -4 242.818 62.4380  24
  -2  16  -5 1916.54 153.615  24
  -2  16  -6-12.0644 41.1160  24
  -2  16  -7 246.678 61.6331  24
  -2  16  -8 39.4108 37.8486  24
  -2  16  -9 5.23072 32.2820  24
  -2  16 -10 371.336 64.5461  24
  -2  16 -11 672.014 76.7367  24
  -2  16 -12 359.909 51.1593  24
  -2  16 -13 380.113 46.2205  24
   2 -15 -16 662.746 67.8976  29
   2 -15 -15 268.142 53.3648  29
   2 -15 -14 2625.73 155.620  29
   2 -15 -13 2343.30 157.796  29
  -2  15  12 2366.66 156.169  22
   2 -15 -12 2323.90 163.843  29
   2 -15 -11 57.7091 48.5356  29
   2 -15 -10 1128.06 121.504  29
  -2  15   9 1045.62 122.775  24
   2 -15  -9 1090.75 124.983  29
  -2  15   8 3323.30 212.396  24
  -2  15   7 4073.75 236.594  24
  -2  15   6 170.081 58.6008  24
  -2  15   5 9.47016 36.0394  24
  -2  15   4 156.520 56.6762  24
  -2  15   3 852.947 115.178  24
  -2  15   2 12105.4 402.700  24
  -2  15   1 62.8973 48.9183  24
  -2  15   0 213.789 60.3074  24
  -2  15  -1 803.284 107.244  24
  -2  15  -2 11233.3 379.121  24
  -2  15  -3 9520.98 349.350  24
  -2  15  -4 2556.73 181.361  24
  -2  15  -5 4326.39 233.233  24
  -2  15  -6 926.487 110.014  24
  -2  15  -7 4.87309 38.6493  24
  -2  15  -8 2523.43 174.831  24
  -2  15  -9 769.880 98.4906  16
  -2  15  -9 776.278 98.0303  24
  -2  15 -10 3422.38 189.301  24
  -2  15 -10 2625.57 169.854  16
  -2  15 -11 1.94761 33.5157  16
  -2  15 -11 17.8724 36.8330  24
  -2  15 -12 165.007 45.1763  24
  -2  15 -12 166.353 44.5741  16
  -2  15 -13 43.3554 27.6808  16
  -2  15 -13 15.7489 20.6695  24
  -2  15 -14 221.903 37.8026  24
   2 -14 -17 14.5807 25.5063  29
   2 -14 -16 10.2138 31.1515  29
   2 -14 -15 41.7404 36.6759  29
   2 -14 -14 1335.27 122.071  29
  -2  14  13 203.203 53.6990  22
   2 -14 -13 193.016 59.2875  29
   2 -14 -12 591.588 90.0947  29
   2 -14 -11 882.488 111.199  29
  -2  14  10 352.368 75.3446  20
   2 -14 -10 308.073 72.6711  29
   2 -14  -9 111.704 51.5565  29
  -2  14   9 117.089 51.1840  20
  -2  14   9 73.5688 40.6097  24
  -2  14   8 1103.79 128.003  24
  -2  14   7 1188.77 131.327  24
  -2  14   6 3876.90 234.642  24
  -2  14   5 3360.03 215.545  24
  -2  14   4 976.080 119.242  24
  -2  14   3 87.0859 48.2171  24
  -2  14   2 1705.21 154.539  24
  -2  14   1 4556.45 247.700  24
  -2  14   0 13309.0 420.090  24
  -2  14  -1 715.318 99.7084  24
  -2  14  -2 194.594 55.8666  24
  -2  14  -3 120.145 48.4259  24
  -2  14  -4 4690.80 244.114  24
  -2  14  -5 33.2095 39.3126  24
  -2  14  -6 658.722 98.2012  24
  -2  14  -7 1019.99 115.924  24
  -2  14  -8 769.614 111.002  16
  -2  14  -8 680.828 95.3443  24
  -2  14  -9 49.7729 44.8580  24
  -2  14  -9 105.970 63.2436  16
  -2  14 -10 2314.13 164.976  24
  -2  14 -10 2234.73 170.128  16
  -2  14 -11 83.4056 53.4672  16
  -2  14 -11 20.7532 35.6705  24
  -2  14 -12-2.24412 34.6073  24
  -2  14 -12-10.5921 35.1197  16
  -2  14 -13 134.395 47.3726  16
  -2  14 -13 152.876 43.6241  24
  -2  14 -14 815.720 80.8709  16
  -2  14 -14 630.793 68.6973  24
  -2  14 -15 178.713 37.2469  16
  -2  14 -15 168.172 33.4852  24
   2 -13 -18 89.9552 31.6308  29
   2 -13 -17 903.722 84.9466  29
   2 -13 -16 704.078 84.1838  29
   2 -13 -15 160.108 51.4995  29
   2 -13 -14-38.5791 41.2014  29
  -2  13  13 303.965 66.1059  22
   2 -13 -13 327.495 69.5036  29
   2 -13 -12 5419.64 258.236  29
   2 -13 -11 2663.08 186.367  29
   2 -13 -10 3929.65 228.381  29
  -2  13  10 3875.73 235.014  20
  -2  13   9 3637.81 225.765  20
   2 -13  -9 3402.22 213.735  29
  -2  13   9 3706.33 232.476  24
  -2  13   8 5646.35 285.493  24
  -2  13   7 4.96303 33.2868  24
  -2  13   6 4347.26 246.167  24
  -2  13   5 615.507 100.435  24
  -2  13   4 10.2058 70.5864   4
  -2  13   4-9.62671 102.429   7
  -2  13   4 31.0134 39.8693  24
   2 -13  -4-3.53121 86.2660  31
  -2  13   3 4750.93 505.180   4
   2 -13  -3 4381.40 484.091  31
  -2  13   3 4706.19 495.428   8
  -2  13   3 4341.81 468.352   7
  -2  13   3 4478.46 244.745  24
  -2  13   2 148.943 108.233   8
   2 -13  -2 95.1068 123.572  31
  -2  13   2 163.927 114.853   7
  -2  13   2 203.992 127.068   4
   2 -13  -1 377.619 142.707  31
  -2  13   1 225.274 122.329   4
  -2  13   1 223.716 113.527   8
  -2  13   1 331.027 135.291   7
  -2  13   0 13158.0 832.016   4
  -2  13   0 11864.2 792.303   7
   2 -13   0 12815.1 772.160  31
  -2  13   0 12417.9 782.218   8
  -2  13   0 11258.4 379.900  24
  -2  13  -1 13427.2 414.057  24
  -2  13  -1 14206.7 841.508   8
  -2  13  -1 16255.2 927.681   4
  -2  13  -1 14491.0 880.884   7
  -2  13  -2 47.2955 92.3292   7
  -2  13  -2 25.0810 33.1914  24
  -2  13  -2-50.1284 91.3544   8
  -2  13  -3 736.068 101.040  24
  -2  13  -3 625.759 195.424   7
  -2  13  -4 293.019 63.6110  24
  -2  13  -5 8643.71 330.465  24
  -2  13  -6 691.383 97.3070  24
  -2  13  -7 8.76616 39.6622  24
  -2  13  -8 16.2798 39.0172  24
  -2  13  -9 632.844 94.3016  24
  -2  13 -10 994.455 114.887  24
  -2  13 -11 78.1545 47.9578  24
  -2  13 -12 370.538 71.9413  24
  -2  13 -13 25.6540 48.0864  16
  -2  13 -13 24.6044 35.8992  24
  -2  13 -14 292.929 54.8350  24
  -2  13 -14 207.555 57.1081  16
  -2  13 -15-3.10538 30.8130  16
  -2  13 -15-5.33561 21.6415  24
  -2  13 -16 8.03314 26.5740  16
  -2  13 -16 17.7239 18.3341  24
   2 -12 -18 328.494 52.7758  29
   2 -12 -17 24.9679 33.2544  29
   2 -12 -16 168.858 54.8106  29
   2 -12 -15 194.933 54.9129  29
   2 -12 -14 70.8927 41.3683  29
  -2  12  13 38.9609 40.8098  22
   2 -12 -13 19.1116 37.3102  29
   2 -12 -12 7527.54 307.540  29
   2 -12 -11 2824.22 193.116  29
  -2  12  10 208.201 62.3417  20
   2 -12 -10 287.548 67.2209  29
  -2  12   9 424.889 80.5444  24
   2 -12  -9 428.188 84.7759  29
  -2  12   9 370.721 78.1309  20
  -2  12   8 4870.62 261.745  24
  -2  12   8 4623.12 250.996  20
  -2  12   7 370.349 76.6885  24
  -2  12   7 647.734 204.649   4
  -2  12   6 836.850 219.534   4
   2 -12  -6 521.209 177.487  31
   2 -12  -5 23.8188 89.2622  31
  -2  12   5 52.0225 58.0458   4
  -2  12   5 31.8728 59.0574   7
  -2  12   4 583.623 175.278   4
  -2  12   4 517.238 161.638   7
   2 -12  -4 570.281 173.822  31
  -2  12   3 5484.01 509.771   8
  -2  12   3 5159.54 489.544   7
   2 -12  -3 5024.92 482.972  31
  -2  12   3 5471.53 506.958   4
  -2  12   2-20.7909 83.7092   4
   2 -12  -2 54.6619 72.5082  12
  -2  12   2-4.91742 86.9174   8
  -2  12   2-29.8277 76.2386   7
   2 -12  -2 148.977 127.563  31
   2 -12  -1 6233.28 546.977  12
  -2  12   1 6942.22 566.939   4
  -2  12   1 6492.97 546.130   8
   2 -12  -1 6053.36 514.444  31
  -2  12   1 6578.31 554.924   7
   2 -12   0 9147.39 663.043  12
  -2  12   0 9461.44 639.843   8
  -2  12   0 9522.24 671.052   7
   2 -12   0 8677.31 595.555  31
  -2  12   0 10054.7 686.985   4
  -2  12  -1 2994.73 362.857   8
   2 -12   1 2832.68 375.378  12
  -2  12  -1 3054.97 386.689   7
   2 -12   1 2565.01 322.950  31
   2 -12   2 5174.91 511.267  12
  -2  12  -2 5374.57 513.505   7
  -2  12  -2 5043.10 475.061   8
  -2  12  -3 1134.24 228.615   8
  -2  12  -3 893.728 216.872   7
   2 -12   3 1001.81 240.810  12
  -2  12  -4 7627.40 636.735   7
  -2  12  -4 7761.54 617.572   8
   2 -12   4 8599.73 693.131  12
  -2  12  -5 1293.50 266.293   8
  -2  12  -5 1496.19 137.372  24
   2 -12   5 1864.26 334.499  12
  -2  12  -5 1528.24 294.836   7
  -2  12  -6 4776.45 245.608  24
  -2  12  -7 107.734 50.8860  24
  -2  12  -8 2476.97 180.699  24
  -2  12  -9 671.486 97.9234  24
  -2  12 -10 312.293 72.1349  24
  -2  12 -11 31.1256 38.3035  24
  -2  12 -12 1055.74 115.379  24
  -2  12 -13 147.396 51.7247  24
  -2  12 -14 962.610 101.620  24
  -2  12 -15 69.7209 35.6516  24
  -2  12 -15 57.7134 42.2476  16
  -2  12 -16 20.6018 34.3828  16
  -2  12 -16-11.4473 24.8733  24
  -2  12 -17 18.8332 24.5753  16
   2 -11 -19 351.070 49.6875  29
   2 -11 -18 264.317 51.7583  29
   2 -11 -17 32.7893 42.2919  29
   2 -11 -16 643.579 88.7526  29
   2 -11 -15 111.601 50.7659  29
   2 -11 -14 408.800 76.7665  29
   2 -11 -13 1188.43 127.308  29
   2 -11 -12 331.765 75.4592  29
   2 -11 -11 1611.94 149.315  29
   2 -11 -10 7.82090 42.8601  29
  -2  11  10 27.1983 37.9410  20
   2 -11  -9 76.1437 41.2846  29
  -2  11   9 77.7927 41.2683  20
  -2  11   9 106.761 49.1935  24
   2 -11  -8 5227.01 549.640  31
  -2  11   8 5692.91 555.638   4
   2 -11  -7 3695.33 451.792  31
  -2  11   7 4433.97 476.919   4
  -2  11   6 3761.25 418.579   4
   2 -11  -6 2845.05 386.050  31
  -2  11   5 4591.92 441.029   7
   2 -11  -5 4437.51 461.703  31
  -2  11   5 4985.11 474.126   4
  -2  11   4 1632.27 266.966   4
  -2  11   4 1206.59 228.909   7
   2 -11  -4 1311.22 246.212  31
   2 -11  -3 425.740 153.267  31
  -2  11   3 988.000 208.046   4
   2 -11  -3 838.496 198.663  12
  -2  11   3 852.034 195.731   8
  -2  11   3 568.953 153.970   7
   2 -11  -2 6934.89 524.415  31
  -2  11   2 7921.90 568.068   4
  -2  11   2 8036.57 560.603   8
   2 -11  -2 7625.04 579.047  12
   2 -11  -1 100.486 84.9899  31
  -2  11   1 250.662 92.2915   8
   2 -11  -1 165.657 104.924  12
  -2  11   1 96.8099 84.8741   7
  -2  11   1 253.196 121.079   4
   2 -11   0 7461.64 556.455  12
  -2  11   0 7145.67 516.241   8
   2 -11   0 7464.33 518.910  31
   2 -11   1 29551.7 1002.03  31
  -2  11  -1 32857.9 1113.06   8
   2 -11   1 33214.4 1188.13  12
  -2  11  -1 32851.6 1167.34   7
   2 -11   2 4077.65 427.701  12
  -2  11  -2 4143.37 424.827   7
  -2  11  -2 4096.12 397.343   8
  -2  11  -3 126.293 86.4550   7
  -2  11  -3 127.805 97.9109   8
   2 -11   3 155.636 88.4934  12
  -2  11  -4 2166.82 308.073   8
   2 -11   4 2432.14 310.650  10
  -2  11  -4 2034.56 316.456   7
   2 -11   4 2326.85 350.811  12
   2 -11   5 118.831 90.9997  10
   2 -11   5 145.989 112.297  12
  -2  11  -5 45.4117 60.9959   8
  -2  11  -5 86.7117 103.095   7
  -2  11  -6 6241.22 551.817   8
   2 -11   6 7305.34 652.882  12
   2 -11   6 5220.16 474.051  10
  -2  11  -6 5818.06 557.858   7
   2 -11   7 91.7137 98.7445  10
  -2  11  -7 97.4050 83.7934   7
   2 -11   7 311.817 149.376  12
  -2  11  -7 203.756 59.9768  24
  -2  11  -7 127.742 88.5069   8
  -2  11  -8 4266.99 236.631  24
  -2  11  -9 1554.74 144.236  24
  -2  11 -10 1104.40 122.022  24
  -2  11 -11 209.320 64.8456  24
  -2  11 -12 4760.85 245.559  24
  -2  11 -13-25.4598 39.2502  24
  -2  11 -14 3194.82 186.715  24
  -2  11 -15 3752.63 189.906  24
  -2  11 -16 99.5688 38.2360  24
  -2  11 -16 118.041 51.7522  16
  -2  11 -17 58.3049 34.7969  16
  -2  11 -17 2.94875 22.0103  24
   2 -10 -19 883.190 80.4546  29
   2 -10 -18 196.026 49.0613  29
   2 -10 -17 44.8363 38.3330  29
   2 -10 -16 32.8746 38.2242  29
   2 -10 -15 1868.81 151.695  29
   2 -10 -14 895.323 110.222  29
   2 -10 -13 736.622 102.364  29
   2 -10 -12 276.569 69.2529  29
   2 -10 -11 2807.51 194.653  29
   2 -10 -10 2085.23 169.401  29
  -2  10  10 2232.65 179.390  20
  -2  10  10 2489.49 389.518   4
  -2  10  10 1682.67 319.810   3
   2 -10  -9 107.839 118.483  31
  -2  10   9 211.578 110.821  11
  -2  10   9 79.1938 59.0891   4
   2 -10  -8 2.30016 101.207  31
  -2  10   8 78.7248 76.8573   4
  -2  10   7 108.795 96.7291   4
   2 -10  -7-45.6642 122.663  31
  -2  10   6 419.489 143.201   4
   2 -10  -6 411.686 157.342  31
  -2  10   6 300.582 113.066   7
  -2  10   5 188.217 86.0475   7
  -2  10   5 180.007 104.480   4
   2 -10  -5 432.930 152.930  31
  -2  10   4 964.238 193.319   4
   2 -10  -4 789.889 192.553  31
  -2  10   4 877.313 183.148   7
  -2  10   4 734.595 179.438   8
   2 -10  -3 9179.00 607.988  12
   2 -10  -3 7781.23 525.497  31
  -2  10   3 8660.82 560.891   4
  -2  10   3 8562.46 552.592   7
  -2  10   3 8516.55 556.681   8
   2 -10  -2 288.097 125.010  12
  -2  10   2 381.515 112.156   8
  -2  10   2 303.427 116.178   7
   2 -10  -2 314.315 119.597  31
  -2  10   2 311.138 109.897   4
   2 -10  -1 41358.1 1220.78  12
  -2  10   1 41305.1 1160.37   8
  -2  10   1 41339.0 1216.43   7
  -2  10   1 42414.9 1211.48   4
  -2  10   0 42.9064 63.4418   7
   2 -10   0 204.796 105.278  31
  -2  10   0 68.7088 66.9028   8
   2 -10   0 36.3975 60.9121  12
   2 -10   1 13807.2 635.448  31
  -2  10  -1 14011.5 676.871   8
   2 -10   1 15165.0 747.434  12
  -2  10  -1 14430.2 725.480   7
   2 -10   2 15330.9 778.564  12
  -2  10  -2 13920.0 683.584   8
  -2  10  -2 13847.9 719.135   7
   2 -10   2 12671.7 598.432  31
   2 -10   3 22597.5 865.400  10
  -2  10  -3 24059.4 924.381   8
   2 -10   3 25627.8 1029.11  12
  -2  10  -3 22611.6 951.453   7
   2 -10   4 8096.67 533.302  10
  -2  10  -4 8910.33 574.285   8
   2 -10   4 10365.1 675.089  12
  -2  10  -4 8859.93 607.727   7
   2 -10   5 1551.27 245.512  10
  -2  10  -5 1457.46 249.465   8
  -2  10  -5 1464.14 265.268   7
   2 -10   5 1533.86 270.095  12
   2 -10   6 1566.96 248.094  10
  -2  10  -6 1452.83 263.055   7
  -2  10  -6 1545.71 265.132   8
   2 -10   6 1676.72 290.064  12
   2 -10   7 63.7811 64.9938  10
  -2  10  -7 45.2297 78.4153   8
   2 -10   7-36.6084 81.1052  12
  -2  10  -7 45.1257 63.4237   7
   2 -10   8 1314.13 243.286  10
  -2  10  -8 1257.78 130.356  24
  -2  10  -8 1314.84 132.126  29
  -2  10  -8 1400.02 264.846   8
   2 -10   8 1447.22 279.080  12
  -2  10  -8 1064.59 241.477   7
   2 -10   8 1142.84 128.878  13
   2 -10   9 6111.07 297.859  13
  -2  10  -9 6414.51 289.743  29
  -2  10  -9 6707.43 296.996  24
   2 -10  10 1907.95 168.403  13
  -2  10 -10 1842.78 157.847  29
  -2  10 -10 1918.82 161.949  24
  -2  10 -11 4061.39 231.181  29
  -2  10 -11 4239.97 237.831  24
   2 -10  11 3979.92 239.033  13
  -2  10 -12 9096.94 340.463  29
  -2  10 -12 9323.40 349.325  24
   2 -10  12 8840.62 355.525  13
   2 -10  13 1243.18 135.117  13
  -2  10 -13 1141.77 122.311  29
  -2  10 -13 1217.70 126.567  24
  -2  10 -14 998.589 115.700  24
   2 -10  14 964.101 115.227  13
   2 -10  15 2561.41 174.802  13
  -2  10 -15 2551.10 167.064  24
  -2  10 -16 1967.05 138.394  24
  -2  10 -17 286.642 51.0729  24
  -2  10 -17 195.362 50.4151  16
  -2  10 -18 217.047 44.5729  16
  -2  10 -18 99.6578 28.6217  24
   2  -9 -20-2.41481 21.2561  29
  -2   9  20 1.88218 17.9700  13
   2  -9 -19 435.768 61.7484  29
   2  -9 -18 89.7232 46.9820  29
   2  -9 -17 370.143 70.9254  29
   2  -9 -16 1107.43 115.893  29
   2  -9 -15 20.9802 36.7377  29
   2  -9 -14 20.6471 44.1166  29
   2  -9 -13 24.1522 45.8395  29
   2  -9 -12 975.942 116.729  29
   2  -9 -11 25.1078 39.7671  29
  -2   9  11 29.5963 105.636   4
  -2   9  10 8021.51 644.636  11
  -2   9  10 8102.83 674.083   4
   2  -9 -10 8355.47 692.239  32
  -2   9  10 7497.49 623.261   3
  -2   9   9 15116.3 862.573   4
  -2   9   9 15473.7 861.833  11
   2  -9  -9 15234.6 901.004  31
   2  -9  -8 1364.92 259.857  33
  -2   9   8 1224.00 225.142   9
  -2   9   8 1453.02 257.961   4
   2  -9  -8 1345.14 269.788  31
  -2   9   7 84.6752 68.9874   9
   2  -9  -7 113.377 97.3287  31
  -2   9   7 103.967 78.9522   4
   2  -9  -7 137.368 108.071  33
   2  -9  -6 204.869 114.440  33
   2  -9  -6 427.703 153.518  31
  -2   9   6 233.473 111.330   4
  -2   9   6 278.642 106.708   7
   2  -9  -5 993.162 188.790  33
   2  -9  -5 1168.95 221.978  31
  -2   9   5 1175.91 201.354   7
  -2   9   5 1141.98 203.837   4
   2  -9  -4 3114.80 311.098  33
  -2   9   4 3268.88 333.692   8
  -2   9   4 3277.19 323.396   7
   2  -9  -4 3494.66 350.520  31
  -2   9   4 3206.25 323.787   4
   2  -9  -3 1678.67 235.939  31
   2  -9  -3 1670.00 246.576  12
  -2   9   3 1691.81 234.027   8
  -2   9   3 1583.79 225.833   4
  -2   9   3 1606.54 227.107   7
   2  -9  -2 361.845 114.336  31
  -2   9   2 403.009 122.372   4
  -2   9   2 332.869 118.245   7
   2  -9  -2 425.886 131.126  12
  -2   9   2 320.438 99.3310   8
  -2   9   1 810.673 162.600   4
   2  -9  -1 737.726 161.145  12
  -2   9   1 913.248 175.902   7
  -2   9   1 587.159 133.229   8
  -2   9   0 17666.3 732.311   7
  -2   9   0 18350.3 707.171   8
   2  -9   0 18796.6 766.436  12
  -2   9  -1 8049.43 505.173   7
   2  -9   1 8999.90 545.922  12
   2  -9   1 8329.08 449.883  31
  -2   9  -1 8238.10 480.789   8
  -2   9  -2 38641.9 1122.72   7
   2  -9   2 44310.8 1226.75  12
   2  -9   2 37333.0 1009.32  10
   2  -9   2 34453.0 908.083  31
  -2   9  -2 41986.0 1101.27   8
  -2   9  -3 3487.78 348.781   7
   2  -9   3 3750.94 373.004  12
  -2   9  -3 3525.91 331.088   8
   2  -9   3 2695.58 257.882  31
   2  -9   3 2949.75 295.271  10
   2  -9   4 23857.0 854.048  10
  -2   9  -4 24504.5 942.176   7
  -2   9  -4 24524.2 885.266   8
   2  -9   4 26766.5 993.730  12
   2  -9   5 6815.27 469.422  10
   2  -9   5 7969.38 562.488  12
  -2   9  -5 6988.01 533.592   7
  -2   9  -5 7575.80 510.829   8
  -2   9  -6 34.9640 63.5743   8
   2  -9   6 5.82661 62.8050  12
   2  -9   6 1.28815 58.7643  10
  -2   9  -6 6.78156 62.6621   7
  -2   9  -7 378.400 159.608   7
   2  -9   7 430.637 128.182  10
   2  -9   7 475.849 158.526  12
  -2   9  -7 286.822 114.821   8
  -2   9  -8 296.721 134.519   8
  -2   9  -8 372.751 145.344   7
   2  -9   8 425.216 146.135  12
   2  -9   8 376.931 129.890  10
   2  -9   9 727.342 171.145  10
   2  -9   9 695.022 100.424  13
   2  -9   9 851.840 218.840  12
  -2   9  -9 831.753 203.955   8
  -2   9  -9 679.019 206.872   7
   2  -9  10 638.331 99.2530  13
  -2   9 -10 713.261 101.364  29
  -2   9 -11 4120.86 234.201  29
   2  -9  11 3933.48 238.628  13
  -2   9 -12 10361.9 367.175  29
   2  -9  12 10516.0 386.197  13
  -2   9 -13 13.7069 39.8287  29
   2  -9  13 54.7905 48.7431  13
   2  -9  14 765.985 107.315  13
  -2   9 -14 806.532 104.251  29
  -2   9 -14 728.656 102.656  24
  -2   9 -15 605.851 89.9720  29
   2  -9  15 630.437 94.1631  13
  -2   9 -15 665.559 94.7807  24
   2  -9  16 2348.59 163.457  13
  -2   9 -16 2314.99 152.396  29
  -2   9 -16 2322.93 155.756  24
   2  -9  17 122.345 44.5945  13
  -2   9 -17 132.928 46.2030  24
  -2   9 -18 63.6236 40.5097  16
  -2   9 -18 67.4923 31.7526  24
  -2   9 -19 287.344 43.5121  16
  -2   8  20 34.3641 22.3413  13
   2  -8 -20 97.3132 36.2003  29
   2  -8 -19 671.464 78.8974  29
   2  -8 -18 549.135 78.2065  29
   2  -8 -17 247.838 61.8988  29
   2  -8 -16 207.416 62.3159  29
   2  -8 -15 496.379 87.2872  29
   2  -8 -14 1505.83 139.616  29
   2  -8 -13-8.28269 40.1692  29
   2  -8 -12 48.1365 43.1489  29
  -2   8  11 8189.39 657.846  11
   2  -8 -11 6364.26 283.633  29
  -2   8  11 8701.18 681.461   1
   2  -8 -11 7279.12 672.729  33
   2  -8 -11 7748.56 671.430  32
  -2   8  11 7728.07 676.446   4
  -2   8  10 2064.49 324.756   4
   2  -8 -10 2183.35 351.143  32
  -2   8  10 1074.90 235.969   1
   2  -8 -10 2293.19 372.614  33
  -2   8  10 1282.73 251.388   3
  -2   8  10 2088.73 321.065  11
  -2   8   9 188.778 115.199   1
   2  -8  -9 374.504 168.555  33
  -2   8   9 475.134 155.872   9
   2  -8  -9 236.231 117.153  31
  -2   8   9 431.466 144.347  11
  -2   8   9 411.189 144.925   4
  -2   8   8 998.264 202.723   9
   2  -8  -8 835.044 207.417  33
  -2   8   8 1045.71 211.564   4
   2  -8  -8 960.450 209.749  31
   2  -8  -7 268.823 144.815  31
   2  -8  -7 257.081 110.612  33
  -2   8   7 248.955 96.4438   9
  -2   8   7 108.686 81.2016   1
  -2   8   7 301.969 117.689   4
   2  -8  -6 1311.50 225.034  31
   2  -8  -6 1302.82 221.160  33
  -2   8   6 1111.72 186.888   1
  -2   8   6 1126.48 193.165   7
  -2   8   6 1329.47 211.557   4
   2  -8  -5 6677.90 440.732  33
  -2   8   5 6582.49 438.610   7
  -2   8   5 7188.80 463.234   4
   2  -8  -5 6125.97 451.686  31
   2  -8  -4 16907.0 709.007  31
  -2   8   4 14839.3 569.782   1
  -2   8   4 15993.5 666.644   7
   2  -8  -4 17410.6 662.549  33
  -2   8   4 17004.4 685.953   4
   2  -8  -3 521.223 144.232  12
  -2   8   3 480.777 124.055   4
  -2   8   3 620.688 141.298   8
  -2   8   3 160.084 76.1886   1
   2  -8  -3 487.326 134.203  31
  -2   8   3 555.981 131.221   7
  -2   8   2 733.566 122.785   1
   2  -8  -2 887.866 170.472  12
  -2   8   2 803.488 157.264   7
   2  -8  -2 776.631 149.302  31
  -2   8   2 719.095 145.150   4
  -2   8   2 906.369 159.907   8
   2  -8  -1 2526.50 248.017  31
  -2   8   1 1742.18 188.676   1
  -2   8   1 2659.28 256.567   8
   2  -8  -1 2524.88 268.099  12
  -2   8   1 2478.70 264.653   7
  -2   8   0 616.091 132.972   7
  -2   8   0 577.645 120.076   8
   2  -8   0 594.310 138.067  12
   2  -8   0 928.003 156.950  31
   2  -8   1 24861.7 718.872  31
  -2   8  -1 26146.8 784.941   8
  -2   8  -1 25469.5 820.717   7
  -2   8  -2 16471.5 635.979   8
   2  -8   2 14907.2 593.855  10
   2  -8   2 14784.7 546.825  31
  -2   8  -2 15446.1 652.757   7
  -2   8  -3 27717.7 841.903   8
   2  -8   3 29823.2 941.214  12
   2  -8   3 24733.7 703.428  31
  -2   8  -3 27165.3 890.494   7
   2  -8   3 26323.4 804.621  10
   2  -8   4 13974.6 610.045  10
   2  -8   4 14997.2 689.897  12
  -2   8  -4 13952.7 675.961   7
  -2   8  -4 14323.2 625.421   8
  -2   8  -5 144.102 82.5976   7
   2  -8   5 157.278 83.1297  12
   2  -8   5 96.3124 61.2263  10
  -2   8  -5 126.422 72.8964   8
  -2   8  -6 1.00103 59.5082   7
   2  -8   6 8.34308 71.5919  10
  -2   8  -6-11.4922 68.9768   8
   2  -8   6 56.0301 63.9136  12
   2  -8   7 2855.24 310.639  10
  -2   8  -7 2965.60 335.636   8
  -2   8  -7 2997.18 369.762   7
   2  -8   7 3136.30 348.483  12
   2  -8   8 3.06221 81.3752  12
  -2   8  -8 25.5423 63.2967   7
   2  -8   8 15.1040 64.0488  10
  -2   8  -8 51.2644 65.9580   8
   2  -8   9 14308.0 749.368  10
   2  -8   9 14858.4 831.090  12
  -2   8  -9 14908.2 823.290   8
  -2   8  -9 14215.8 852.228   7
   2  -8  10 9659.27 702.393  12
  -2   8 -10 8973.94 664.166   8
   2  -8  10 8319.77 338.578  13
  -2   8 -10 8256.28 680.854   7
  -2   8 -11 3254.85 207.190  29
   2  -8  11 3181.14 212.866  13
  -2   8 -12 1952.16 162.831  29
   2  -8  12 2207.26 179.541  13
  -2   8 -13 10197.2 364.162  29
   2  -8  13 9861.72 371.395  13
  -2   8 -14 5643.75 266.544  29
   2  -8  14 5618.27 276.971  13
  -2   8 -15 1180.55 120.884  29
   2  -8  15 1283.56 134.254  13
  -2   8 -16 30.0239 42.3266  29
   2  -8  16 0.70663 32.8694  13
  -2   8 -17 940.440 95.2814  29
  -2   8 -17 1071.65 103.857  24
   2  -8  17 1024.30 106.060  13
  -2   8 -18 1118.12 96.3916  24
   2  -8  18 1087.69 100.540  13
  -2   8 -19 74.4559 33.1589  16
  -2   8 -19 50.0806 25.5861  24
   2  -7 -20 41.8650 29.8499  29
  -2   7  20 37.4843 25.5940  13
   2  -7 -19 138.900 46.5166  29
  -2   7  19 169.398 45.5376  13
   2  -7 -18 1038.41 106.314  29
   2  -7 -17 1529.60 135.994  29
   2  -7 -16 38.8666 42.0538  29
   2  -7 -15-2.08776 47.4889  29
   2  -7 -14 812.436 105.548  29
   2  -7 -13 5350.85 262.848  29
   2  -7 -12 1340.17 288.933  32
   2  -7 -12 1427.86 139.477  29
  -2   7  12 1416.43 279.412  11
  -2   7  12 1367.56 301.947   4
   2  -7 -12 1479.02 319.977  33
  -2   7  12 524.389 182.784   1
  -2   7  11 2651.91 365.497  11
  -2   7  11 2633.33 380.893   4
   2  -7 -11 2377.18 382.199  33
  -2   7  11 2639.51 376.148   1
   2  -7 -11 2506.22 368.831  32
   2  -7 -10 2711.79 374.137  32
   2  -7 -10 2423.24 380.524  33
  -2   7  10 2855.17 361.619  11
  -2   7  10 2658.86 368.108   4
  -2   7  10 3710.40 415.316   1
  -2   7  10 2537.66 337.464   9
   2  -7  -9 406.192 153.295  32
  -2   7   9 467.089 148.563  11
   2  -7  -9 547.618 179.277  33
  -2   7   9 601.704 157.192   9
  -2   7   9 550.080 150.032   1
  -2   7   9 449.795 152.467   4
   2  -7  -8 21430.5 969.768  33
   2  -7  -8 23096.1 980.436  31
  -2   7   8 22268.0 866.647   9
  -2   7   8 23834.7 947.373   4
   2  -7  -7 42.6512 84.5358  33
  -2   7   7 51.0614 62.4925   9
   2  -7  -7 41.7399 95.7840  31
  -2   7   7 54.6468 67.7651   4
  -2   7   6 46504.1 1112.62   9
  -2   7   6 52057.4 1224.85   4
  -2   7   6 42540.0 1060.68   1
   2  -7  -6 47528.6 1247.65  31
   2  -7  -6 50885.4 1258.50  33
   2  -7  -5 21186.6 739.053  33
   2  -7  -5 18777.9 751.337  31
  -2   7   5 21713.3 757.799   4
  -2   7   5 19099.9 701.574   7
  -2   7   4 51589.5 1110.73   7
   2  -7  -4 50662.7 1141.46  31
  -2   7   4 56332.6 1153.90   4
   2  -7  -4 56393.2 1122.97  33
  -2   7   3 210.924 76.9368   4
   2  -7  -3 217.270 96.3706  12
  -2   7   3 287.884 99.3149   7
  -2   7   3 203.326 83.4802   8
   2  -7  -3 265.274 93.3996  31
  -2   7   3 537.657 104.711   1
   2  -7  -3 141.708 54.8318  33
   2  -7  -2 23930.9 701.895  31
   2  -7  -2 23787.1 745.265  12
  -2   7   2 24402.2 724.632   8
  -2   7   2 23966.2 734.163   7
  -2   7   2 22881.5 706.527   4
   2  -7  -1 7599.25 415.127  12
  -2   7   1 7393.95 406.798   7
  -2   7   1 7464.12 381.954   8
   2  -7  -1 8066.62 394.846  31
   2  -7   0 19082.8 658.914  12
   2  -7   0 16936.6 548.046  31
  -2   7   0 18281.2 632.665   7
  -2   7   0 18003.9 585.748   8
  -2   7  -1 11790.4 481.391   8
  -2   7  -1 11118.4 500.852   7
   2  -7   1 12250.4 539.812  12
   2  -7   1 10655.2 455.894  10
   2  -7   1 10546.5 428.278  31
  -2   7  -2 4057.74 287.453   8
   2  -7   2 4830.00 311.491  10
   2  -7   2 4565.01 280.981  31
   2  -7   2 4937.01 355.226  12
  -2   7  -2 4117.53 319.646   7
   2  -7   3 6026.15 388.400  12
  -2   7  -3 5557.78 379.241   7
  -2   7  -3 5298.63 337.037   8
   2  -7   3 5307.39 339.324  10
   2  -7   3 4841.48 286.520  31
   2  -7   4-20.8343 73.0887  31
   2  -7   4 48.9785 57.5528  12
   2  -7   4-18.4385 61.7571  10
  -2   7  -4 31.9773 53.4340   8
  -2   7  -4 11.1552 59.2126   7
   2  -7   5 1058.38 187.940  12
  -2   7  -5 1084.83 188.790   7
  -2   7  -5 1220.56 185.859   8
   2  -7   5 1213.63 177.311  10
  -2   7  -6 495.776 134.577   7
   2  -7   6 671.038 151.033  12
   2  -7   6 690.315 140.483  10
  -2   7  -6 569.229 137.215   8
   2  -7   7 4094.85 377.191  12
   2  -7   7 3454.80 316.565  10
  -2   7  -7 4094.67 398.033   7
  -2   7  -7 3832.57 357.011   8
  -2   7  -8 204.154 103.439   7
   2  -7   8 135.959 76.7691  10
  -2   7  -8 197.946 95.1755   8
   2  -7   8 173.765 89.3684  12
  -2   7  -9 25.6963 64.9695   7
  -2   7  -9 0.92989 63.1332   8
   2  -7   9 33.7371 57.8524  10
   2  -7   9 16.2575 59.6517  12
  -2   7 -10 3631.54 412.649   8
  -2   7 -10 3570.61 439.385   7
   2  -7  10 4228.12 442.371  12
  -2   7 -11 319.085 137.642   7
   2  -7  11 480.347 156.285  12
  -2   7 -11 402.790 78.4078  29
  -2   7 -11 467.908 164.882   8
   2  -7  11 365.694 75.5717  13
  -2   7 -12 4586.31 246.350  29
   2  -7  12 4711.79 258.544  13
   2  -7  13 2921.78 207.042  13
  -2   7 -13 2917.12 196.845  29
   2  -7  14 7703.58 326.171  13
  -2   7 -14 7508.28 312.229  29
  -2   7 -15 82.5794 48.7681  29
   2  -7  15 70.1708 50.0414  13
   2  -7  16 1796.00 152.425  13
  -2   7 -16 1610.29 137.610  29
   2  -7  17 962.380 107.340  13
  -2   7 -17 988.099 104.479  29
  -2   7 -18 705.250 80.0404  29
  -2   7 -18 722.772 85.0154  24
   2  -7  18 794.978 90.6089  13
   2  -7  19 623.415 73.7872  13
  -2   7 -19 557.713 67.3848  24
   2  -6 -21 2.18393 21.2206  29
   2  -6 -20 871.534 83.3168  29
  -2   6  20 653.650 68.9067  13
   2  -6 -19-13.0136 33.7031  29
  -2   6  19 14.8599 26.5339  13
   2  -6 -18 35.9863 39.8309  29
   2  -6 -17 510.161 86.0070  29
   2  -6 -16 274.747 71.5176  29
   2  -6 -15 89.4206 48.1923  29
   2  -6 -14 514.787 86.7112  29
   2  -6 -13 779.547 104.569  29
   2  -6 -12 5207.18 255.619  29
   2  -6 -12 5684.80 544.579  32
  -2   6  12 6395.86 579.467  11
   2  -6 -12 6343.82 630.557  33
  -2   6  12 6453.56 616.970   4
   2  -6 -11 18404.7 1025.44  33
  -2   6  11 18005.6 890.537   9
   2  -6 -11 17069.2 918.174  32
  -2   6  11 18033.8 914.829  11
  -2   6  11 14738.1 851.108   1
  -2   6  11 17913.8 975.923   4
  -2   6  10 22387.9 1009.51   4
  -2   6  10 21271.4 941.822  11
   2  -6 -10 20615.9 1044.46  33
  -2   6  10 21853.7 946.248   9
   2  -6 -10 19867.1 950.004  32
   2  -6  -9 712.606 185.365  32
  -2   6   9 683.750 169.753  11
  -2   6   9 580.990 161.260   4
  -2   6   9 712.115 164.297   9
   2  -6  -9 741.577 205.410  33
  -2   6   9 667.943 157.922   1
  -2   6   8 39.0638 74.1275   1
   2  -6  -8 273.942 127.522  33
  -2   6   8 169.389 88.8524   9
   2  -6  -8 192.937 101.529  31
  -2   6   8 82.6830 82.2636  11
  -2   6   8 214.637 103.200   4
   2  -6  -7 5904.21 461.156  33
  -2   6   7 5516.68 409.787   4
  -2   6   7 5124.29 375.709   9
   2  -6  -7 5930.68 456.438  31
  -2   6   7 5782.65 410.153   1
   2  -6  -6 42877.1 1110.87  33
   2  -6  -6 39996.9 1095.61  31
  -2   6   6 40865.9 987.044   9
  -2   6   6 44447.1 1079.68   4
  -2   6   5 1833.62 209.059   4
   2  -6  -5 1933.69 227.336  33
   2  -6  -5 2141.24 247.128  31
  -2   6   5 1772.96 203.181   7
  -2   6   4 5692.45 345.659   7
   2  -6  -4 6113.17 378.273  31
  -2   6   4 5945.68 334.814   1
   2  -6  -4 6487.61 362.078  33
  -2   6   4 6073.72 356.320   4
   2  -6  -3 8454.63 442.209  12
  -2   6   3 7745.62 391.034   4
  -2   6   3 8634.97 416.759   8
  -2   6   3 7701.79 392.197   7
   2  -6  -3 8030.01 373.674  33
   2  -6  -3 7777.34 399.451  31
   2  -6  -2 1536.26 178.667  31
  -2   6   2 954.935 139.178   4
  -2   6   2 1080.80 143.070   8
  -2   6   2 1200.31 157.797   7
   2  -6  -2 907.076 144.014  12
  -2   6   2 1420.76 158.076   1
   2  -6  -1 363.721 96.5544  12
  -2   6   1 77.4243 52.3253   1
   2  -6  -1 327.651 94.6434  31
  -2   6   1 350.547 83.4551   8
  -2   6   1 336.238 87.8985   7
   2  -6   0 1644.05 184.374  12
  -2   6   0 1492.83 159.410   8
  -2   6   0 1495.76 166.347   1
   2  -6   0 1509.47 159.115  31
  -2   6   0 1568.36 178.809   7
  -2   6  -1 311.906 90.5176   7
   2  -6   1 301.655 76.7484  10
   2  -6   1 293.897 72.7578  31
  -2   6  -1 393.633 86.4040   8
   2  -6   1 333.653 91.9327  12
   2  -6   2 97.0748 55.7308  10
   2  -6   2 125.327 47.8153  31
  -2   6  -2 145.838 70.6205   7
  -2   6  -2 150.569 58.8017   8
   2  -6   2 149.807 62.7360  12
   2  -6   3 16.1605 44.1234  12
   2  -6   3-1.32139 42.0496  31
  -2   6  -3 118.241 60.4376   7
  -2   6  -3 15.5721 42.5862   8
   2  -6   3 6.45058 46.6829  10
   2  -6   4 62945.1 1094.94  10
   2  -6   4 59185.5 887.262  31
  -2   6  -4 61924.7 1116.60   8
   2  -6   4 64951.4 1192.18  12
  -2   6  -4 61402.3 1225.23   7
   2  -6   5 4014.12 310.909  12
  -2   6  -5 3913.31 302.119   8
  -2   6  -5 4068.08 331.973   7
   2  -6   5 3778.76 277.938  10
   2  -6   5 3541.21 223.227  31
  -2   6  -6 14586.9 665.039   7
  -2   6  -6 15285.2 631.839   8
   2  -6   6 15338.5 640.150  12
   2  -6   6 13600.9 551.788  10
   2  -6   7 5097.37 391.084  12
   2  -6   7 4120.29 322.867  10
  -2   6  -7 4144.76 383.377   7
  -2   6  -7 4634.17 378.064   8
  -2   6  -8 359.728 131.420   7
   2  -6   8 412.632 112.323  10
  -2   6  -8 250.913 101.984   8
   2  -6   8 402.329 129.688  12
  -2   6  -9 907.333 208.070   7
   2  -6   9 1215.77 216.534  12
  -2   6  -9 1178.61 222.462   8
   2  -6   9 1263.60 202.837  10
  -2   6 -10 3126.67 405.600   7
  -2   6 -10 4314.63 440.170   8
   2  -6  10 4218.19 421.784  12
  -2   6 -11 952.954 234.481   7
  -2   6 -11 872.058 208.387   8
   2  -6  11 957.951 219.165  12
  -2   6 -12 27.2863 74.7754   7
  -2   6 -12 165.176 55.9770  29
  -2   6 -12 207.305 113.401   8
   2  -6  12 119.761 46.8150  13
   2  -6  13 5119.39 267.984  13
  -2   6 -13 5218.33 264.460  29
   2  -6  14 4398.69 247.711  13
  -2   6 -14 4114.12 233.812  29
  -2   6 -15 150.750 54.5672  29
   2  -6  15 200.034 66.6607  13
  -2   6 -16 200.681 58.9852  29
   2  -6  16 237.764 64.8680  13
   2  -6  17 3.59663 36.0167  13
  -2   6 -17 11.5750 32.4466  29
  -2   6 -18 81.2258 41.8617  29
   2  -6  18 81.0674 38.1389  13
  -2   6 -19 86.9834 37.3082  24
  -2   6 -19 76.4741 32.4808  29
   2  -6  19 68.7935 34.1582  13
  -2   6 -20 63.7019 32.0905  16
   2  -6  20 89.6060 29.1626  13
  -2   6 -20 62.1992 23.8566  24
   2  -5 -21 228.038 39.4812  29
   2  -5 -20 481.312 65.6808  29
  -2   5  20 370.960 53.8734  13
   2  -5 -19 34.4331 33.6526  29
  -2   5  19 65.7591 34.3846  13
   2  -5 -18 653.704 86.2720  29
   2  -5 -17 45.0004 39.5457  29
   2  -5 -16 43.9168 41.8375  29
   2  -5 -15 159.362 58.3743  29
   2  -5 -14 921.880 112.655  29
  -2   5  13 1523.57 326.681   4
   2  -5 -13 1614.69 327.082  33
   2  -5 -13 1528.40 143.570  14
   2  -5 -13 1559.45 144.844  29
  -2   5  13 2070.14 338.677  11
  -2   5  12 7640.26 614.235  11
  -2   5  12 6600.22 609.799   4
  -2   5  12 6348.91 534.725   9
   2  -5 -12 6138.63 551.949  32
   2  -5 -12 6952.36 652.623  33
   2  -5 -11 17592.3 895.378  32
   2  -5 -11 18745.0 1024.05  33
  -2   5  11 18601.3 960.543   4
  -2   5  11 15415.1 851.864   1
  -2   5  11 18762.6 892.530   9
  -2   5  11 18395.0 898.978  11
   2  -5 -10 9700.61 697.681  33
  -2   5  10 9541.86 607.031   9
  -2   5  10 10305.5 672.936   4
   2  -5 -10 9112.97 621.997  32
  -2   5  10 9876.25 621.456  11
  -2   5   9 6053.67 472.753   9
  -2   5   9 6114.09 489.675   4
   2  -5  -9 4766.28 436.264  32
   2  -5  -9 5522.57 495.145  33
  -2   5   9 4115.08 358.769   3
  -2   5   9 5956.17 457.906  11
  -2   5   9 3211.26 334.467   1
  -2   5   8 3970.02 356.681  11
   2  -5  -8 3840.62 370.922  32
  -2   5   8 3648.37 334.647   9
  -2   5   8 3975.89 352.208   1
   2  -5  -8 3710.68 389.417  33
  -2   5   8 3585.73 348.143   4
   2  -5  -7 8025.69 529.020  33
  -2   5   7 8151.82 457.360   9
  -2   5   7 7127.28 437.351   1
  -2   5   7 8496.10 493.124   4
   2  -5  -7 7999.35 508.824  31
   2  -5  -6-5.28786 100.843  31
  -2   5   6 73.4612 59.3579   4
  -2   5   6 352.225 105.173   1
  -2   5   6 130.896 61.9738   9
   2  -5  -6 217.294 106.045  33
  -2   5   5 15205.6 553.509   7
   2  -5  -5 17046.8 620.504  33
   2  -5  -5 16199.4 626.938  31
  -2   5   5 14738.9 529.315   1
  -2   5   5 15833.1 573.754   4
   2  -5  -4 2706.02 251.152  31
  -2   5   4 3492.84 255.284   4
   2  -5  -4 3555.10 259.422  33
  -2   5   4 2817.23 233.836   7
   2  -5  -3 69399.6 1185.05  12
   2  -5  -3 71607.6 1043.02  33
   2  -5  -3 72088.9 1151.18  31
  -2   5   3 64226.4 1015.66   1
  -2   5   3 66312.0 1063.99   7
  -2   5   3 66561.7 1038.82   4
   2  -5  -2 8977.58 378.753  31
   2  -5  -2 7534.86 369.413  12
  -2   5   2 7585.95 343.122   4
  -2   5   2 8038.84 344.242   8
  -2   5   2 7944.07 363.962   7
  -2   5   1 547.629 97.4295   1
   2  -5  -1 840.199 126.197  12
  -2   5   1 884.102 115.661   8
   2  -5  -1 972.716 123.399  31
   2  -5   0 1053.45 140.988  12
   2  -5   0 1115.68 125.541  31
  -2   5   0 953.291 115.780   8
  -2   5   0 943.403 129.087   7
   2  -5   1 7696.30 291.678  31
   2  -5   1 7112.42 317.542  10
   2  -5   1 7554.85 362.851  12
  -2   5  -1 6799.77 298.320   8
  -2   5  -1 6962.43 339.121   7
   2  -5   2 478.168 75.2494  31
  -2   5  -2 559.687 106.856   7
   2  -5   2 683.453 113.387  12
  -2   5  -2 606.092 96.1177   8
   2  -5   2 446.308 92.0279  10
   2  -5   3 6716.82 340.147  12
  -2   5  -3 6722.57 322.580   8
   2  -5   3 6861.17 327.187  10
   2  -5   3 6103.36 258.432  31
  -2   5  -3 6809.10 365.843   7
  -2   5  -4 115.799 59.3164   8
   2  -5   4 112.251 57.4171  12
   2  -5   4 159.571 62.2820  10
   2  -5   4 181.134 50.7778  31
  -2   5  -4 117.265 68.4268   7
  -2   5  -5 11387.3 527.620   7
   2  -5   5 12476.7 507.194  12
   2  -5   5 12395.6 464.832  10
  -2   5  -5 12136.2 498.625   8
   2  -5   6 45059.9 1020.47  12
   2  -5   6 42683.4 895.736  10
  -2   5  -6 44641.2 1029.88   8
  -2   5  -6 43045.7 1080.16   7
   2  -5   7 13929.3 546.849  10
  -2   5  -7 15461.0 650.345   8
   2  -5   7 14466.5 616.615  12
   2  -5   8 673.690 129.775  10
   2  -5   8 782.832 157.976  12
   2  -5   8 651.134 164.867  11
   2  -5   9 973.588 166.456  10
   2  -5   9 865.660 175.860  12
   2  -5   9 853.790 195.827  11
   2  -5  10 2331.64 303.771  12
   2  -5  10 2792.44 363.071  11
   2  -5  11 16472.4 927.704  11
   2  -5  11 15719.6 826.253  12
   2  -5  12 149.581 94.3838  12
  -2   5 -13-1.04732 42.7814  29
   2  -5  13 16.3643 33.3317  13
  -2   5 -14 4418.06 244.571  29
   2  -5  14 4569.60 251.181  13
   2  -5  15 9338.44 356.281  13
  -2   5 -15 8697.02 337.430  29
   2  -5  16 4790.97 250.075  13
  -2   5 -16 4573.59 239.180  29
  -2   5 -17 1979.33 151.602  29
   2  -5  17 1985.45 158.320  13
   2  -5  18 606.909 86.1512  13
  -2   5 -18 549.160 79.1236  29
  -2   5 -19 1.03447 27.8046  29
   2  -5  19 41.3809 30.3635  13
  -2   5 -20-16.7733 22.9720  24
   2  -5  20 18.0503 25.8859  13
  -2   5 -20 1.77770 19.9830  29
   2  -4 -21-18.2257 26.8055  29
  -2   4  20 333.262 54.1380  13
   2  -4 -20 327.187 54.9564  29
   2  -4 -19 87.9734 39.1798  29
  -2   4  19 141.157 44.2640  13
  -2   4  18 153.747 47.8759  13
   2  -4 -18 104.488 42.8280  29
   2  -4 -17 229.554 60.3739  29
   2  -4 -16 995.745 115.914  29
   2  -4 -15 3266.79 204.365  29
   2  -4 -14 300.811 72.1985  14
   2  -4 -14 330.424 73.9107  29
  -2   4  13 2226.88 344.532  11
   2  -4 -13 1802.38 153.194  29
   2  -4 -13 1776.93 344.389  33
  -2   4  13 1938.71 309.461   9
   2  -4 -13 1811.52 155.578  14
  -2   4  13 2217.71 345.339   1
   2  -4 -12 241.619 138.554  33
   2  -4 -12 325.389 142.778  32
  -2   4  12 242.581 125.114  11
  -2   4  12 111.278 100.181   4
  -2   4  12 198.331 108.624   1
  -2   4  12 126.205 92.6544   9
   2  -4 -11 6673.28 601.371  33
   2  -4 -11 5864.49 498.419  32
  -2   4  11 6272.27 552.201   4
  -2   4  11 6163.23 500.878   9
  -2   4  11 6281.59 514.564  11
  -2   4  10 635.161 178.451   1
   2  -4 -10 1138.59 242.667  33
  -2   4  10 1082.78 228.011   4
  -2   4  10 1038.31 205.266   9
   2  -4 -10 991.693 202.999  32
  -2   4  10 924.459 190.165  11
  -2   4   9 110.635 85.6251   4
   2  -4  -9 26.4955 74.3567  32
  -2   4   9 62.2297 72.3251  11
  -2   4   9 100.864 83.3920   9
   2  -4  -9 95.0941 115.865  33
  -2   4   9-10.1189 90.8594   1
  -2   4   8 2750.54 286.811   9
   2  -4  -8 2162.57 294.895  33
  -2   4   8 2582.19 297.006   4
   2  -4  -8 2368.36 283.918  32
  -2   4   8 2500.74 272.954  11
  -2   4   7 21778.0 728.476   9
  -2   4   7 22082.1 745.445  11
   2  -4  -7 20482.7 806.986  33
  -2   4   7 21921.7 768.326   4
   2  -4  -7 20102.8 757.427  32
   2  -4  -6 656.535 150.894  33
  -2   4   6 675.405 124.525   9
   2  -4  -6 558.893 128.545  31
  -2   4   6 674.678 130.019   4
  -2   4   5 50636.4 970.792   4
   2  -4  -5 48902.0 1050.59  31
   2  -4  -5 53592.5 1085.41  33
  -2   4   5 51743.8 971.402   9
   2  -4  -4 2322.06 204.172  33
   2  -4  -4 1945.92 197.859  31
  -2   4   4 2329.20 196.203   4
  -2   4   4 1954.33 182.121   7
   2  -4  -3 16220.0 463.133  33
   2  -4  -3 15527.1 514.704  31
  -2   4   3 14645.9 463.867   7
  -2   4   3 14971.7 452.582   4
  -2   4   2 22524.6 531.824   4
   2  -4  -2 24192.3 590.187  31
   2  -4  -2 22878.6 495.250  33
   2  -4  -2 23418.8 601.564  12
  -2   4   2 23876.4 550.361   8
   2  -4  -1 8890.31 329.981  31
  -2   4   1 8203.82 292.519   8
  -2   4   0 45026.9 651.971   8
   2  -4   0 48845.3 703.862  31
  -2   4  -1 40408.3 624.995   8
   2  -4   1 41998.5 598.766  31
   2  -4   2 867.647 86.4938  31
  -2   4  -2 893.799 101.866   8
   2  -4   2 815.348 110.576  10
   2  -4   3 8475.50 254.464  31
   2  -4   3 8799.31 342.470  10
  -2   4  -3 8388.80 373.259   7
  -2   4  -3 7808.37 316.821   8
  -2   4  -4 22251.7 645.574   7
   2  -4   4 20701.2 580.767  12
   2  -4   4 17267.5 379.421   2
   2  -4   4 22292.8 549.496  10
  -2   4  -4 21723.9 578.757   8
   2  -4   4 18824.3 389.668  31
   2  -4   5 27.3649 23.7957   2
   2  -4   5 24.8897 45.9002  10
   2  -4   5 28.7028 44.3992  11
   2  -4   5 17.5026 26.6577  31
   2  -4   5 96.9839 62.7946  12
  -2   4  -6 150.367 76.8030  33
   2  -4   6 330.740 82.6583  10
   2  -4   6 225.719 56.8709   2
   2  -4   6 342.811 100.637  11
   2  -4   6 179.035 72.5844  12
   2  -4   7 2966.54 265.910  12
  -2   4  -7 2407.36 281.912  33
   2  -4   7 2955.43 296.661  11
   2  -4   7 2397.79 211.737  10
   2  -4   8 359.826 119.054  11
  -2   4  -8 481.674 149.152  33
   2  -4   8 446.215 104.647  10
   2  -4   8 389.686 111.116  12
  -2   4  -9 3899.13 412.028  33
   2  -4   9 3459.13 288.589  10
   2  -4   9 4006.79 395.135  11
   2  -4   9 3290.98 324.815  12
   2  -4  10 2566.77 305.652  12
   2  -4  10 2930.20 354.015  11
  -2   4 -10 2550.55 355.045  33
  -2   4 -11 294.416 146.080  33
   2  -4  11 431.466 141.026  12
   2  -4  11 339.606 141.793  11
   2  -4  12 8631.91 675.492  11
   2  -4  12 5651.11 505.402  12
   2  -4  13 706.005 99.1956  22
   2  -4  13 697.298 201.605  12
   2  -4  13 657.416 99.8043  13
  -2   4 -13 617.564 94.0383  29
   2  -4  14 11749.3 396.514  22
   2  -4  14 12180.9 404.788  13
  -2   4 -14 11647.6 396.141  29
   2  -4  15 1803.57 156.922  13
  -2   4 -15 1596.98 150.090  29
  -2   4 -16-26.6752 47.5665  29
   2  -4  16 6.96892 37.4087  13
  -2   4 -17 2909.39 187.454  29
   2  -4  17 2918.02 192.460  13
   2  -4  18 70.7183 49.4196  13
  -2   4 -18 55.0722 38.1285  29
  -2   4 -19 232.607 51.3735  29
   2  -4  19 300.128 61.3575  13
  -2   4 -20 15.5438 25.5980  29
   2  -4  20-0.45104 24.8073  13
   2  -4  21 862.370 72.7187  13
   2  -3 -21 494.611 56.4823  29
   2  -3 -20 76.7274 38.6906  29
  -2   3  20 57.3585 30.7888  13
  -2   3  19 7.75183 27.4088  13
   2  -3 -19 25.4119 36.5925  29
  -2   3  18 3138.52 186.877  13
   2  -3 -18 2985.18 180.217  29
   2  -3 -17 11.2088 44.8403  29
   2  -3 -16 1217.63 124.680  29
   2  -3 -15 55.6144 42.8922  29
   2  -3 -14 281.254 66.1814  29
  -2   3  13 75.1563 84.4537   1
   2  -3 -13 83.0446 99.0124  33
  -2   3  13 85.5446 78.0730  11
  -2   3  13 80.9352 95.2697   9
   2  -3 -13 23.9644 33.2798  29
  -2   3  12 15761.0 843.268  11
  -2   3  12 15869.3 831.817   9
   2  -3 -12 15061.0 937.762  33
   2  -3 -12 14053.4 792.264  32
  -2   3  11 3994.55 425.157   1
   2  -3 -11 5873.61 491.040  32
  -2   3  11 6273.93 500.577  11
  -2   3  11 6817.18 521.707   9
  -2   3  11 6962.51 570.598   4
   2  -3 -11 4493.89 489.297  33
  -2   3  10 944.268 192.833   9
   2  -3 -10 1109.81 241.460  33
   2  -3 -10 731.056 172.839  32
  -2   3  10 847.639 198.100   4
  -2   3  10 874.077 177.776  11
  -2   3   9 5532.61 448.358   4
  -2   3   9 5210.73 400.228  11
  -2   3   9 5336.47 418.839   1
  -2   3   9 5003.84 403.629   9
   2  -3  -9 4698.91 401.974  32
   2  -3  -9 5344.48 471.454  33
  -2   3   8 21537.6 758.685  11
   2  -3  -8 20898.1 789.459  32
  -2   3   8 23691.8 817.737   9
  -2   3   8 23648.1 854.983   4
   2  -3  -8 22081.0 884.021  33
   2  -3  -7 3229.19 327.611  33
  -2   3   7 3161.45 291.064   4
  -2   3   7 3560.03 291.870  11
  -2   3   7 3172.96 278.976   9
   2  -3  -7 3407.13 308.217  32
   2  -3  -6 34653.0 951.926  33
  -2   3   6 34366.9 865.848   4
  -2   3   6 35955.7 861.810   9
   2  -3  -6 32512.4 872.306  32
   2  -3  -5 24.7111 63.0590  33
   2  -3  -5 16.0329 74.2396  31
  -2   3   5 168.905 72.2244   1
  -2   3   5 20.7885 37.6285   9
  -2   3   5 55.2356 44.4991   4
  -2   3   4 18756.6 529.650   1
   2  -3  -4 20722.3 602.880  33
  -2   3   4 20115.3 536.910   4
  -2   3   4 18394.6 518.025   7
  -2   3   4 19881.4 547.131   9
  -2   3   3 44617.3 717.661   4
  -2   3   3 43733.8 741.122   7
   2  -3  -2 4165.10 199.175  33
  -2   3   2 3938.87 199.603   4
   2  -3  -1 21371.9 373.213  33
  -2   3   1 22218.2 422.912   8
   2  -3  -1 22017.7 484.642  31
   2  -3   0 5565.70 218.940  31
  -2   3   0 4806.91 179.511   8
  -2   3  -1 17270.2 341.810   8
   2  -3   1 19772.4 362.349  31
   2  -3   2 45841.2 583.052   2
   2  -3   2 46496.6 500.781  31
   2  -3   2 45729.3 677.277  10
   2  -3   3 4318.30 215.917  10
  -2   3  -3 4349.94 241.704  33
   2  -3   3 3881.45 139.192  31
   2  -3   4 20130.4 592.678  11
   2  -3   4 17597.2 312.356  31
   2  -3   4 17208.7 394.687   2
  -2   3  -4 19616.1 576.648  33
   2  -3   4 20223.3 476.573  10
   2  -3   5 71137.2 934.677  10
   2  -3   5 67441.9 874.109   2
   2  -3   5 73618.2 1079.96  12
  -2   3  -5 67497.5 1198.72  33
   2  -3   5 73128.9 1204.19  11
   2  -3   6 11662.0 409.554   5
  -2   3  -6 11560.2 540.392  33
   2  -3   6 12992.4 424.273   2
   2  -3   6 12006.0 527.197  11
   2  -3   6 11993.1 469.372  12
   2  -3   6 11691.2 402.327  10
   2  -3   7 14834.0 562.045  12
   2  -3   7 14755.8 564.275   9
   2  -3   7 15847.8 640.919  11
   2  -3   7 13855.4 463.919  10
  -2   3  -7 15244.1 669.233  33
   2  -3   8 51.0862 46.5240   9
   2  -3   8 53.4592 55.2044  10
   2  -3   8 18.8508 53.2288  12
  -2   3  -8 61.9237 88.5945  33
   2  -3   8 251.506 83.8404   2
   2  -3   8 60.5365 61.8204  11
   2  -3   9 931.950 186.207  11
   2  -3   9 921.542 164.499   9
  -2   3  -9 817.955 187.829  33
   2  -3   9 763.221 155.337  12
   2  -3  10 8559.03 584.898  11
  -2   3 -10 7915.87 599.423  33
   2  -3  10 7427.76 497.328   9
   2  -3  10 7871.07 514.939  12
   2  -3  11 4510.51 458.141  11
  -2   3 -11 4324.14 476.490  33
   2  -3  11 3309.51 357.494  12
   2  -3  12 404.135 151.931  12
  -2   3 -12 227.673 121.806  33
   2  -3  12 270.931 139.391  11
  -2   3 -13 6544.44 659.312  33
   2  -3  13 6490.31 558.600  12
   2  -3  13 6083.35 281.885  22
   2  -3  13 6644.72 614.247  11
   2  -3  13 5882.13 275.475  13
  -2   3 -14 3090.80 206.167  29
   2  -3  14 3067.68 204.991  22
   2  -3  14 3206.59 207.504  13
  -2   3 -15 1842.69 161.979  29
   2  -3  15 2073.38 167.835  13
   2  -3  15 1857.90 162.375  22
   2  -3  16 22.9437 36.5978  13
  -2   3 -16-37.5394 54.0981  29
  -2   3 -17 1875.13 154.711  29
   2  -3  17 1902.97 159.138  13
   2  -3  18 556.889 85.8512  13
  -2   3 -18 584.530 84.8012  29
   2  -3  19 8.99679 32.1767  13
  -2   3 -19 7.23924 28.0320  29
  -2   3 -20 129.888 38.8762  29
   2  -3  20 115.644 41.5537  13
   2  -3  21 687.311 69.1826  13
   2  -2 -21 2275.39 115.067  29
   2  -2 -20 31.1670 31.6255  29
  -2   2  20 13.2347 25.2215  13
  -2   2  19 153.205 46.7621  13
   2  -2 -19 135.445 51.1996  29
   2  -2 -18 779.421 95.9983  29
  -2   2  18 814.253 98.7154  13
   2  -2 -17 50.6220 48.5303  29
  -2   2  17 18.4310 34.5916  13
   2  -2 -16 284.420 66.2347  29
   2  -2 -15 423.622 70.8312  29
   2  -2 -14 4773.38 246.286  29
  -2   2  13 727.595 202.738   1
   2  -2 -13 598.043 196.743  33
   2  -2 -13 564.364 86.7813  29
  -2   2  13 851.611 201.993   9
  -2   2  12 4681.37 455.728  11
  -2   2  12 5135.03 476.083   9
   2  -2 -12 4543.54 444.895  32
   2  -2 -12 5224.29 558.231  33
   2  -2 -11 6244.62 500.764  32
  -2   2  11 6436.26 500.281  11
  -2   2  11 6617.12 509.436   9
  -2   2  11 7852.53 583.209   1
  -2   2  10 262.341 119.361   4
  -2   2  10 225.187 94.9689   9
  -2   2  10 213.829 99.0337  11
  -2   2  10 166.314 105.039   1
   2  -2 -10 298.244 120.916  32
   2  -2 -10 367.700 154.260  33
  -2   2   9 4423.12 362.686  11
   2  -2  -9 4747.23 434.887  33
  -2   2   9 4685.63 412.664   4
  -2   2   9 4685.18 381.792   9
   2  -2  -9 4126.67 364.999  32
   2  -2  -8 17045.3 689.111  32
  -2   2   8 18792.8 752.548   4
  -2   2   8 17596.1 664.634  11
   2  -2  -8 17723.7 779.149  33
  -2   2   8 17729.7 690.973   9
  -2   2   7 12537.3 443.916   3
   2  -2  -7 12481.9 557.144  32
   2  -2  -7 13248.2 626.531  33
  -2   2   7 13645.7 571.291   9
  -2   2   7 12928.2 576.462   4
  -2   2   7 12535.1 522.158  11
  -2   2   7 12225.9 539.243   1
   2  -2  -6 3018.02 262.229  32
  -2   2   6 3260.48 270.962   4
  -2   2   6 3430.18 269.951   9
   2  -2  -6 3380.51 304.218  33
  -2   2   6 3616.49 263.071  11
   2  -2  -6 3163.64 170.869   5
   2  -2  -5 13899.8 542.575  33
  -2   2   5 14373.4 495.405   4
  -2   2   5 14248.9 493.788   9
   2  -2  -4 6343.19 335.038  33
  -2   2   4 6075.91 297.321   9
  -2   2   4 6015.02 283.949   4
  -2   2   3 33533.4 605.315   7
  -2   2   3 34472.4 587.786   4
  -2   2   2 7059.21 260.848   7
   2  -2  -2 7327.97 264.239  33
  -2   2   2 6894.15 227.177   4
  -2   2   1 28.6257 22.5847   4
   2  -2  -1 46.7840 24.3915  33
   2  -2   0 49717.1 608.056  31
  -2   2   0 48267.4 441.986   8
   2  -2   1 2980.44 146.934   2
   2  -2   1 2438.58 76.1134   6
  -2   2  -1 2196.95 94.6155   8
   2  -2   1 2750.11 120.431  31
   2  -2   2 4245.37 115.073  31
   2  -2   2 3879.76 179.663  10
  -2   2  -2 4319.23 179.821  33
   2  -2   2 4374.32 174.380   2
   2  -2   3 4026.75 181.898  10
  -2   2  -3 4152.60 221.333  33
   2  -2   3 3503.67 90.5770  31
   2  -2   4 107679. 993.765  10
  -2   2  -4 106608. 1293.74  33
  -2   2  -4 108225. 1408.84  30
   2  -2   5 8548.23 347.017   9
   2  -2   5 7973.03 373.942  11
   2  -2   5 8368.88 345.973  12
  -2   2  -5 8073.69 399.101  33
   2  -2   5 8445.13 290.096  10
  -2   2  -5 8753.07 430.195  30
   2  -2   5 8867.18 317.393   5
   2  -2   6 125.428 51.5560   2
   2  -2   6 171.500 51.0421   5
  -2   2  -6 248.636 112.658  30
   2  -2   6 130.135 49.0323  10
   2  -2   6 103.756 53.3366  11
   2  -2   6 106.727 51.8500   9
  -2   2  -6 125.602 75.2070  33
   2  -2   7 35560.6 780.836   2
   2  -2   7 37484.7 939.625  11
  -2   2  -7 37279.3 999.284  30
   2  -2   7 38504.6 860.603   9
  -2   2  -7 39859.5 1053.82  33
   2  -2   7 33921.3 669.944  10
   2  -2   8 5082.52 321.341   2
   2  -2   8 5033.90 338.209   9
   2  -2   8 5462.06 389.711  11
  -2   2  -8 5482.71 425.177  33
   2  -2   8 4762.70 271.416  10
   2  -2   9 17701.3 752.472  11
   2  -2   9 16852.6 662.627   9
  -2   2  -9 17687.0 823.292  33
  -2   2 -10 19918.2 935.923  33
   2  -2  10 19974.5 784.701   9
   2  -2  10 20681.7 871.705  11
  -2   2 -11 10151.0 716.408  33
   2  -2  11 10975.2 678.878  11
   2  -2  11 10752.2 618.381   9
  -2   2 -12 1999.50 346.847  33
   2  -2  12 2020.74 290.735   9
   2  -2  12 2174.51 331.070  11
   2  -2  13 83.3181 72.7176  12
  -2   2 -13 35.8754 90.4090  33
   2  -2  13 33.7241 65.4799  11
   2  -2  14 668.429 101.434  22
   2  -2  14 771.255 225.399  11
   2  -2  14 812.961 107.658  13
  -2   2 -14 802.482 108.579  29
  -2   2 -15 1358.23 137.981  29
   2  -2  15 1342.80 137.253  13
   2  -2  15 1376.77 139.706  22
   2  -2  16 925.048 116.129  22
  -2   2 -16 914.534 115.117  29
   2  -2  16 895.941 112.199  13
  -2   2 -17 972.812 113.928  29
   2  -2  17 971.967 119.050  22
   2  -2  17 966.727 113.566  13
  -2   2 -18 29.0049 36.1371  29
   2  -2  18-26.4528 38.1266  13
   2  -2  19 701.093 91.3339  13
  -2   2 -19 688.463 87.3719  29
   2  -2  20 18.5488 31.4467  13
  -2   2 -20 21.0609 28.9617  29
   2  -2  21 1692.36 110.555  13
   2  -1 -21 3258.54 136.363  29
  -2   1  20 1464.49 103.003  13
   2  -1 -20 1956.62 123.286  29
   2  -1 -19 1420.38 120.248  29
  -2   1  19 1320.45 112.574  13
   2  -1 -18 243.731 58.1707  29
  -2   1  18 259.131 57.9480  13
   2  -1 -17 5049.64 242.337  29
  -2   1  17 5116.32 256.244  13
  -2   1  16 1603.76 150.757  13
   2  -1 -16 1487.22 137.709  29
   2  -1 -15 171.328 54.2834  29
   2  -1 -14-18.8271 56.0968  29
   2  -1 -13 723.136 98.2094  29
   2  -1 -13 953.303 249.903  33
  -2   1  13 1183.99 245.578   9
  -2   1  13 1222.28 258.614   1
   2  -1 -12 4425.39 511.077  33
  -2   1  12 3294.12 402.508   1
  -2   1  12 4923.46 465.020   9
  -2   1  11 10504.3 638.500   9
  -2   1  11 10860.0 648.814  11
   2  -1 -11 10194.9 626.357  32
  -2   1  11 10147.1 666.745   1
  -2   1  10 1606.37 234.776  11
  -2   1  10 1962.08 275.965   1
   2  -1 -10 1701.81 292.513  33
  -2   1  10 1573.45 233.164   9
   2  -1 -10 1486.88 230.476  32
  -2   1   9 12604.2 619.746   9
  -2   1   9 12001.9 528.776  10
  -2   1   9 12977.7 608.545  11
  -2   1   9 13291.3 655.264   1
   2  -1  -9 12714.5 624.136  32
   2  -1  -9 12713.6 709.739  33
   2  -1  -8 185.790 125.315  33
  -2   1   8 87.9653 58.9114  11
   2  -1  -8 202.095 105.082  32
  -2   1   8 99.9834 78.0014   1
  -2   1   8 132.461 77.4133   9
  -2   1   8 142.515 76.6908   4
  -2   1   7 167.167 68.8609  11
  -2   1   7 44.1454 65.9953   1
   2  -1  -7 101.838 70.2024  32
   2  -1  -7 164.882 94.5041  33
  -2   1   7 211.393 81.9681   9
  -2   1   7 165.616 79.1045   4
   2  -1  -6 4697.44 347.293  33
  -2   1   6 4410.08 279.346  11
  -2   1   6 4531.57 311.950   9
  -2   1   6 3395.11 259.976   1
  -2   1   6 4686.82 316.465   4
   2  -1  -6 4211.65 298.757  32
  -2   1   5 2359.01 205.866   9
   2  -1  -5 1386.17 97.3684   5
  -2   1   5 2298.96 202.746   4
  -2   1   5 1757.88 164.697  11
   2  -1  -5 1655.49 175.437  32
   2  -1  -5 2244.44 218.867  33
   2  -1  -4 416.365 63.2321   5
  -2   1   4 509.964 92.0842   4
   2  -1  -3 3462.29 215.734  33
  -2   1   3 3536.34 184.317   4
   2  -1  -3 3156.21 165.226   5
  -2   1   2 44859.1 523.219   4
   2  -1  -2 45796.9 644.505  33
  -2   1   1 5125.44 180.513   7
  -2   1   1 4876.23 133.346   4
  -2   1   0 2229.29 130.344  30
   2  -1   0 2225.31 106.286   6
   2  -1   0 1971.92 115.492  32
  -2   1   0 1855.07 105.328   7
   2  -1   1 5653.81 156.960  32
   2  -1   1 5844.67 146.723   6
  -2   1  -2 69754.6 707.764  33
   2  -1   2 68898.1 685.302   2
  -2   1  -3 63727.8 849.873  33
   2  -1   3 67453.0 750.319  12
   2  -1   3 63735.1 794.233   3
   2  -1   3 66453.8 768.697   5
   2  -1   3 65254.5 622.628  10
   2  -1   4 3729.25 209.786   3
  -2   1  -4 3844.90 246.178  30
   2  -1   4 3840.05 159.277  10
   2  -1   4 3331.65 181.057   2
   2  -1   4 3686.49 188.295   5
  -2   1  -4 3990.70 249.504  33
   2  -1   4 4287.47 208.927   9
  -2   1  -5 2472.20 99.3587  32
   2  -1   5 2838.40 187.465   9
   2  -1   5 2772.90 148.385  10
  -2   1  -5 2802.85 231.986  30
  -2   1  -5 2654.42 235.004  33
   2  -1   5 2647.92 190.646   3
   2  -1   5 2904.89 164.946   5
   2  -1   6 1682.42 160.268   9
   2  -1   6 1485.02 119.089  10
   2  -1   6 1537.97 160.728   3
  -2   1  -6 1418.86 95.4354  32
   2  -1   6 1831.59 191.183  11
   2  -1   6 1489.47 117.137   5
  -2   1  -6 1445.71 176.037  30
  -2   1  -6 1734.67 208.322  33
  -2   1  -7 4841.24 336.831  30
  -2   1  -7 4262.36 350.650  33
  -2   1  -7 3692.36 180.744  32
   2  -1   7 4233.17 183.607   5
   2  -1   7 3786.76 199.395  10
   2  -1   7 4241.45 312.247  11
   2  -1   7 3986.96 266.833   9
   2  -1   7 4240.74 274.351   3
   2  -1   8 64.7241 64.8500  11
  -2   1  -8 241.172 121.918  33
   2  -1   8 134.130 48.3684  10
   2  -1   8 54.3500 52.3281   3
   2  -1   8 86.9065 54.7563   9
   2  -1   9 5171.85 351.281   3
  -2   1  -9 5250.51 409.814  30
   2  -1   9 6448.49 449.622  11
  -2   1  -9 6214.60 482.848  33
   2  -1   9 5798.85 372.289   9
  -2   1 -10 7652.38 572.542  33
  -2   1 -10 6956.53 507.630  30
   2  -1  10 7825.85 528.928  11
   2  -1  10 7083.36 449.490   9
   2  -1  11 3361.24 373.754  11
   2  -1  11 3063.67 321.474   9
  -2   1 -11 3538.67 414.501  33
   2  -1  12 6385.28 546.796  11
   2  -1  12 5872.60 476.215   9
  -2   1 -12 6052.79 582.065  33
   2  -1  13 185.587 114.116   9
   2  -1  13 190.505 105.335  11
  -2   1 -13 155.191 98.1822  33
   2  -1  14 324.639 150.052  11
  -2   1 -14 348.370 72.1980  29
   2  -1  14 379.130 154.984  12
   2  -1  14 292.151 67.4699  22
   2  -1  14 359.080 74.5949  13
  -2   1 -15 2147.73 172.356  29
   2  -1  15 2157.95 168.350  13
   2  -1  15 2190.82 177.758  22
   2  -1  16 3336.66 207.344  13
  -2   1 -16 3224.40 209.892  29
   2  -1  16 3469.50 221.831  28
   2  -1  16 3413.32 216.449  22
   2  -1  17 254.272 66.9503  22
  -2   1 -17 268.820 61.9449  29
   2  -1  17 310.893 70.4581  13
  -2   1 -18 6.15022 40.3632  29
   2  -1  18 60.8313 41.5915  13
   2  -1  18 41.8220 39.7260  22
   2  -1  19 396.711 69.7688  13
  -2   1 -19 440.924 71.8315  29
   2  -1  20 566.786 75.8447  13
  -2   1 -20 578.620 73.4669  29
  -2   1 -21 270.369 43.8483  29
   2  -1  21 328.409 55.6303  13
   2   0 -21 308.051 44.6622  29
   2   0 -20 2792.23 146.101  29
   2   0 -19 1648.18 126.338  29
  -2   0  19 1569.56 119.831  13
   2   0 -18 547.381 81.0435  29
  -2   0  18 546.930 85.3240  13
  -2   0  17 327.492 69.4599  13
   2   0 -17 366.872 73.4534  29
   2   0 -16 6859.75 289.074  29
  -2   0  16 7119.28 313.182  13
   2   0 -15 3388.32 206.876  26
   2   0 -15 3227.48 204.179  29
  -2   0  15 3487.23 223.704  13
   2   0 -14-40.2455 47.3549  29
   2   0 -13 572.065 192.504  33
   2   0 -13 505.537 80.0635  29
  -2   0  13 570.077 173.479   9
  -2   0  12 1089.56 229.526   9
   2   0 -12 857.652 231.457  33
  -2   0  12 550.808 169.334   1
   2   0 -11 11152.7 647.908  32
   2   0 -11 12042.4 793.365  33
  -2   0  11 12076.3 686.388  11
  -2   0  11 13222.6 741.399   1
  -2   0  10 36.5052 53.6704  11
  -2   0  10 241.570 91.8391  10
  -2   0  10 119.499 75.2586   9
   2   0 -10 120.873 82.7352  32
   2   0 -10 95.4589 87.8277  33
   2   0  -9 102.166 57.9597  32
  -2   0   9 221.348 105.080   1
  -2   0   9 123.298 52.7408  10
  -2   0   9 161.937 82.9725   9
   2   0  -9 122.754 82.9332  33
  -2   0   9 120.051 66.7395  11
  -2   0   8 4688.34 365.789   1
   2   0  -8 5230.12 373.600  32
  -2   0   8 5631.49 387.851   9
  -2   0   8 5120.87 332.201  10
   2   0  -8 5390.09 436.833  33
  -2   0   8 5429.99 359.786  11
  -2   0   7 1234.75 161.476  11
  -2   0   7 900.298 132.320  10
   2   0  -7 1045.66 165.986  32
  -2   0   7 934.255 153.924   9
   2   0  -7 917.379 175.281  33
  -2   0   6 144.436 55.6374  11
  -2   0   6 260.880 41.8980   3
   2   0  -6 0.55981 70.4296  33
   2   0  -6 57.6372 53.3777  32
  -2   0   6 121.772 62.9068   9
  -2   0   5 100495. 1316.30   9
   2   0  -5 91803.8 1252.16  32
  -2   0   5 96860.4 1134.38  11
   2   0  -5 96124.1 1412.80  33
  -2   0   5 91397.8 709.715   3
  -2   0   5 93093.8 1277.44   4
  -2   0   5 86505.6 1202.14   1
   2   0  -4 522.431 57.7475   5
   2   0  -4 578.055 112.771  33
  -2   0   4 580.985 84.3563  11
   2   0  -4 517.319 88.3212  32
  -2   0   4 553.255 94.4546   4
  -2   0   3 81934.1 897.061   4
   2   0  -3 80580.9 720.035   5
   2   0  -2 2885.79 143.267   5
   2   0  -2 2643.08 167.017  33
  -2   0   1 3143.02 113.167   7
   2   0  -1 3162.30 149.546   5
   2   0   0 98.4785 17.8658   8
  -2   0   0 49.3853 15.6069   7
   2   0   0 79.9889 26.8919  12
   2   0   1 25062.6 310.956  32
   2   0   1 23983.1 323.630   4
   2   0   2 5324.67 198.763   4
  -2   0  -2 5360.06 186.485  33
  -2   0  -2 5031.75 106.681  31
   2   0   2 5329.35 166.263  12
   2   0   2 5668.46 170.447   6
   2   0   3 81308.7 792.726   5
  -2   0  -3 79764.9 510.541  31
  -2   0  -3 81947.9 912.747  33
   2   0   4 1307.20 105.640   9
  -2   0  -4 1184.70 140.098  33
   2   0   4 1280.96 74.5870  10
   2   0   4 1369.02 107.108   5
   2   0   4 1311.89 124.751   3
  -2   0  -4 1175.16 69.0011  32
   2   0   5 37733.7 708.669   3
   2   0   5 37306.9 549.698   5
  -2   0  -5 37190.9 462.826  32
   2   0   5 38998.5 639.997   9
  -2   0  -5 38179.4 858.162  33
   2   0   6 2833.75 241.973   4
   2   0   6 2897.11 152.721   5
   2   0   6 2694.21 129.177  10
  -2   0  -6 2942.23 269.373  33
   2   0   6 2977.39 213.398   3
   2   0   6 3111.64 202.733   9
   2   0   6 2922.02 229.090  11
  -2   0  -6 3000.37 241.999  30
  -2   0  -6 2769.31 149.161  32
   2   0   7 1844.12 119.754  10
  -2   0  -7 1951.37 143.140  32
  -2   0  -7 2151.05 217.453  30
   2   0   7 1993.28 190.407   3
   2   0   7 1994.02 180.921   9
   2   0   7 2004.12 206.697  11
  -2   0  -7 2074.05 245.550  33
   2   0   7 1888.49 212.450   4
   2   0   7 2210.25 129.760   5
   2   0   8 13493.4 519.706   3
   2   0   8 13602.8 515.468   9
   2   0   8 14912.0 614.145  11
  -2   0  -8 14399.5 688.642  33
  -2   0  -8 15115.6 622.771  30
   2   0   9 5960.56 421.442  11
   2   0   9 5534.17 360.237   3
   2   0   9 5467.13 353.640   9
  -2   0  -9 5441.27 396.079  30
  -2   0  -9 5550.63 456.932  33
   2   0  10 7690.26 524.681  11
  -2   0 -10 7533.01 567.519  33
   2   0  10 6856.13 429.831   9
  -2   0 -10 7295.70 489.690  30
   2   0  11 5759.07 486.760  11
   2   0  11 5125.24 403.800   9
  -2   0 -11 5359.68 509.939  33
   2   0  12 12021.9 661.826   9
   2   0  12 13956.5 809.356  11
  -2   0 -12 12566.2 828.828  33
   2   0  13 9101.95 630.650   2
  -2   0 -13 8549.75 722.193  33
   2   0  13 8877.96 686.631  11
   2   0  14 492.532 163.191  11
  -2   0 -14 458.953 81.4625  29
  -2   0 -14 460.029 176.981  33
   2   0  14 432.008 77.8408  22
  -2   0 -15 4302.52 246.852  29
   2   0  15 4548.82 246.082  22
   2   0  15 4343.38 237.514  13
   2   0  16-12.0707 47.1323  22
  -2   0 -16-58.5096 61.7080  29
   2   0  16 20.1496 33.4298  13
  -2   0 -17 2266.81 175.755  29
   2   0  17 2371.36 178.398  28
   2   0  17 2284.57 170.647  13
   2   0  17 2337.09 176.179  22
  -2   0 -18 1041.40 113.310  29
   2   0  18 1140.29 121.329  22
   2   0  18 1216.43 122.033  13
   2   0  19 100.900 45.4842  22
  -2   0 -19 178.648 51.1169  29
   2   0  19 117.212 43.5880  13
   2   0  20 571.400 77.1980  13
  -2   0 -20 586.591 74.1561  29
   2   0  20 488.069 74.7046  21
   2   0  21-5.72452 29.3448  13
  -2   0 -21-9.61474 22.6807  29
   2   0  22 60.1534 25.3086  13
   2   1 -21 1142.49 77.8862  29
   2   1 -20 1156.28 94.3349  29
   2   1 -19 60.0044 42.1013  29
  -2  -1  18 2071.83 151.008  13
   2   1 -18 1990.36 146.475  29
   2   1 -17 692.198 97.4395  29
  -2  -1  17 781.882 103.761  13
   2   1 -16 879.898 106.658  29
  -2  -1  16 939.104 116.753  13
   2   1 -15 13718.1 409.261  29
  -2  -1  15 14390.1 453.090  13
   2   1 -15 14221.5 420.612  26
   2   1 -14 2769.00 188.125  29
   2   1 -14 2941.67 194.827  26
  -2  -1  14 3277.12 217.130  13
   2   1 -13 4504.96 233.698  29
  -2  -1  13 4618.16 256.266  13
   2   1 -13 5090.64 573.491  33
   2   1 -13 4425.05 235.677  26
  -2  -1  13 5406.33 525.951   9
   2   1 -12 9874.51 770.384  33
  -2  -1  12 15441.1 844.088   9
   2   1 -11 28090.6 1028.42  32
  -2  -1  11 26805.1 1063.44   1
   2   1 -11 29258.6 1250.59  33
  -2  -1  10 3000.83 325.449  11
   2   1 -10 2925.11 382.140  33
  -2  -1  10 2470.47 314.064   1
  -2  -1  10 3075.45 335.107   9
  -2  -1  10 2981.57 290.530  10
   2   1 -10 2985.44 317.296  32
  -2  -1   9 39225.9 1103.52   9
  -2  -1   9 38636.9 1055.84  11
  -2  -1   9 36140.8 937.946  10
   2   1  -9 36289.2 1215.96  33
   2   1  -9 36190.7 1038.11  32
  -2  -1   8 416.234 104.136  10
  -2  -1   8 326.895 94.1701  11
  -2  -1   8 368.557 114.942   9
   2   1  -8 310.497 129.314  33
   2   1  -8 313.292 102.580  32
   2   1  -7 15102.0 587.474  32
  -2  -1   7 15949.2 610.107   9
   2   1  -7 15356.3 677.202  33
  -2  -1   7 16036.3 563.185  11
  -2  -1   7 16009.1 548.508  10
  -2  -1   6 1256.28 147.142  11
  -2  -1   6 1105.51 139.868  10
  -2  -1   6 1205.62 158.690   9
   2   1  -6 1099.51 153.094  32
   2   1  -6 1258.05 189.579  33
   2   1  -5 39883.2 827.409  32
  -2  -1   5 43257.0 864.256   9
  -2  -1   5 42711.4 734.519  11
  -2  -1   5 41438.9 776.770  10
   2   1  -5 41112.1 950.941  33
  -2  -1   4 194633. 1366.77  11
  -2  -1   4 198422. 1647.09   1
  -2  -1   3 2993.81 142.748  11
   2   1  -3 3242.88 230.788  33
   2   1  -3 3343.15 149.745   5
  -2  -1   2 3541.77 118.606  11
   2   1  -2 3429.21 153.577   5
   2   1  -1 13057.0 235.066   3
   2   1  -1 12541.5 292.801   5
   2   1   0 339.995 48.6226   3
  -2  -1   0 356.483 44.0351   9
   2   1   0 332.733 30.8286  11
   2   1   0 300.715 40.1615   8
   2   1   0 473.207 35.9656   4
   2   1   1 22066.8 310.467   4
   2   1   1 22766.2 315.140   8
   2   1   1 23310.2 340.838  11
   2   1   1 22774.5 241.471  12
   2   1   1 22733.3 336.616  32
   2   1   2 11894.6 289.484   4
   2   1   2 12291.7 291.402  11
   2   1   2 12001.1 197.232  12
  -2  -1  -2 11455.8 232.458  31
  -2  -1  -3 71339.1 858.907  33
   2   1   3 72919.9 848.366   4
   2   1   3 70996.7 737.853   5
   2   1   3 73281.9 536.012   9
  -2  -1  -3 72653.5 610.746  31
   2   1   4 2205.12 132.675   5
   2   1   4 2569.00 177.349   3
   2   1   4 2358.79 125.079   9
  -2  -1  -4 2328.11 132.900  31
   2   1   5 15444.2 354.618   5
  -2  -1  -5 14354.2 504.875  33
  -2  -1  -5 13891.1 387.763  31
   2   1   5 14738.0 456.395   3
   2   1   5 13822.5 351.488   9
   2   1   6 3873.13 279.759   4
   2   1   6 3655.83 249.968  11
   2   1   6 4372.31 267.225   3
   2   1   6 3770.74 211.367   9
  -2  -1  -6 3728.94 228.691  31
  -2  -1  -6 3756.17 294.665  33
  -2  -1  -6 3678.91 202.517  32
  -2  -1  -7 113.657 49.1044  32
  -2  -1  -7 70.5454 83.0039  33
   2   1   7 109.594 68.8939   4
   2   1   7 243.827 66.4147   9
   2   1   7 160.276 62.1754   3
   2   1   7 193.132 69.3431  11
   2   1   8 189.365 66.6616   3
  -2  -1  -8 349.126 122.239  33
  -2  -1  -8 187.302 62.1673  32
   2   1   8 524.149 121.643  11
   2   1   8 286.864 111.885   4
   2   1   9 1662.11 190.704   9
   2   1   9 1538.76 192.599   3
   2   1   9 1681.19 220.086  11
  -2  -1  -9 1289.32 180.517  30
   2   1   9 1718.98 239.909   4
  -2  -1  -9 1752.47 272.001  33
   2   1  10 3810.40 313.328   9
   2   1  10 3757.57 356.100  11
  -2  -1 -10 2676.14 288.772  30
  -2  -1 -10 3451.31 399.308  33
   2   1  10 3790.04 379.923   4
   2   1  10 3229.77 294.503   3
   2   1  11 8839.00 590.998  11
   2   1  11 7656.44 483.615   9
  -2  -1 -11 8109.10 628.954  33
   2   1  12 1539.63 276.079  11
  -2  -1 -12 1640.06 307.110  33
  -2  -1 -13 5306.73 573.469  33
   2   1  13 5862.27 557.854  11
   2   1  14 11170.1 811.713  11
   2   1  14 10029.2 360.040  22
  -2  -1 -14 10394.2 833.572  33
  -2  -1 -14 9038.48 355.219  29
   2   1  15 195.360 61.4003  22
  -2  -1 -15 139.493 49.8102  29
   2   1  16 7587.03 307.598  13
  -2  -1 -16 7569.14 324.251  29
   2   1  16 7997.73 326.799  22
  -2  -1 -17 371.450 73.9932  29
   2   1  17 324.695 71.1046  22
   2   1  17 383.059 74.4469  13
  -2  -1 -18 56.0800 38.9412  29
   2   1  18 43.9240 37.9412  22
   2   1  18 43.1185 42.1413  13
   2   1  18 54.4030 36.7641  28
   2   1  19 110.539 40.7978  13
   2   1  19 61.1855 38.0823  28
  -2  -1 -19 117.212 44.5166  29
   2   1  19 70.4331 39.9904  22
  -2  -1 -20 91.3091 42.7733  29
   2   1  20 20.6661 31.2706  13
   2   1  21 95.2374 32.9590  21
   2   1  21 40.7675 29.5817  13
  -2  -1 -21 50.8813 24.2031  29
   2   1  22 185.827 37.8370  13
   2   2 -21 626.940 57.0380  29
   2   2 -20 313.884 51.4304  29
   2   2 -19 1085.74 102.184  29
   2   2 -18 1.27660 35.9876  29
  -2  -2  18 15.6015 29.2662  13
   2   2 -17 1690.29 142.747  29
  -2  -2  17 1760.15 148.069  13
   2   2 -16 538.287 85.0200  29
   2   2 -16 630.631 89.8225  26
  -2  -2  16 640.435 98.8380  13
   2   2 -15 16.8933 42.0103  26
   2   2 -15 29.9364 40.8551  29
  -2  -2  15 21.2528 36.6571  13
   2   2 -14 10042.9 350.828  29
   2   2 -14 10684.0 365.748  26
  -2  -2  14 11010.6 398.118  13
  -2  -2  13 10189.8 381.329  13
   2   2 -13 10332.9 358.883  26
   2   2 -13 9552.87 344.447  29
  -2  -2  12 11985.8 758.829   9
   2   2 -11 21949.7 1093.37  33
  -2  -2  11 22056.2 972.851   9
  -2  -2  10 18660.3 838.611   1
   2   2 -10 18961.9 965.097  33
  -2  -2  10 19437.9 755.048  10
   2   2 -10 18980.8 811.517  32
  -2  -2  10 20389.8 879.251   9
  -2  -2   9 89621.3 1520.70  10
   2   2  -9 89575.9 1945.90  33
   2   2  -9 91181.8 1662.51  32
  -2  -2   9 90377.1 1769.15   1
   2   2  -8 2292.72 298.792  33
   2   2  -8 2674.00 269.893  32
  -2  -2   8 2716.30 268.375  11
  -2  -2   8 2751.42 283.560   9
  -2  -2   8 2492.60 248.427  10
  -2  -2   8 3355.41 316.910   1
  -2  -2   7 355.823 96.0980  11
  -2  -2   7 342.510 107.375   1
  -2  -2   7 468.965 106.148  10
   2   2  -7 273.497 92.3935  32
  -2  -2   7 344.595 102.870   9
   2   2  -7 333.919 121.472  33
  -2  -2   6 7755.28 366.859  10
  -2  -2   6 7954.97 412.217   1
  -2  -2   6 7526.82 359.267  11
  -2  -2   6 7063.44 383.109   9
   2   2  -6 7571.35 395.092  32
   2   2  -6 6994.96 440.107  33
   2   2  -5 117223. 1440.18  32
  -2  -2   5 118259. 1422.85   1
  -2  -2   5 124763. 1285.97  11
   2   2  -5 127959. 1718.66  33
  -2  -2   5 120407. 1457.76   9
  -2  -2   5 125050. 1388.37  10
  -2  -2   4 93.6982 53.0435  10
  -2  -2   4 177.438 65.7073   9
   2   2  -4 186.562 81.9295  33
   2   2  -4 71.0250 48.1150  32
  -2  -2   4 209.575 50.8720  11
  -2  -2   3 245408. 1263.86  11
  -2  -2   3 265171. 1718.28   1
  -2  -2   2 79418.3 497.906  11
   2   2  -2 82429.3 518.190   3
  -2  -2   1 1793.60 120.407   9
   2   2  -1 1863.89 126.529   8
  -2  -2   0 45.9210 22.1987   1
   2   2   0 76.3944 33.6203   8
  -2  -2   0 52.6236 23.4821   9
   2   2   0 87.8108 15.2986  11
   2   2   0 78.0285 26.5932   3
   2   2   0 19.1313 19.8656   2
   2   2   1 1012.09 86.4288   8
   2   2   1 1152.50 74.9027  11
   2   2   1 950.262 78.5891   4
  -2  -2  -1 1259.33 58.6215   9
  -2  -2  -1 1116.49 79.2652  10
   2   2   2 5695.53 210.411   8
  -2  -2  -2 5432.19 143.885  10
  -2  -2  -2 5210.20 189.513  31
   2   2   2 5667.37 211.308   4
   2   2   2 5219.26 194.688  11
   2   2   3 31065.4 548.028  11
   2   2   3 29653.3 248.313   9
   2   2   3 35422.1 582.953   8
   2   2   3 33506.4 578.739   4
   2   2   3 35680.9 564.113   5
  -2  -2  -3 33499.8 489.989  31
   2   2   4 54020.3 514.166   9
  -2  -2  -4 60613.4 726.768  31
  -2  -2  -5 13.8142 45.6809  31
   2   2   5 87.1309 34.8330   9
   2   2   5 113.576 47.7206   3
   2   2   6 57228.3 991.504  11
  -2  -2  -6 59080.7 941.303  31
   2   2   6 55104.8 761.707   9
   2   2   6 59130.0 1082.19   4
  -2  -2  -6 56872.9 1097.51  33
   2   2   6 59756.5 1000.89   3
   2   2   7 88.0646 60.5831  11
   2   2   7 79.9388 50.0667   9
   2   2   7 121.942 62.3952   3
  -2  -2  -7 46.8466 50.4399  31
  -2  -2  -7 12.5879 67.4305  33
   2   2   7 60.6885 69.4292   4
   2   2   8 8450.64 379.482   9
   2   2   8 8479.13 449.524  11
  -2  -2  -8 8229.12 514.926  33
  -2  -2  -8 6884.77 360.599  32
   2   2   8 8484.22 488.561   4
   2   2   9 3336.67 264.612   9
   2   2   9 3377.49 311.435  11
   2   2   9 2425.82 250.621   3
  -2  -2  -9 3236.84 357.947  33
   2   2   9 3450.88 342.426   4
  -2  -2 -10 10318.7 568.534  30
   2   2  10 12788.4 646.265  11
   2   2  10 12275.5 591.265   3
   2   2  10 11627.2 534.842   9
  -2  -2 -10 12003.2 725.867  33
   2   2  10 12735.1 694.672   4
   2   2  11 1995.87 275.655  11
  -2  -2 -11 1774.84 311.451  33
   2   2  11 1981.67 298.554   4
   2   2  12 6038.11 518.946  11
  -2  -2 -12 5806.46 569.846  33
  -2  -2 -13 8251.89 716.922  33
   2   2  13 8836.38 680.860  11
  -2  -2 -14 710.267 230.384  33
   2   2  14 774.025 225.083  11
  -2  -2 -14 594.521 96.8667  29
   2   2  14 618.305 95.3498  22
   2   2  15 73.5718 40.3248  22
  -2  -2 -15 60.2292 43.1460  29
  -2  -2 -16 1765.15 159.675  29
   2   2  16 1747.26 157.578  22
   2   2  17 1094.06 118.302  13
   2   2  17 1051.24 124.717  22
  -2  -2 -17 1091.10 124.560  29
   2   2  18 103.546 46.3589  13
  -2  -2 -18 48.9859 38.9383  29
   2   2  18 74.4670 45.4869  22
  -2  -2 -19 1215.51 116.780  29
   2   2  19 1294.98 122.765  22
   2   2  19 1287.40 120.418  13
   2   2  19 1027.72 113.347  28
   2   2  20 229.523 54.1005  13
  -2  -2 -20 186.118 46.8312  29
   2   2  20 200.247 48.9725  22
  -2  -2 -21 867.938 79.0364  29
   2   2  21 635.998 76.5431  21
   2   2  22 2972.75 130.394  13
   2   3 -20 2724.01 132.510  29
   2   3 -19 706.468 82.8373  29
   2   3 -18 2.75707 36.8711  29
   2   3 -17 108.937 51.4663  29
   2   3 -16 421.396 79.0785  29
   2   3 -16 512.184 82.5063  26
  -2  -3  16 521.901 87.5883  13
  -2  -3  15 306.143 76.9179  13
   2   3 -15 239.891 62.3624  26
   2   3 -15 306.691 72.9294  29
   2   3 -14 39.8764 37.1561  29
  -2  -3  14 81.8361 47.9510  13
   2   3 -14 58.5284 40.0435  26
   2   3 -13 346.614 71.8530  29
   2   3 -13 340.212 67.9941  26
  -2  -3  13 350.851 74.9353  13
  -2  -3  12-38.1568 66.5663   9
  -2  -3  11 10341.0 680.376   9
   2   3 -10 2011.11 268.993  32
  -2  -3  10 2047.30 256.812  10
  -2  -3  10 2163.54 296.548   9
   2   3  -9 452.872 124.372  32
  -2  -3   9 536.895 146.807   9
  -2  -3   9 353.313 113.700   1
  -2  -3   9 552.920 137.886  10
  -2  -3   8 6588.73 445.289   9
   2   3  -8 6271.22 424.374  32
  -2  -3   8 7015.38 416.806  10
  -2  -3   7 3755.85 321.007   1
   2   3  -7 3642.61 306.814  32
  -2  -3   7 3429.15 277.889  10
  -2  -3   7 4047.73 296.022  11
  -2  -3   7 3692.33 310.155   9
  -2  -3   6 461.277 114.843   1
  -2  -3   6 423.282 91.6094  11
  -2  -3   6 758.346 136.875   9
  -2  -3   6 531.521 114.052  10
   2   3  -6 538.652 121.338  32
  -2  -3   5 16665.3 566.637   9
   2   3  -5 16177.6 555.403  32
  -2  -3   5 16234.6 471.261  11
  -2  -3   5 17513.0 541.890  10
  -2  -3   4 386764. 2399.09   1
  -2  -3   4 382795. 1993.15  11
   2   3  -4 379147. 2506.93  32
  -2  -3   3 369099. 2061.66   1
   2   3  -3 337889. 2202.67  32
   2   3  -3 364338. 2254.16   6
  -2  -3   3 317418. 2127.14   9
  -2  -3   2 20300.2 487.683   9
   2   3  -2 21609.0 508.548   6
   2   3  -1 23048.9 397.113   3
   2   3  -1 22148.2 396.747   2
  -2  -3   1 25764.2 493.029   9
   2   3  -1 23889.5 487.983   6
   2   3  -1 24973.6 368.876   7
   2   3   0 316560. 1668.86   6
   2   3   0 330749. 1647.66   3
   2   3   0 320933. 1195.92   7
  -2  -3   0 318605. 1627.26  10
  -2  -3   0 318066. 1513.94   9
   2   3   0 342165. 1534.31   2
  -2  -3  -1 33323.7 488.947  10
   2   3   1 33370.9 453.624  11
   2   3   1 32412.7 408.687   7
   2   3   1 33673.6 537.080   4
  -2  -3  -2 9026.74 228.241  10
  -2  -3  -2 9124.45 284.345  31
   2   3   2 8701.89 286.879   4
   2   3   2 9202.75 278.044  11
  -2  -3  -3 198709. 1360.50  31
  -2  -3  -3 197445. 930.786  10
   2   3   3 195787. 1489.86   4
   2   3   4 180663. 903.176   9
   2   3   4 177320. 1515.77  11
   2   3   4 193063. 1624.79   4
  -2  -3  -4 193431. 1432.28  31
   2   3   5 90961.7 807.567   9
   2   3   5 94698.9 1210.12  11
   2   3   5 100205. 1259.31   3
   2   3   5 96221.3 1265.92   4
  -2  -3  -5 95310.7 1300.02  33
  -2  -3  -5 102388. 1145.14  31
   2   3   6 37812.1 616.031   9
   2   3   6 38496.6 833.008  11
   2   3   6 40754.1 905.315   4
  -2  -3  -6 38085.2 898.776  33
  -2  -3  -6 38536.7 787.359  31
  -2  -3  -7 5405.79 328.498  31
   2   3   7 5059.63 256.717   9
   2   3   7 5226.78 333.945  11
  -2  -3  -7 5194.62 371.348  33
   2   3   7 5189.05 351.759   4
   2   3   7 6181.02 355.473   3
   2   3   8 2378.94 247.959  11
   2   3   8 3087.75 271.900   3
  -2  -3  -8 2600.82 301.298  33
   2   3   8 2072.81 244.062   4
   2   3   8 2241.59 189.978   9
  -2  -3  -8 2349.85 244.390  31
   2   3   9 1165.36 183.876   3
   2   3   9 670.047 118.422   9
   2   3   9 696.696 149.069  11
   2   3   9 641.224 158.110   4
  -2  -3  -9 610.459 132.773  32
  -2  -3  -9 573.564 177.921  33
   2   3  10 25649.5 921.018  11
  -2  -3 -10 24563.3 1049.67  33
   2   3  10 26514.6 1002.77   4
   2   3  10 23461.2 843.534   3
  -2  -3 -11 7510.68 615.898  33
   2   3  11 6500.10 473.768   3
   2   3  11 7417.11 535.506  11
   2   3  11 8023.83 590.078   4
  -2  -3 -12 369.398 175.500  33
   2   3  12 325.363 138.097   4
   2   3  12 421.035 150.515  11
   2   3  13 2923.84 392.865  11
  -2  -3 -13 2828.42 424.497  33
   2   3  14 1706.73 319.140  11
  -2  -3 -14 1336.35 312.303  33
  -2  -3 -14 1210.41 133.421  29
   2   3  14 1371.71 138.038  22
  -2  -3 -15 2102.07 176.107  29
   2   3  15 2217.03 176.539  22
   2   3  16 151.521 56.2769  22
  -2  -3 -16 144.924 55.2601  29
  -2  -3 -17 44.9130 43.5708  29
   2   3  17-20.5627 47.8557  22
   2   3  18 2105.84 157.527  13
  -2  -3 -18 2083.77 160.700  29
   2   3  18 2123.96 164.080  22
   2   3  19 178.601 52.3248  13
  -2  -3 -19 188.020 55.5402  29
   2   3  19 201.004 59.6322  22
   2   3  20 80.0900 37.1492  13
   2   3  20 112.046 38.7804  28
  -2  -3 -20 81.3063 38.4815  29
   2   3  20 93.2048 41.6735  22
   2   3  21 326.824 56.6791  13
  -2  -3 -21 239.514 45.8444  29
   2   3  21 316.787 59.2248  21
   2   3  22 435.495 55.5537  21
   2   3  22 532.694 58.1601  13
   2   4 -20 1866.15 105.543  29
   2   4 -19 2082.99 128.472  29
   2   4 -18 173.377 52.1255  29
   2   4 -17 614.497 86.3728  29
   2   4 -16 1300.86 124.000  26
   2   4 -16 1271.45 126.363  29
   2   4 -15 6641.09 280.951  26
   2   4 -15 6178.15 271.950  29
   2   4 -14 65.5184 48.6647  26
   2   4 -14-13.8035 46.0411  29
   2   4 -13 20675.1 508.628  26
   2   4 -13 19146.2 484.355  29
   2   4 -12 4858.51 243.243  29
   2   4 -12 4683.79 495.141   6
   2   4 -12 5407.89 256.515  26
  -2  -4  11 1292.31 246.533   9
  -2  -4  11 1183.66 213.617  10
  -2  -4  10 3074.80 325.474  10
  -2  -4  10 3608.77 387.550   9
  -2  -4   9 13954.6 718.703   9
   2   4  -9 13342.0 660.775  32
  -2  -4   9 13680.3 643.716  10
   2   4  -8 11088.3 568.807  32
  -2  -4   8 12024.9 627.215   9
  -2  -4   8 12073.1 570.028  10
  -2  -4   7 18125.4 714.505   9
   2   4  -7 16818.0 665.794  32
  -2  -4   7 17924.8 651.550  10
  -2  -4   7 18269.4 692.896   1
  -2  -4   6 25969.5 799.833   9
  -2  -4   6 26521.0 741.790  10
   2   4  -6 24581.1 750.508  32
  -2  -4   5 19068.6 644.078   9
  -2  -4   5 20164.7 611.830  10
   2   4  -5 19751.7 631.769  32
   2   4  -4 1030.24 147.154  32
  -2  -4   4 1064.89 147.562   9
   2   4  -4 550.839 115.254   6
  -2  -4   4 408.653 88.6049   1
  -2  -4   4 880.782 125.603  10
   2   4  -4 1147.84 166.737   8
   2   4  -3 68722.9 919.447   7
   2   4  -3 70462.0 655.446   3
   2   4  -3 70615.1 1053.13   6
  -2  -4   3 65419.7 1033.02   9
   2   4  -3 70305.4 1078.08   8
  -2  -4   3 65907.0 969.668  10
   2   4  -2 184482. 1557.50   6
   2   4  -2 187004. 1641.14   8
   2   4  -2 185334. 1338.17   7
  -2  -4   2 189727. 1619.01   9
   2   4  -1 899.597 106.837   6
  -2  -4   1 896.560 108.088   9
  -2  -4   1 859.932 106.362  10
   2   4  -1 1097.65 91.5774   2
   2   4  -1 797.749 85.2133   7
   2   4   0 104722. 1020.69   6
  -2  -4   0 104059. 1036.37  10
   2   4   0 106101. 891.515   2
  -2  -4   0 101498. 969.035   9
   2   4   0 101888. 859.236   7
   2   4   1 51384.0 753.470   4
   2   4   1 47521.2 677.641   6
  -2  -4  -1 48827.0 665.284  10
   2   4   1 49586.1 610.324   7
   2   4   1 52643.6 666.977   2
  -2  -4  -1 49222.2 507.680  12
   2   4   2 73394.6 855.916   2
   2   4   2 71251.0 842.119   6
   2   4   2 71903.8 923.995   4
   2   4   2 69114.3 773.128   7
  -2  -4  -2 70790.2 757.821  10
   2   4   3 953582. 3414.29  11
   2   4   3 995912. 3591.77   4
   2   4   3 999999. 3657.10   8
  -2  -4  -3 982511. 2650.48  10
  -2  -4  -3 970998. 3333.04  31
   2   4   4 239.712 40.5196   9
  -2  -4  -4 621.661 98.0822  31
   2   4   4 513.212 97.6347  11
   2   4   4 284.628 77.1013   8
   2   4   4 179.731 65.2967   4
  -2  -4  -5 68547.0 1136.63  33
   2   4   5 71081.8 1115.27   4
   2   4   5 68023.8 728.001   9
   2   4   5 70134.1 1083.09  11
  -2  -4  -5 72671.2 1031.72  31
   2   4   6 852.690 95.4132   9
  -2  -4  -6 764.751 141.589  33
   2   4   6 913.997 134.994  11
   2   4   6 463.068 105.128   3
  -2  -4  -6 787.011 133.451  31
   2   4   6 821.916 137.761   4
  -2  -4  -7 1233.46 171.332  31
   2   4   7 890.097 157.776   4
   2   4   7 922.929 113.231   9
   2   4   7 1524.63 192.639   3
   2   4   7 1065.99 160.855  11
  -2  -4  -7 969.516 175.966  33
   2   4   8 4570.32 345.362  11
  -2  -4  -8 4932.28 358.963  31
   2   4   8 3982.60 345.181   4
  -2  -4  -8 4237.93 382.734  33
   2   4   9 152.379 86.9175   4
  -2  -4  -9 416.453 139.330  31
  -2  -4  -9 329.759 148.406  33
   2   4   9 324.835 110.675  11
   2   4  10 9722.64 618.691   4
  -2  -4 -10 9222.98 640.975  33
   2   4  10 9414.62 565.254  11
   2   4  10 9826.49 570.408   3
  -2  -4 -11 168.425 125.958  33
   2   4  11 56.8021 55.5183   3
   2   4  11 162.094 86.2793  11
   2   4  11 29.9111 66.8182   4
  -2  -4 -12 3378.98 442.627  33
   2   4  12 4287.57 442.078  11
   2   4  12 4764.54 497.706   4
   2   4  13 6186.94 564.424  11
  -2  -4 -13 6208.69 629.964  33
   2   4  13 6605.37 613.858   4
  -2  -4 -14 4203.21 247.089  29
   2   4  14 4282.52 239.764  22
  -2  -4 -15 32.8566 40.0867  29
   2   4  15 53.1011 46.8255  22
  -2  -4 -16 181.025 56.3699  29
   2   4  16 329.005 72.6143  22
  -2  -4 -17 1056.00 124.614  29
   2   4  17 1004.60 117.412  22
  -2  -4 -18 449.979 79.2576  29
   2   4  18 504.067 84.2619  22
   2   4  19 215.232 60.0288  22
   2   4  19 279.171 63.4225  13
  -2  -4 -19 176.160 50.9535  29
   2   4  20-10.0872 35.4658  22
  -2  -4 -20-38.7970 36.2734  29
   2   4  20-5.90363 29.6176  28
   2   4  20-11.5292 32.2021  13
  -2  -4 -21 168.175 39.6883  29
   2   4  21 164.807 40.1933  22
   2   4  21 105.599 32.3202  28
   2   4  21 200.481 45.5164  13
   2   4  22 60.4313 25.6430  13
   2   4  22 103.434 33.3548  21
   2   5 -20 77.6404 26.5639  29
   2   5 -19 610.463 69.7975  29
   2   5 -18 63.6281 35.8144  29
   2   5 -17 1065.93 105.316  16
   2   5 -17 1141.57 113.010  29
   2   5 -16 1385.48 123.011  26
   2   5 -16 1378.86 129.052  29
   2   5 -15 52.9663 42.9583  26
   2   5 -15 12.4535 40.9070  29
   2   5 -14 20533.8 492.861  29
   2   5 -14 22319.7 521.043  26
   2   5 -13 4206.21 231.124  26
   2   5 -13 3930.27 220.040  29
   2   5 -12 25333.3 556.907  26
   2   5 -12 24868.6 544.781  29
  -2  -5  11 13049.1 804.882   9
  -2  -5  11 11699.0 680.160  10
   2   5 -11 11521.3 779.731   8
   2   5 -10 3227.97 379.933   6
  -2  -5  10 3759.27 370.564  10
  -2  -5  10 3927.97 422.119   9
   2   5 -10 3117.93 395.611   8
   2   5  -9 1970.65 274.388   6
  -2  -5   9 2005.38 258.418  10
  -2  -5   9 2043.51 289.464   9
   2   5  -9 1647.93 272.862   8
   2   5  -8 11022.4 610.734   6
  -2  -5   8 12122.7 590.546  10
  -2  -5   8 12567.7 666.042   9
  -2  -5   7 25098.4 810.820  10
   2   5  -7 23503.9 840.716   6
  -2  -5   7 26253.6 909.481   9
   2   5  -7 23844.3 877.899   8
  -2  -5   6 22343.3 719.639  10
  -2  -5   6 22031.3 788.479   9
   2   5  -6 20587.3 766.170   8
   2   5  -5 29.2112 53.3849   8
   2   5  -5 69.8969 58.3430   7
  -2  -5   5 43.2885 55.9347   9
  -2  -5   5 9.82851 49.5437  10
   2   5  -4 364.795 96.0680   6
   2   5  -4 142.344 63.6382   7
  -2  -5   4 200.933 82.4640   9
  -2  -5   4 212.734 76.1250  10
   2   5  -4 153.169 73.2361   8
   2   5  -3 1456.74 168.989   8
   2   5  -3 1672.30 167.944   6
   2   5  -3 1430.41 149.916   7
  -2  -5   3 1434.53 169.631   9
  -2  -5   3 1591.67 167.776  10
  -2  -5   2 15565.6 462.130  12
   2   5  -2 13851.0 448.661   6
  -2  -5   2 14588.0 469.791  10
  -2  -5   2 15862.1 511.212   9
   2   5  -2 15599.7 512.424   8
   2   5  -2 15384.6 435.221   7
  -2  -5   1 83.5162 46.4526  12
   2   5  -1 86.2428 49.3152   6
   2   5  -1 81.4449 33.8428   2
   2   5  -1 172.361 51.6627   7
  -2  -5   1 90.9371 43.9085   9
   2   5  -1 114.029 60.4657   8
  -2  -5   1 136.690 58.0073  10
  -2  -5   0 127058. 1094.05  12
   2   5   0 130923. 1220.73   6
  -2  -5   0 130651. 1274.89  10
   2   5   0 129833. 1384.42   8
   2   5   0 134084. 1158.98   7
  -2  -5  -1 15001.3 350.200  12
  -2  -5  -1 14911.7 414.657  10
   2   5   1 14951.1 407.713   6
   2   5   1 14778.9 468.544   8
   2   5   1 15062.3 392.366   7
   2   5   1 14676.0 464.392   4
  -2  -5  -2 25080.1 427.440  12
  -2  -5  -2 24864.2 514.805  10
   2   5   2 23958.3 510.823   7
   2   5   2 24033.4 590.937   8
  -2  -5  -2 23539.9 560.214  31
   2   5   2 24798.5 546.510   6
   2   5   2 24717.1 607.643   4
   2   5   3 14119.2 471.323   8
  -2  -5  -3 13849.3 369.913  10
   2   5   3 14063.2 468.599   4
  -2  -5  -3 13196.6 427.900  31
   2   5   4 266374. 2154.85   8
   2   5   4 265475. 2077.97  11
   2   5   4 261431. 2116.55   4
   2   5   5 5642.23 326.898  11
   2   5   5 4664.58 204.111   9
  -2  -5  -5 5350.54 303.329  31
   2   5   5 4885.79 312.222   8
   2   5   5 4801.79 309.784   4
   2   5   6 2725.18 247.899   3
   2   5   6 2963.12 253.203  11
  -2  -5  -6 2820.88 240.673  31
   2   5   6 2853.50 179.553   9
  -2  -5  -6 2868.89 270.060  33
   2   5   6 2776.70 251.207   4
  -2  -5  -7 14335.8 582.191  31
  -2  -5  -7 15987.9 662.215  33
   2   5   7 17019.3 662.119   4
   2   5   7 15036.2 605.942  11
   2   5   8 21148.8 766.935  11
  -2  -5  -8 22094.1 778.070  31
   2   5   8 22487.9 792.623   3
   2   5   8 21385.0 803.360   4
  -2  -5  -8 21727.8 848.966  33
   2   5   9 732.613 162.184  11
   2   5   9 180.967 79.2568   3
  -2  -5  -9 760.514 175.064  31
   2   5   9 805.370 174.206   4
  -2  -5  -9 895.866 217.061  33
  -2  -5 -10 4469.65 456.061  33
   2   5  10 4972.74 460.239   4
   2   5  10 3921.76 371.395   3
  -2  -5 -10 3894.12 380.947  31
   2   5  10 4922.49 425.323  11
  -2  -5 -11 708.624 217.549  33
   2   5  11 861.225 191.867  11
   2   5  11 689.993 198.429   4
  -2  -5 -12 86.6371 110.500  33
   2   5  12-6.08613 58.0445  11
   2   5  12 102.306 96.1517   4
   2   5  13 200.556 128.273   4
   2   5  13 104.754 74.3141  11
  -2  -5 -13 169.759 128.090  33
   2   5  14 1205.95 132.220  22
  -2  -5 -14 1173.88 132.477  29
  -2  -5 -15 145.414 56.9960  29
   2   5  15 141.700 57.5924  22
   2   5  16 3677.21 221.612  22
  -2  -5 -16 3409.59 221.103  29
   2   5  17 1643.11 149.110  22
  -2  -5 -17 1483.81 144.065  29
  -2  -5 -18 424.008 79.7362  29
   2   5  18 461.999 82.1484  22
  -2  -5 -19 596.814 83.9394  29
   2   5  19 527.030 82.2524  22
   2   5  19 636.567 88.3756  13
   2   5  20 159.957 47.2445  13
  -2  -5 -20 140.207 42.4341  29
   2   5  20 200.823 49.7164  22
   2   5  21 195.524 41.4889  22
   2   5  21 153.541 36.6635  28
  -2  -5 -21 157.992 36.4709  29
   2   5  21 288.734 50.1863  13
   2   5  22 212.970 37.9836  13
   2   5  22 117.686 35.5729  21
   2   6 -19 277.837 48.3545  29
   2   6 -18 146.548 42.2711  16
   2   6 -18 167.230 44.2319  29
   2   6 -17 24.9516 33.7237  29
   2   6 -17 34.3923 36.8178  16
   2   6 -16 174.145 47.7103  26
   2   6 -16 100.868 53.4919  16
   2   6 -16 117.086 46.3716  29
   2   6 -15 495.823 82.6728  29
   2   6 -15 585.160 88.2299  26
   2   6 -14 55.8374 43.6625  29
   2   6 -14 46.5322 41.0684  26
   2   6 -13 951.581 111.600  29
   2   6 -13 1189.04 125.750  26
   2   6 -12 3882.95 221.824  26
   2   6 -12 3955.96 220.045  29
  -2  -6  11 4094.94 465.042  12
  -2  -6  11 3843.88 404.123  10
   2   6 -11 3974.76 474.996   8
   2   6 -11 3490.26 207.596  26
  -2  -6  11 3920.13 454.833   9
   2   6 -11 3604.11 207.580  29
  -2  -6  10 2441.33 348.724  12
  -2  -6  10 2401.19 342.942   9
  -2  -6  10 2331.13 307.756  10
   2   6 -10 2113.51 325.768   8
  -2  -6   9 565.999 150.727  10
   2   6  -9 441.275 154.043   8
  -2  -6   9 486.414 146.335   9
   2   6  -8 1385.77 235.081   6
  -2  -6   8 1527.60 246.027   9
   2   6  -8 1436.87 241.851   8
  -2  -6   8 1628.89 223.155  10
   2   6  -7 1522.63 230.523   7
   2   6  -7 1532.26 235.176   8
  -2  -6   7 1600.82 239.127   9
  -2  -6   7 1781.77 232.481  10
   2   6  -7 1550.79 223.384   6
   2   6  -6 7794.65 489.655   8
   2   6  -6 7801.76 461.271   6
   2   6  -6 7040.75 434.484   7
  -2  -6   6 7898.71 494.865   9
  -2  -6   6 7707.42 451.803  10
   2   6  -5 12166.7 539.829   6
   2   6  -5 12534.5 546.359   7
  -2  -6   5 12378.1 533.315  10
  -2  -6   5 12990.4 601.722   9
   2   6  -5 12253.2 580.054   8
  -2  -6   4 179.884 72.5154  12
  -2  -6   4 171.515 70.4238  10
   2   6  -4 98.0867 48.8631   6
  -2  -6   4 56.8160 59.9912   9
   2   6  -4 85.6960 73.2182   8
   2   6  -4 119.925 63.9170   7
   2   6  -3 6594.08 344.447   7
  -2  -6   3 6238.88 344.503  10
   2   6  -3 6292.16 337.587   6
  -2  -6   3 6735.08 385.148   9
   2   6  -3 6481.15 373.611   8
  -2  -6   3 6368.23 347.589  12
   2   6  -2 68075.2 1160.18   8
  -2  -6   2 69128.1 1061.69  12
   2   6  -2 68635.2 1045.84   6
  -2  -6   2 65186.0 1060.84  10
   2   6  -2 69259.5 1025.45   7
   2   6  -1 810.772 115.370   6
   2   6  -1 696.561 117.050   8
  -2  -6   1 985.589 128.916  10
  -2  -6   1 696.465 103.073  12
   2   6  -1 818.062 109.852   7
   2   6   0 83533.0 1042.00   6
  -2  -6   0 79740.8 1153.37  31
   2   6   0 81779.8 1211.56   8
   2   6   0 81360.3 847.951   2
  -2  -6   0 80390.9 1003.28  12
  -2  -6   0 82461.0 1114.93  10
   2   6   0 85274.5 1065.24   7
   2   6   1 10868.5 438.645   4
  -2  -6  -1 11543.2 407.861  10
   2   6   1 11107.2 385.919   6
   2   6   1 11275.0 443.809   8
  -2  -6  -1 10778.3 349.256  12
   2   6   1 11780.2 396.910   7
  -2  -6  -1 11705.3 428.833  31
  -2  -6  -2 96400.4 1131.53  10
   2   6   2 94969.4 1279.24   8
  -2  -6  -2 91615.2 966.713  12
   2   6   2 94166.5 1130.59   7
   2   6   2 97434.1 1301.89   4
   2   6   2 89344.5 1064.90   2
  -2  -6  -2 88159.6 1171.89  31
   2   6   3 17119.7 566.270   4
   2   6   3 17524.1 566.270   8
  -2  -6  -3 15306.7 499.612  31
  -2  -6  -3 17211.5 469.893  10
   2   6   3 16944.1 504.093   7
   2   6   4 3558.88 270.520   4
   2   6   4 3580.34 275.745   8
  -2  -6  -4 3615.00 256.968  31
  -2  -6  -5 29117.7 746.086  31
   2   6   5 31103.8 806.610  11
   2   6   5 28361.0 788.202   4
   2   6   5 30105.6 820.370   8
   2   6   6 124.735 78.8768   4
   2   6   6 87.8327 68.9403  11
  -2  -6  -6 142.763 100.519  31
   2   6   6 69.3483 67.9706   3
  -2  -6  -6 100.414 64.5695  33
   2   6   7 14276.3 618.756  11
  -2  -6  -7 14264.5 605.066  31
  -2  -6  -7 14659.7 665.080  33
   2   6   7 13344.3 612.778   3
   2   6   7 15210.3 655.378   4
   2   6   8 275.252 98.5091   3
  -2  -6  -8 284.107 117.516  33
  -2  -6  -8 402.751 136.648  31
   2   6   8 536.984 142.343   4
   2   6   8 406.706 119.528  11
   2   6   9 16645.6 783.756   4
   2   6   9 14318.6 701.400   3
   2   6   9 15478.2 730.093  11
  -2  -6  -9 15946.8 801.281  33
  -2  -6  -9 15575.2 733.111  31
   2   6  10 9911.70 620.089  11
   2   6  10 9197.04 590.310   3
   2   6  10 9458.51 632.012   4
  -2  -6 -10 9473.43 671.269  33
  -2  -6 -10 9206.20 607.773  31
   2   6  11 30602.2 1149.84  11
  -2  -6 -11 29658.2 1282.21  33
   2   6  11 32002.3 1245.88   4
  -2  -6 -11 27395.9 1104.97  31
   2   6  11 26145.5 1040.13   3
   2   6  12 1437.76 265.853   3
   2   6  12 698.014 212.474   4
   2   6  12 841.340 205.198  11
  -2  -6 -12 744.064 225.303  33
  -2  -6 -13 10.4785 88.4440  33
   2   6  13 1.01168 73.8837  11
   2   6  13 43.6451 35.2873  22
   2   6  13 57.1019 108.740   4
  -2  -6 -14 84.2727 46.4552  29
   2   6  14 7.49564 39.7555  22
  -2  -6 -15 638.797 98.5959  29
   2   6  15 696.378 103.817  22
  -2  -6 -16 547.346 94.2807  29
   2   6  16 502.939 92.6476  22
  -2  -6 -17 2637.57 187.787  29
   2   6  17 2798.29 193.513  22
  -2  -6 -18 566.957 87.7232  29
   2   6  18 598.408 87.5097  22
  -2  -6 -19 554.506 81.1428  29
   2   6  19 642.429 87.0797  22
  -2  -6 -20-28.2876 31.1385  29
   2   6  20 14.1799 30.8583  13
   2   6  20 28.8998 31.4117  22
   2   6  21 203.340 49.5517  21
   2   6  21 180.815 41.1462  13
   2   6  21 141.088 37.9758  28
   2   6  21 143.207 38.2391  22
  -2  -6 -21 118.330 30.0240  29
   2   6  22 22.4221 19.6778  13
   2   6  22 37.0739 26.8360  21
   2   7 -19 165.999 35.5393  29
   2   7 -18 39.0473 29.7717  29
   2   7 -18 41.8577 28.6591  16
   2   7 -17 54.6205 36.7496  16
   2   7 -17 48.1002 34.7119  29
   2   7 -16 472.461 70.9376  26
   2   7 -16 436.842 76.1991  16
   2   7 -16 399.936 69.5579  29
   2   7 -15 350.920 68.7088  29
   2   7 -15 381.835 70.2500  26
   2   7 -14 1137.65 117.467  29
   2   7 -14 1218.48 122.083  26
   2   7 -13 4356.92 227.135  29
   2   7 -13 4757.17 241.237  26
   2   7 -12 2251.61 171.099  26
   2   7 -12 2226.21 164.786  29
   2   7 -11 1932.48 156.911  26
   2   7 -11 1801.25 146.621  27
   2   7 -11 1830.62 148.548  29
  -2  -7  10 5772.86 544.298  12
  -2  -7  10 5670.57 493.868  10
   2   7 -10 4997.66 244.388  29
   2   7 -10 5406.14 535.118   8
   2   7  -9 6381.28 552.975   8
  -2  -7   9 6531.73 557.236   9
  -2  -7   9 6606.69 515.288  10
  -2  -7   9 6630.11 545.357  12
  -2  -7   8 16.8612 67.5771  12
  -2  -7   8 11.0018 63.5680  10
  -2  -7   8-2.15789 75.6090   9
   2   7  -8 74.5245 90.5748   8
   2   7  -7 8354.97 564.830   8
  -2  -7   7 8749.95 581.911   9
  -2  -7   7 8701.67 562.675  12
  -2  -7   7 8683.79 533.805  10
  -2  -7   6 565.984 139.292  12
  -2  -7   6 417.265 123.549  10
  -2  -7   6 486.854 137.962   9
   2   7  -6 437.306 130.367   8
   2   7  -5 275.570 97.4323   7
  -2  -7   5 363.159 115.923   9
   2   7  -5 399.724 121.357   8
   2   7  -5 527.981 116.702   6
  -2  -7   5 285.371 92.4987  10
  -2  -7   5 434.700 117.796  12
  -2  -7   4 866.485 152.712  12
   2   7  -4 625.593 125.421   6
  -2  -7   4 608.673 129.167  10
   2   7  -4 875.942 163.371   8
   2   7  -4 796.837 149.867   7
  -2  -7   3 4223.95 306.599  12
  -2  -7   3 4082.64 305.097  10
   2   7  -3 4129.45 322.779   8
   2   7  -3 3932.52 276.343   6
   2   7  -3 4116.07 293.882   7
  -2  -7   2 3032.01 250.813  10
   2   7  -2 3160.50 246.714   7
  -2  -7   2 3264.37 255.454  12
   2   7  -2 2801.94 220.788   6
   2   7  -2 3562.45 289.084   8
   2   7  -1 69026.2 1214.75   8
  -2  -7   1 65872.1 1156.82  31
  -2  -7   1 68198.3 1081.89  12
  -2  -7   1 71745.4 1169.84  10
   2   7  -1 68844.8 1029.67   6
   2   7  -1 71130.6 1106.37   7
  -2  -7   0 65913.7 1084.21  10
   2   7   0 61200.3 1137.94   8
  -2  -7   0 64165.6 1041.18  12
  -2  -7   0 62752.8 1093.31  31
   2   7   0 60891.6 946.223   6
   2   7   0 66359.4 1051.01   7
   2   7   1 12908.5 443.211   6
   2   7   1 12368.3 504.440   8
  -2  -7  -1 12908.2 470.746  10
   2   7   1 13213.8 395.267   2
  -2  -7  -1 12173.5 419.564  12
   2   7   1 12961.1 516.063   4
  -2  -7  -1 12322.9 481.358  31
   2   7   1 13317.6 470.916   7
  -2  -7  -2 3657.06 223.233  12
  -2  -7  -2 4113.52 261.077  10
   2   7   2 4283.48 269.204   7
   2   7   2 3579.77 273.700   8
  -2  -7  -2 3521.99 260.076  31
   2   7   2 3726.24 286.941   4
   2   7   2 4264.98 246.471   2
   2   7   3 10474.2 414.809   2
  -2  -7  -3 10261.2 441.886  31
   2   7   3 10300.1 472.638   4
   2   7   3 10253.5 469.133   8
  -2  -7  -3 10702.5 415.688  10
   2   7   3 10656.1 433.831   7
  -2  -7  -4 12656.2 512.704  31
   2   7   4 13435.5 550.313   4
   2   7   4 13413.3 566.541   8
  -2  -7  -5 73.3600 74.4884  31
   2   7   5 7.04059 59.2975   8
   2   7   5 96.3907 72.6352   4
   2   7   5 102.961 78.2220  11
   2   7   6 2436.34 273.334   3
  -2  -7  -6 1269.07 197.272  33
   2   7   6 1202.96 195.708   4
   2   7   6 2212.68 246.396  11
  -2  -7  -6 1634.83 211.684  31
   2   7   7 1085.61 216.621   4
   2   7   7 1651.10 236.586   3
   2   7   7 1514.68 222.951  11
  -2  -7  -7 1362.79 229.193  31
  -2  -7  -7 1504.14 238.875  33
  -2  -7  -8 6634.62 499.407  33
   2   7   8 7090.62 487.821  11
   2   7   8 6858.41 493.840   4
  -2  -7  -8 7071.79 480.584  31
   2   7   8 7690.16 518.541   3
   2   7   9 7762.16 540.877   3
  -2  -7  -9 7626.23 535.762  31
   2   7   9 7884.77 561.606   4
   2   7   9 7792.40 539.602  11
  -2  -7  -9 7516.22 571.363  33
   2   7  10 6643.17 543.699   4
  -2  -7 -10 5994.24 510.001  31
   2   7  10 6194.87 509.186  11
   2   7  10 6607.18 521.101   3
  -2  -7 -10 6320.43 571.703  33
  -2  -7 -11 3530.79 415.107  31
   2   7  11 3842.21 416.524   3
  -2  -7 -11 3823.21 479.653  33
   2   7  11 4237.08 463.549   4
   2   7  11 4038.46 433.212  11
   2   7  12 30123.0 1227.69  11
   2   7  12 31193.0 1338.87   4
  -2  -7 -13 2498.05 192.965  29
   2   7  13 2588.03 185.615  22
  -2  -7 -14 482.499 90.3042  29
   2   7  14 453.621 86.7985  22
   2   7  15 2265.88 174.318  22
  -2  -7 -15 2255.71 183.621  29
  -2  -7 -16 1364.85 140.717  29
   2   7  16 1532.13 143.670  22
  -2  -7 -17 3333.51 208.883  29
   2   7  17 3665.90 213.410  22
   2   7  18 35.8890 44.7499  22
  -2  -7 -18-25.1440 40.5165  29
  -2  -7 -19 811.575 94.9295  29
   2   7  19 956.106 103.041  22
  -2  -7 -20 301.667 52.0136  29
   2   7  20 299.745 56.7136  22
   2   7  20 423.662 64.9190  13
   2   7  21 2213.96 116.835  28
   2   7  21 2405.93 136.768  21
   2   7  21 2583.42 122.024  22
   2   8 -18-17.5769 30.8964  29
   2   8 -18-12.9949 24.6120  16
   2   8 -17 14.0457 30.4542  29
   2   8 -17-18.5615 33.0201  16
   2   8 -16 310.626 59.5121  29
   2   8 -16 258.514 51.7790  26
   2   8 -16 421.663 74.8795  16
   2   8 -15 2899.13 183.111  16
   2   8 -15 2729.51 165.944  26
   2   8 -15 2665.83 167.509  29
   2   8 -14 68.7233 42.7524  29
   2   8 -14 59.9659 37.3352  26
   2   8 -13 143.633 50.4770  29
   2   8 -13 191.466 59.1243  26
   2   8 -12 3856.25 220.082  26
   2   8 -12 3648.57 206.993  29
   2   8 -11 533.398 83.7878  29
   2   8 -11 600.898 90.2721  26
   2   8 -11 631.248 88.4238  27
   2   8 -10 373.649 70.9508  27
   2   8 -10 425.443 75.7015  29
   2   8 -10 359.406 75.0115  26
  -2  -8   9-38.1137 64.5136  12
   2   8  -9 28.5481 61.9422   8
  -2  -8   9 83.0492 77.5506  10
  -2  -8   8 6551.82 510.761  10
   2   8  -8 6040.80 529.646   8
  -2  -8   8 6328.22 529.095  12
  -2  -8   7 1684.32 254.982  10
   2   8  -7 2388.87 324.070   8
  -2  -8   7 2113.75 293.359  12
  -2  -8   6 1058.17 197.016  10
  -2  -8   6 834.793 172.184  12
   2   8  -6 1129.76 211.710   8
  -2  -8   5 6025.30 436.563  12
   2   8  -5 5930.46 460.784   8
  -2  -8   5 5459.02 410.559  10
  -2  -8   4 19195.2 730.146  10
  -2  -8   4 20420.1 762.768  12
   2   8  -4 19782.9 799.847   8
  -2  -8   3 1389.30 190.895  12
  -2  -8   3 1432.79 204.886  31
   2   8  -3 1387.92 207.230   8
   2   8  -3 1389.47 172.078   6
   2   8  -3 1340.25 190.977   7
  -2  -8   3 1555.15 209.054  10
  -2  -8   2 33244.1 911.290  31
  -2  -8   2 34814.9 891.878  12
   2   8  -2 33556.1 779.524   6
  -2  -8   2 35636.8 926.907  10
   2   8  -2 35290.1 881.331   7
   2   8  -2 34409.4 973.967   8
  -2  -8   1 634.937 123.695  12
   2   8  -1 630.760 122.141   7
   2   8  -1 569.722 104.815   6
   2   8  -1 719.515 146.980   8
  -2  -8   1 627.434 136.255  31
  -2  -8   1 755.515 142.497  10
  -2  -8   0 18415.9 647.090  31
   2   8   0 18718.6 689.179   8
  -2  -8   0 20190.5 656.019  10
   2   8   0 18851.1 561.687   6
  -2  -8   0 19104.2 622.714  12
   2   8   0 19826.1 638.771   7
   2   8   1 2991.24 276.444   8
  -2  -8  -1 3331.21 263.404  10
  -2  -8  -1 3079.09 265.925  31
   2   8   1 3035.01 249.290   7
   2   8   1 3187.34 285.577   4
   2   8   2 22.1353 36.3170   2
   2   8   2 94.2666 51.0073   7
   2   8   2 14.9980 53.6319   8
   2   8   2 65.3615 64.7517   4
  -2  -8  -2 115.578 61.7574  10
   2   8   3 480.227 121.784   4
  -2  -8  -3 198.214 65.7590  31
   2   8   3 381.448 107.221   8
   2   8   3 455.049 109.307   7
  -2  -8  -3 371.817 91.9097  10
   2   8   4 25956.1 842.884   8
  -2  -8  -4 25316.4 775.324  31
   2   8   4 25407.9 817.115   4
   2   8   4 28214.3 759.405   2
   2   8   5 4363.41 344.074  11
  -2  -8  -5 4256.20 338.531  31
   2   8   5 4423.51 363.757   8
   2   8   5 4476.97 362.929   4
   2   8   5 4116.92 310.898   2
   2   8   6 4761.66 386.321   4
   2   8   6 4466.51 368.978  11
  -2  -8  -6 4191.28 384.945  33
  -2  -8  -6 4018.51 348.337  31
   2   8   6 3274.18 327.490   3
   2   8   6 4958.32 403.418   8
  -2  -8  -7 1672.05 265.248  33
   2   8   7 1921.29 251.639  11
   2   8   7 2371.98 290.649   3
  -2  -8  -7 1819.80 250.852  31
   2   8   7 1873.55 261.579   4
   2   8   8 16315.1 774.843  11
  -2  -8  -8 16586.6 832.150  33
   2   8   8 18050.2 827.480   4
  -2  -8  -8 15413.2 747.695  31
   2   8   9 2829.24 342.495   3
  -2  -8  -9 2054.11 311.852  33
   2   8   9 1584.10 256.752  11
   2   8   9 1947.52 298.992   4
  -2  -8  -9 2109.24 299.251  31
  -2  -8 -10 849.328 192.767  31
   2   8  10 827.893 197.927   3
  -2  -8 -10 1391.76 287.203  33
   2   8  10 1200.82 253.672   4
   2   8  10 1164.99 231.576  11
  -2  -8 -11 2102.04 333.012  31
   2   8  11 1785.57 297.642  11
  -2  -8 -11 1440.66 306.076  33
   2   8  11 2634.04 383.176   4
   2   8  11 1837.78 306.633   3
  -2  -8 -12 1106.30 285.884  33
   2   8  12 1265.89 260.601   3
  -2  -8 -12 1107.34 272.942  31
   2   8  12 1202.91 273.840   4
   2   8  12 1073.42 115.861  20
   2   8  12 1130.39 249.684  11
  -2  -8 -13 2541.21 193.578  29
   2   8  13 2599.84 185.123  22
  -2  -8 -14 3258.48 220.619  29
   2   8  14 3306.58 209.341  22
  -2  -8 -15 8689.79 352.735  29
   2   8  15 9034.53 340.669  22
   2   8  16 43.9437 41.4691  22
  -2  -8 -16-22.4523 53.3016  29
   2   8  17 10.3937 40.5071  22
  -2  -8 -17-34.5396 43.3842  29
   2   8  18 23.7190 36.7038  22
  -2  -8 -18 54.6953 47.3982  29
  -2  -8 -19 451.701 70.5714  29
   2   8  19 483.152 76.7099  22
   2   8  20 32.0938 32.3770  22
   2   8  20 1.92026 27.4098  13
  -2  -8 -20 15.9055 27.7741  29
   2   8  21 3081.71 137.934  13
   2   8  21 3340.23 154.526  21
   2   9 -18-27.3428 21.8004  16
   2   9 -17 496.856 64.7948  16
   2   9 -16 688.394 86.0543  16
   2   9 -16 601.388 70.2966  26
   2   9 -16 705.988 84.0608  29
   2   9 -15 293.214 57.8104  26
   2   9 -15 263.118 56.8596  29
   2   9 -15 361.018 73.7067  16
   2   9 -14 192.785 53.4826  26
   2   9 -14 159.512 64.3906  16
   2   9 -14 224.904 58.3187  29
   2   9 -13 1808.61 147.522  29
   2   9 -13 1995.71 154.008  26
   2   9 -12 95.9939 46.7283  26
   2   9 -12 14.2363 38.9724  29
   2   9 -11 4968.36 241.603  27
   2   9 -11 4567.94 232.973  29
   2   9 -11 5024.06 245.672  26
   2   9 -11 4703.69 260.142  24
   2   9 -10 3086.75 194.229  26
   2   9 -10 2956.74 205.804  24
   2   9 -10 3137.66 193.391  27
   2   9 -10 2996.78 190.687  29
  -2  -9   9 7730.16 647.107  12
   2   9  -9 7969.00 335.350  24
   2   9  -9 8276.39 310.338  26
   2   9  -9 8396.42 312.541  27
   2   9  -9 8163.25 310.803  29
  -2  -9   8 1180.83 232.028  10
  -2  -9   8 913.252 216.279  12
   2   9  -8 1135.41 259.462   8
  -2  -9   7 3255.13 379.940  12
  -2  -9   7 2220.79 300.798  31
  -2  -9   7 2331.21 310.662  10
   2   9  -7 2845.60 378.531   8
  -2  -9   6 2832.62 337.431  12
  -2  -9   6 2915.87 332.130  10
   2   9  -6 3033.80 364.799   8
  -2  -9   6 2456.40 305.373  31
  -2  -9   5 648.921 154.074  12
  -2  -9   5 791.078 167.298  10
  -2  -9   5 768.887 168.555  31
   2   9  -5 778.741 187.169   8
  -2  -9   4 8886.38 534.883  10
  -2  -9   4 8348.95 521.126  31
   2   9  -4 8684.87 564.714   8
  -2  -9   4 9326.34 555.269  12
  -2  -9   3 3575.53 327.649  12
  -2  -9   3 3270.62 316.918  31
  -2  -9   3 3866.68 343.043  10
   2   9  -3 3604.67 357.376   8
   2   9  -2 14611.1 683.677   8
  -2  -9   2 13976.6 624.212  10
  -2  -9   2 13695.7 615.406  12
  -2  -9   2 12436.0 594.216  31
  -2  -9   1 422.128 117.556  31
  -2  -9   1 470.417 127.605  10
   2   9  -1 308.393 111.370   8
   2   9  -1 476.699 115.525   7
   2   9   0 11978.9 597.069   8
   2   9   0 11626.9 533.350   7
  -2  -9   0 11528.4 554.012  31
  -2  -9   0 12337.7 556.094  10
   2   9   1 12637.6 548.658   7
   2   9   1 12820.7 616.772   8
  -2  -9  -1 13331.9 570.840  10
  -2  -9  -1 12282.1 562.301  31
   2   9   1 13534.8 629.471   4
  -2  -9  -2 16282.7 649.140  31
  -2  -9  -2 17643.2 648.545  10
   2   9   2 17296.1 707.991   8
   2   9   2 16461.6 625.915   7
   2   9   2 17723.7 724.712   4
  -2  -9  -3 3352.87 283.633  10
   2   9   3 2990.19 305.406   4
  -2  -9  -3 3285.25 294.588  31
   2   9   3 3057.87 305.276   8
   2   9   3 3096.96 278.494   7
   2   9   4 1034.07 190.326   4
  -2  -9  -4 902.764 161.538  31
   2   9   4 1150.94 204.385   8
   2   9   5 14235.0 662.221  11
   2   9   5 14251.3 690.796   8
   2   9   5 13578.3 593.289   2
   2   9   5 14267.3 688.217   4
  -2  -9  -5 13809.5 640.095  31
   2   9   6 7822.51 523.612   4
   2   9   6 7953.14 537.362   8
  -2  -9  -6 6800.87 466.116  31
   2   9   6 7266.48 498.379  11
   2   9   7 4071.85 405.034   3
   2   9   7 3539.06 363.421  11
  -2  -9  -7 3761.64 373.161  31
   2   9   7 3268.29 334.227   2
  -2  -9  -7 3816.98 408.085  33
   2   9   7 4082.20 402.045   4
   2   9   8 706.915 181.580   4
   2   9   8 663.307 168.859  11
   2   9   8 679.186 175.789   3
  -2  -9  -8 780.686 188.639  31
  -2  -9  -8 527.250 168.353  33
   2   9   9 4802.92 471.190   3
   2   9   9 3986.97 425.073  11
   2   9   9 6092.43 537.576   4
  -2  -9  -9 4436.32 483.536  33
  -2  -9  -9 5768.82 517.166  31
  -2  -9 -10 2054.18 337.203  31
   2   9  10 2006.72 319.764   3
   2   9  10 1595.62 296.768   4
  -2  -9 -10 1636.36 316.469  33
   2   9  10 1873.93 303.510  11
   2   9  11 3083.39 404.018   3
  -2  -9 -11 2574.24 408.708  33
  -2  -9 -11 2932.12 407.979  31
   2   9  11 2584.32 367.703  11
   2   9  11 2687.39 177.600  20
   2   9  11 3421.23 447.936   4
   2   9  11 2372.65 359.305   2
   2   9  12 306.536 68.3708  20
  -2  -9 -12 163.166 61.5272  29
   2   9  13 4729.72 249.206  22
   2   9  13 4645.62 234.305  20
  -2  -9 -13 4549.82 260.978  29
  -2  -9 -14 292.099 77.3316  29
   2   9  14 245.916 61.9595  22
  -2  -9 -15 233.346 66.3274  29
   2   9  15 327.442 72.4607  22
   2   9  16 383.541 78.0801  22
  -2  -9 -16 341.569 74.2615  29
   2   9  17 86.7377 50.1782  22
  -2  -9 -17 35.4589 36.4690  29
   2   9  18 29.3324 37.0216  22
  -2  -9 -18 78.7256 44.0886  29
   2   9  19 2413.89 148.312  22
  -2  -9 -19 2276.90 141.327  29
   2   9  20 6143.77 212.635  13
   2   9  20 6414.82 207.789  22
   2   9  21 99.4340 31.4412  21
   2   9  21 128.192 32.7487  13
   2  10 -17 61.4539 29.1666  16
   2  10 -16 9.92113 33.4924  16
   2  10 -15 2460.40 150.789  29
   2  10 -15 2464.87 154.521  16
   2  10 -14 3276.89 186.610  16
   2  10 -14 2906.07 170.943  29
   2  10 -14 3184.00 175.552  26
   2  10 -13 270.182 61.2184  26
   2  10 -13 271.502 64.3526  29
   2  10 -13 278.368 77.5113  16
   2  10 -12 3126.52 190.597  29
   2  10 -12 3224.40 194.793  26
   2  10 -11 3091.28 189.211  27
   2  10 -11 3090.39 194.180  29
   2  10 -11 3118.54 193.259  26
   2  10 -11 3058.69 206.035  24
   2  10 -10 8382.44 313.939  29
   2  10 -10 8858.37 324.584  26
   2  10 -10 8705.69 320.656  27
   2  10 -10 8696.22 347.510  24
   2  10  -9 24.0828 33.2197  29
   2  10  -9 90.1182 51.0883  24
   2  10  -9 76.0069 39.3180  27
   2  10  -9 179.837 56.0927  26
   2  10  -8 1305.35 123.615  26
   2  10  -8 1246.15 125.297  29
   2  10  -8 1425.78 141.651  24
   2  10  -8 1292.73 125.148  27
   2  10  -7 284.935 63.4433  29
   2  10  -7 185.381 117.572   8
  -2 -10   7 175.788 105.832  10
   2  10  -7 233.427 57.2304  26
  -2 -10   6 54.4697 65.2365  31
  -2 -10   6 75.6024 82.5937  10
   2  10  -6 60.7347 63.9851   8
   2  10  -5 288.007 127.650   8
  -2 -10   5 174.125 98.8435  31
  -2 -10   5 162.303 94.2085  10
  -2 -10   4 2599.87 305.940  10
   2  10  -4 3276.34 370.181   8
  -2 -10   4 2742.95 321.887  31
   2  10  -3 8202.15 571.463   8
  -2 -10   3 7492.48 509.301  31
  -2 -10   3 8097.87 524.860  10
  -2 -10   2 6.81619 77.3995  31
   2  10  -2 68.2451 73.9664   8
  -2 -10   2 56.5398 74.9655  10
  -2 -10   1 11789.8 611.516  31
  -2 -10   1 13230.5 636.120  10
   2  10  -1 13165.0 690.316   8
  -2 -10   0 233.389 106.007  31
   2  10   0 260.676 104.915   8
  -2 -10   0 473.984 128.773  10
   2  10   0 351.006 114.468   4
   2  10   1 689.900 168.886   4
  -2 -10  -1 910.274 170.286  10
   2  10   1 780.319 170.630   8
   2  10   1 1035.38 174.636   7
  -2 -10  -1 633.950 158.699  31
  -2 -10  -2 46258.5 1128.30  10
   2  10   2 41029.8 1071.05   7
   2  10   2 43438.9 1224.59   8
   2  10   2 45190.8 1246.24   4
  -2 -10  -2 43092.2 1130.73  31
  -2 -10  -3 121.907 77.3722  31
  -2 -10  -3 222.396 93.4167  10
   2  10   3 257.002 96.0240   7
   2  10   3 188.234 95.1034   8
   2  10   3 296.124 111.372   4
  -2 -10  -4 4009.90 363.225  31
   2  10   4 4060.83 387.598   4
   2  10   4 4640.05 417.818   8
   2  10   5 5626.71 480.583   3
   2  10   5 6251.32 491.334   8
   2  10   5 5914.67 458.335  11
  -2 -10  -5 5779.91 445.006  31
   2  10   5 6174.45 482.610   4
   2  10   6 5420.35 481.943   3
   2  10   6 5981.92 493.267   4
   2  10   6 5824.19 475.946  11
  -2 -10  -6 6111.74 476.763  31
   2  10   6 6248.00 516.344   8
   2  10   7 4116.12 391.421   2
   2  10   7 4620.56 445.752  11
   2  10   7 4899.86 460.542   4
  -2 -10  -7 5185.34 455.556  31
   2  10   7 5118.02 482.757   3
  -2 -10  -7 3286.37 398.931  33
  -2 -10  -8-5.78332 102.550  31
   2  10   8-10.1967 88.0031  11
  -2 -10  -8 11.9692 75.4831  33
   2  10   8-21.4317 93.3437   2
   2  10   8 66.2431 82.7132   4
   2  10   8 66.2476 92.5749   3
  -2 -10  -9 534.123 181.739  31
   2  10   9 720.931 193.196   2
   2  10   9 525.138 167.314  11
   2  10   9 916.757 216.227   3
  -2 -10  -9 653.084 204.310  33
   2  10   9 488.337 167.740   4
  -2 -10 -10 4191.76 487.502  31
   2  10  10 3037.14 390.628   2
   2  10  10 4276.90 481.401   3
   2  10  10 4101.11 461.944  11
   2  10  10 4145.90 482.713   4
  -2 -10 -10 4122.33 506.357  33
   2  10  11 6655.86 282.728  20
  -2 -10 -11 6281.29 306.688  29
  -2 -10 -12 13284.3 444.077  29
   2  10  12 13625.3 401.625  20
   2  10  13 2012.29 161.629  22
   2  10  13 1821.48 152.717  20
  -2 -10 -13 1743.81 165.037  29
   2  10  14 275.528 66.9133  22
  -2 -10 -14 242.729 70.4062  29
  -2 -10 -15 4474.72 250.462  29
   2  10  15 4589.80 239.723  22
  -2 -10 -16 527.062 89.4578  29
   2  10  16 540.805 85.9965  22
   2  10  17 138.407 54.5366  22
  -2 -10 -17 119.801 53.2492  29
  -2 -10 -18 316.112 64.9170  29
   2  10  18 274.894 61.7066  22
   2  10  19 294.773 54.9975  22
  -2 -10 -19 272.435 51.4530  29
   2  10  20 525.262 62.3760  13
  -2 -10 -20 346.468 46.7316  29
   2  10  20 468.409 57.0232  22
   2  11 -17 453.774 49.4813  16
   2  11 -16 85.0795 33.4558  16
   2  11 -15-8.70509 40.3413  16
   2  11 -14 1020.52 105.886  16
   2  11 -13 1896.16 147.321  16
   2  11 -13 1558.71 127.803  26
   2  11 -12 604.081 91.2685  16
   2  11 -12 464.753 76.1089  29
   2  11 -12 466.049 76.6873  26
   2  11 -12 591.421 88.9865  24
   2  11 -11 120.930 47.1844  26
   2  11 -11 191.801 56.9288  24
   2  11 -11 153.988 50.6196  29
   2  11 -11 226.160 68.9113  16
   2  11 -10 981.072 111.222  26
   2  11 -10 919.523 108.754  29
   2  11 -10 1361.61 141.420  16
   2  11 -10 1245.44 132.852  24
   2  11  -9 2765.50 180.108  26
   2  11  -9 3041.74 208.676  16
   2  11  -9 2850.64 200.921  24
   2  11  -9 2656.65 179.356  29
   2  11  -8 324.701 82.4949  16
   2  11  -8 284.182 63.6756  29
   2  11  -8 256.553 66.2718  24
   2  11  -8 227.413 57.2452  27
   2  11  -8 219.378 53.7105  26
   2  11  -7 184.301 55.9544  24
   2  11  -7 89.6090 39.3229  29
   2  11  -7 134.369 45.6056  26
   2  11  -7 132.039 45.1666  27
   2  11  -6 76.1705 42.0261  24
   2  11  -6 89.2917 57.7343  16
  -2 -11   6 28.9807 72.1281  10
   2  11  -6-8.10968 59.2835   8
   2  11  -6 37.7492 37.6852  26
   2  11  -6 29.5091 32.7360  27
  -2 -11   5 7182.00 553.965  10
   2  11  -5 8191.83 641.354   8
  -2 -11   5 6326.27 518.008  31
  -2 -11   4 739.333 183.859  10
  -2 -11   4 685.986 180.521  31
   2  11  -4 658.592 194.557   8
  -2 -11   3 696.873 172.090  31
  -2 -11   3 533.514 154.354  10
   2  11  -3 455.944 155.465   8
  -2 -11   2 2436.64 308.492  31
  -2 -11   2 2554.05 315.059  10
   2  11  -2 2282.59 321.574   8
  -2 -11   1 345.991 119.736  10
   2  11  -1 164.895 118.667   8
  -2 -11   1 245.484 109.063  31
  -2 -11   0 6491.18 480.391  31
  -2 -11   0 9821.92 586.444  10
   2  11   0 6360.87 525.611   4
   2  11   0 9009.45 600.081   8
  -2 -11  -1 3562.81 347.588  10
  -2 -11  -1 3174.66 335.235  31
   2  11   1 2556.35 324.110   4
   2  11   1 3585.31 380.300   8
   2  11   2 737.032 179.508   8
  -2 -11  -2 654.664 154.941  10
  -2 -11  -2 588.522 149.617  31
   2  11   2 617.148 166.855   4
   2  11   3 6639.52 526.342   4
  -2 -11  -3 7281.41 514.525  31
  -2 -11  -4 2051.38 285.074  31
   2  11   4 2455.62 325.930   4
   2  11   4 2340.05 323.742   8
   2  11   5 5.06074 61.2245  11
  -2 -11  -5 27.9937 82.7184  31
   2  11   5-23.0429 69.0250   4
   2  11   5-41.9003 82.7592   8
   2  11   5 50.7760 65.2568   3
  -2 -11  -6 47.2310 74.3843  33
   2  11   6 27.0437 69.3976   8
  -2 -11  -6 47.8562 106.179  31
   2  11   6 73.4143 58.9504  11
   2  11   6 112.245 81.1964   3
   2  11   6 57.0709 69.7938   4
   2  11   7 896.376 200.337  11
   2  11   7 502.693 161.443   3
  -2 -11  -7 261.425 141.476  33
  -2 -11  -7 541.728 172.127  31
   2  11   7 479.170 164.414   4
   2  11   8 1157.58 242.937  11
  -2 -11  -8 1328.07 275.348  33
   2  11   8 1401.11 273.265   4
   2  11   8 983.703 231.356   3
  -2 -11  -8 1239.95 258.729  31
   2  11   9 1658.59 294.380  11
  -2 -11  -9 1399.53 284.378  33
   2  11   9 1210.36 127.474  24
  -2 -11  -9 1407.27 291.668  31
   2  11   9 1229.69 269.302   4
   2  11   9 1298.92 279.375   3
   2  11   9 1370.14 129.146  20
   2  11  10 3498.15 432.017   2
  -2 -11 -10 3382.66 227.469  29
   2  11  10 3615.79 211.485  20
   2  11  11 10313.7 352.174  20
  -2 -11 -11 10019.2 387.521  29
  -2 -11 -12 1539.17 154.754  29
   2  11  12 1675.88 145.311  20
   2  11  13 2596.17 180.730  20
  -2 -11 -13 2633.38 199.715  29
  -2 -11 -14 653.161 101.045  29
   2  11  14 621.075 91.7729  22
   2  11  15 5531.73 261.953  22
  -2 -11 -15 5343.09 265.489  29
   2  11  16 42.5888 40.4454  22
  -2 -11 -16 43.5217 39.9651  29
   2  11  17 61.3083 43.9941  22
  -2 -11 -17 32.2423 39.6342  29
  -2 -11 -18 1300.48 108.838  29
   2  11  18 1360.28 111.949  22
  -2 -11 -19 323.446 49.1324  29
   2  11  19 431.591 58.8694  22
   2  11  19 475.108 66.8463  21
   2  11  20 33.5496 18.5157  13
   2  12 -16 35.7650 21.0965  16
   2  12 -15-39.6810 36.8854  16
   2  12 -14 60.6692 39.3178  16
   2  12 -13 343.150 70.0691  16
   2  12 -12 1102.67 114.967  16
   2  12 -12 1033.34 108.252  24
   2  12 -11 35.9036 33.1730  24
   2  12 -11 96.3774 52.9465  16
   2  12 -10 311.948 68.0929  26
   2  12 -10 342.710 80.5111  16
   2  12 -10 341.231 71.8714  24
   2  12  -9 613.280 87.9871  26
   2  12  -9 755.676 103.289  24
   2  12  -9 829.331 115.216  16
   2  12  -8 2038.08 172.762  16
   2  12  -8 1824.69 144.715  26
   2  12  -8 2017.33 167.379  24
   2  12  -7 650.071 100.866  24
   2  12  -7 897.369 118.811  16
   2  12  -7 586.276 84.6641  26
   2  12  -6 24.6842 50.5230  16
   2  12  -6-8.23582 44.2869  26
   2  12  -6 19.3232 41.3580  24
   2  12  -5 5905.26 294.335  16
   2  12  -5 6173.77 289.733  24
   2  12  -4 89.8018 93.5023   8
  -2 -12   4 46.6594 96.9787  31
  -2 -12   4 27.7593 77.6625  10
   2  12  -4 121.011 52.6052  24
  -2 -12   3 3761.66 414.203  10
  -2 -12   3 2971.95 360.425  31
   2  12  -3 3572.19 443.267   8
  -2 -12   2 10879.2 683.362  10
  -2 -12   2 9864.54 638.141  31
   2  12  -2 11349.5 752.668   8
  -2 -12   1 28515.9 1079.49  10
  -2 -12   1 24919.0 1009.88  31
   2  12  -1 27809.9 1154.78   8
   2  12  -1 26921.8 1153.28   4
  -2 -12   0 2172.43 299.357  31
  -2 -12   0 2271.38 306.735  10
   2  12   0 2149.57 324.176   4
   2  12   0 2261.78 327.269   8
  -2 -12  -1 1562.23 248.553  10
   2  12   1 1444.87 266.681   4
   2  12   1 1377.07 259.131   8
  -2 -12  -1 1600.84 255.180  31
   2  12   2 35.9782 63.0250   8
  -2 -12  -2 70.9853 79.9331  10
   2  12   2 171.490 103.386   4
  -2 -12  -2 230.172 120.674  31
   2  12   3 85.7219 82.1342   4
   2  12   3 281.689 137.208   3
   2  12   3 116.060 62.1354   8
  -2 -12  -3 224.667 113.842  31
   2  12   4 47.2728 76.3068   4
   2  12   4 39.7347 83.6777   3
   2  12   4 13.4577 61.4751   8
  -2 -12  -4 55.2616 89.9478  31
  -2 -12  -5 3195.79 378.196  31
   2  12   5 3437.94 426.459   8
   2  12   5 2399.80 347.480   4
   2  12   5 2534.72 364.902   3
   2  12   6 308.959 130.012   4
  -2 -12  -6 217.400 129.815  31
  -2 -12  -6 452.213 159.417  33
   2  12   6 285.847 127.835  11
   2  12   6 290.490 137.819   8
   2  12   6 79.7561 49.7628   3
   2  12   7 4114.11 473.840   3
   2  12   7 4642.23 496.387   4
   2  12   7 4048.62 448.512  11
  -2 -12  -7 4323.59 469.780  31
  -2 -12  -7 4244.56 492.134  33
   2  12   7 4112.75 223.113  24
   2  12   8 4590.12 494.543  11
   2  12   8 4486.32 233.139  20
   2  12   8 4389.62 236.017  24
  -2 -12  -8 4655.02 524.563  33
   2  12   9 1036.97 115.561  20
   2  12   9 1036.03 118.993  24
   2  12  10 1601.85 144.621  20
  -2 -12 -10 1515.39 150.625  29
   2  12  11 278.312 66.1925  20
  -2 -12 -11 247.028 71.2610  29
   2  12  12 6875.27 290.535  20
  -2 -12 -12 6621.64 313.807  29
   2  12  13 2918.83 190.581  20
  -2 -12 -13 2991.48 210.165  29
  -2 -12 -14 1263.87 132.605  29
   2  12  14 1192.13 123.347  22
   2  12  15 163.663 51.8655  22
  -2 -12 -15 210.605 61.3112  29
   2  12  16 612.174 87.1462  22
  -2 -12 -16 612.244 85.2961  29
   2  12  17 15.5588 32.2384  22
  -2 -12 -17-8.48810 34.9496  29
   2  12  18 308.950 53.5653  22
  -2 -12 -18 411.908 62.2092  29
  -2 -12 -19-22.3095 26.7515  29
   2  12  19 10.0789 24.1186  22
   2  13 -15-23.1896 27.6056  16
   2  13 -14 146.007 40.7351  16
   2  13 -13-91.2129 49.8667  16
   2  13 -12 411.671 71.3531  16
   2  13 -11 49.9168 43.2311  16
   2  13 -11 30.9422 29.0625  24
   2  13 -10 1803.76 153.362  16
   2  13 -10 1680.02 142.454  24
   2  13  -9 81.5925 54.7378  16
   2  13  -9 79.8888 49.2410  24
   2  13  -8 6932.10 309.414  16
   2  13  -8 7179.97 307.411  24
   2  13  -7 725.448 103.636  24
   2  13  -7 813.766 116.833  16
   2  13  -6 5208.62 276.548  16
   2  13  -6 5572.73 275.154  24
   2  13  -5 99.7484 48.8649  24
   2  13  -5 82.5958 54.6325  16
   2  13  -4 566.371 94.7332  24
   2  13  -4 692.921 107.826  16
   2  13  -3 70.5496 45.7631  24
   2  13  -3 57.4863 46.2760  16
  -2 -13   2 1310.59 253.314  31
   2  13  -2 1646.53 152.611  24
   2  13  -2 1588.47 300.828   4
   2  13  -1 4520.83 492.009   8
  -2 -13   1 3981.22 434.261  10
   2  13  -1 4241.10 238.312  24
   2  13  -1 4391.33 488.604   4
  -2 -13   1 3922.37 431.315  31
  -2 -13   0 4231.97 441.801  10
   2  13   0 4649.94 507.687   8
  -2 -13   0 4095.79 438.695  31
   2  13   0 4699.40 248.707  24
   2  13   0 4683.35 503.568   4
  -2 -13  -1 451.096 165.403  31
  -2 -13  -1 389.859 141.860  10
   2  13   1 106.366 81.8170   8
   2  13   1 429.991 163.190   4
   2  13   1 334.739 150.668   3
   2  13   2 1316.29 266.229   8
   2  13   2 765.234 216.484   3
   2  13   2 1374.62 272.466   4
  -2 -13  -2 649.504 169.769  31
   2  13   3 4081.23 459.294   4
   2  13   3 4939.32 248.219  24
   2  13   3 4237.44 477.303   3
   2  13   3 5425.56 547.409   8
  -2 -13  -3 5065.78 485.854  31
   2  13   4 752.482 203.257   4
   2  13   4 764.397 98.5304  20
   2  13   4 768.088 211.550   8
  -2 -13  -4 970.713 216.982  31
   2  13   4 747.063 98.2410  24
   2  13   4 1362.45 278.397   3
   2  13   5 1357.00 133.398  20
   2  13   5 830.393 227.629   3
   2  13   5 1362.02 133.249  24
   2  13   5 1654.78 309.347   4
  -2 -13  -5 1208.21 256.889  31
   2  13   5 1339.32 289.201   8
   2  13   6 2912.77 196.486  20
  -2 -13  -6 2919.44 421.937  33
   2  13   6 2954.50 192.796  24
   2  13   7 86.5101 48.4792  20
   2  13   7 93.8291 43.1392  24
   2  13   8 42.6342 45.3206  20
   2  13   8 8.59492 31.6859  24
   2  13   9 1143.59 124.490  20
   2  13   9 1047.29 121.104  24
  -2 -13 -10 626.361 104.536  29
   2  13  10 741.003 103.128  20
   2  13  11 4193.57 231.581  20
  -2 -13 -11 4222.96 251.854  29
  -2 -13 -12 214.394 65.0614  29
   2  13  12 253.381 65.1273  20
   2  13  13 1246.18 126.061  20
  -2 -13 -13 1219.65 132.756  29
  -2 -13 -14 573.489 92.4602  29
   2  13  14 520.618 82.7533  22
   2  13  15-10.0194 44.0599  22
  -2 -13 -15 10.3772 35.7501  29
  -2 -13 -16 1361.49 119.481  29
   2  13  16 1304.30 116.211  22
   2  13  17 76.4981 37.4246  22
  -2 -13 -17 43.5567 32.1844  29
  -2 -13 -18 484.753 60.0810  29
   2  13  18 558.438 63.6169  22
   2  14 -14 2.10600 28.8610  16
   2  14 -13 1388.88 106.162  16
   2  14 -12 243.143 53.7568  16
   2  14 -11 505.755 77.5449  16
   2  14 -11 498.285 73.0061  24
   2  14 -10 314.670 71.0647  16
   2  14 -10 251.306 58.3181  24
   2  14  -9 588.200 92.5955  16
   2  14  -9 598.755 86.7051  24
   2  14  -8 380.467 84.5988  16
   2  14  -8 392.688 77.2365  24
   2  14  -7 1449.58 146.996  16
   2  14  -7 1579.57 144.759  24
   2  14  -6 387.309 80.3444  16
   2  14  -6 453.034 83.1861  24
   2  14  -5 289.797 70.1865  24
   2  14  -5 257.314 70.3971  16
   2  14  -4 2205.13 182.307  16
   2  14  -4 2406.53 180.436  24
   2  14  -3 5235.93 265.349  24
   2  14  -2-8.41398 42.7340  24
   2  14  -1 6102.26 286.320  24
   2  14   0 776.430 102.684  24
   2  14   1 3360.26 210.064  24
   2  14   1 3464.31 205.925  20
   2  14   2 5417.68 257.263  20
   2  14   2 5452.60 266.468  24
   2  14   3 1605.56 142.472  20
   2  14   3 1592.40 145.452  24
   2  14   4 88.6978 43.7248  20
   2  14   4 163.450 56.9425  24
   2  14   5 2388.15 176.607  20
   2  14   5 2584.32 182.894  24
   2  14   6 1572.97 145.256  20
   2  14   6 1574.81 142.689  24
   2  14   7 4954.22 252.036  20
   2  14   7 4872.04 246.569  24
   2  14   8 278.916 70.3388  20
   2  14   8 308.449 71.8070  24
   2  14   9 3008.23 196.194  20
   2  14   9 2754.50 189.233  24
   2  14  10 612.939 94.1301  20
  -2 -14 -10 603.468 106.529  29
   2  14  11 175.262 65.2852  20
  -2 -14 -11 212.063 69.5498  29
  -2 -14 -12 1525.48 147.621  29
   2  14  12 1537.27 143.542  20
   2  14  13 305.433 70.6124  20
  -2 -14 -13 396.273 76.0718  29
   2  14  14 34.6846 36.4656  22
  -2 -14 -14-15.4702 43.3875  29
   2  14  15 1247.79 114.757  22
  -2 -14 -15 1168.45 111.951  29
  -2 -14 -16 13.1025 30.7327  29
   2  14  16 9.21565 31.0819  22
   2  14  17 80.3074 31.7729  22
  -2 -14 -17 26.8580 25.3415  29
   2  14  18 39.3660 23.1221  22
   2  15 -13 605.500 63.6834  16
   2  15 -12 1649.21 113.588  16
   2  15 -11 34.9010 32.9951  16
   2  15 -10 65.9707 38.8706  16
   2  15 -10 141.297 43.3411  24
   2  15  -9 384.696 74.1434  16
   2  15  -9 461.221 71.8968  24
   2  15  -8 180.379 51.7343  16
   2  15  -8 251.233 60.3280  24
   2  15  -7 2.03593 33.3508  24
   2  15  -7-40.8164 52.8650  16
   2  15  -6 21.8726 41.9743  16
   2  15  -6 59.6100 40.8282  24
   2  15  -5 611.178 95.8639  24
   2  15  -5 583.738 92.8011  16
   2  15  -4 79.6167 44.1626  24
   2  15  -3 3703.68 221.283  24
   2  15  -2 3077.80 201.646  24
   2  15  -1 39.4852 39.9617  24
   2  15   0 15076.1 442.370  24
   2  15   0 15493.9 437.924  20
   2  15   1 1877.70 160.704  24
   2  15   1 1768.97 158.985  20
   2  15   2-18.5193 46.2432  20
   2  15   2 41.0926 37.7054  24
   2  15   3 65.8283 45.0514  20
   2  15   3 81.7028 40.3783  24
   2  15   4 133.391 52.5839  24
   2  15   4 192.858 62.7438  20
   2  15   5 42.0600 46.0685  20
   2  15   5 26.6061 37.2493  24
   2  15   6 309.209 70.3076  24
   2  15   6 340.986 79.1622  20
   2  15   7 422.439 86.7227  20
   2  15   7 497.560 85.1336  24
   2  15   8 9620.55 347.106  24
   2  15   8 10499.4 362.199  20
   2  15   9 45.3890 45.4141  20
   2  15   9 41.5053 37.7797  24
   2  15  10 66.6953 50.8380  20
  -2 -15 -10 25.2462 47.4019  29
   2  15  11 4984.03 242.840  20
  -2 -15 -11 4695.36 254.697  29
   2  15  12 630.251 90.9798  20
  -2 -15 -12 546.762 90.5909  29
   2  15  13 973.496 103.743  22
   2  15  13 962.075 108.103  20
  -2 -15 -13 1017.86 112.544  29
   2  15  14 485.656 77.2348  22
  -2 -15 -14 474.317 76.8332  29
  -2 -15 -15-0.85188 31.4283  29
   2  15  15 22.1187 30.8457  22
  -2 -15 -16 389.939 57.1024  29
   2  15  16 486.556 63.6145  22
   2  15  17 364.055 50.3662  22
   2  16 -12 663.835 63.1161  16
   2  16 -11 230.894 45.8012  16
   2  16 -10 641.812 78.5100  16
   2  16 -10 687.251 73.3372  24
   2  16  -9 162.445 48.4545  16
   2  16  -9 159.184 43.5029  24
   2  16  -8 529.942 74.7804  24
   2  16  -8 576.433 81.7438  16
   2  16  -7 176.972 53.5222  16
   2  16  -7 233.138 58.2094  24
   2  16  -6 22.7757 34.4329  24
   2  16  -6-10.8630 43.5443  16
   2  16  -5 358.559 72.1539  24
   2  16  -4 241.498 63.1823  24
   2  16  -3 2313.27 171.908  24
   2  16  -2 2961.49 195.070  24
   2  16  -1 2423.93 174.245  20
   2  16  -1 2263.64 171.677  24
   2  16   0 552.172 90.9873  24
   2  16   0 426.371 81.8195  20
   2  16   1 1823.94 155.092  24
   2  16   1 1899.30 154.305  20
   2  16   2 1335.62 134.961  20
   2  16   2 1323.63 132.703  24
   2  16   3 150.267 53.5653  24
   2  16   3 163.669 50.8078  20
   2  16   4 1341.56 135.923  20
   2  16   4 1294.24 131.917  24
   2  16   5 242.300 66.9358  20
   2  16   5 254.542 66.9212  24
   2  16   6 143.745 54.1816  24
   2  16   6 142.756 55.5462  20
   2  16   7 35.4927 46.4999  20
   2  16   7 7.40452 33.8638  24
   2  16   8 27.9642 43.0771  20
   2  16   8-25.1516 42.4791  24
   2  16   9 150.038 56.7451  20
   2  16   9 154.169 53.1479  24
   2  16  10 743.536 98.3105  15
   2  16  10 816.643 104.927  20
  -2 -16 -10 839.560 110.813  29
   2  16  11 4024.98 212.004  20
  -2 -16 -11 3997.56 222.519  29
   2  16  12 1425.70 126.120  20
  -2 -16 -12 1285.27 124.051  29
  -2 -16 -13 601.993 85.2814  29
   2  16  13 712.363 85.2606  22
   2  16  14 101.322 41.4751  22
  -2 -16 -14 44.4553 36.5519  29
  -2 -16 -15 883.028 82.7451  29
   2  16  15 1106.10 92.3334  22
   2  16  16 317.426 49.1247  22
   2  17 -10 28.4423 23.3351  20
   2  17 -10 47.2342 26.9883  16
   2  17  -9-1.66679 20.8117  24
   2  17  -9-9.20719 28.7207  16
   2  17  -8 33.1242 29.5505  16
   2  17  -8 19.5694 26.0034  24
   2  17  -7 152.079 43.4899  24
   2  17  -7 201.806 50.6381  16
   2  17  -6 244.469 54.8357  24
   2  17  -5 115.229 40.4701  24
   2  17  -4 43.4270 39.4745  24
   2  17  -3 188.925 61.2193  20
   2  17  -3 151.587 52.9359  24
   2  17  -2 127.580 49.7624  20
   2  17  -2 178.784 54.9319  24
   2  17  -1 40.6156 40.9672  24
   2  17  -1 36.9373 39.8482  20
   2  17   0 102.244 52.9856  20
   2  17   0 110.718 50.4230  24
   2  17   1 4765.67 239.110  20
   2  17   1 4682.80 241.741  24
   2  17   2 1868.90 154.184  20
   2  17   2 1850.38 153.985  24
   2  17   3 98.9002 48.3442  20
   2  17   3 96.9413 50.1025  24
   2  17   4 544.840 88.7504  20
   2  17   4 390.132 78.7225  24
   2  17   5 926.342 111.209  20
   2  17   5 973.668 114.193  24
   2  17   6-9.38141 40.7971  20
   2  17   6-26.1523 42.8582  24
   2  17   7 19.4231 42.0538  20
   2  17   7 35.2198 39.1777  24
   2  17   8 3618.47 206.286  24
   2  17   8 4024.34 213.224  20
  -2 -17  -9 1081.80 120.522  29
   2  17   9 1209.26 121.011  20
  -2 -17 -10 2894.72 187.539  29
   2  17  10 3013.65 182.429  15
   2  17  10 3129.05 186.328  20
   2  17  11-4.53485 40.0931  20
  -2 -17 -11 4.09067 35.5945  29
   2  17  12 405.480 68.3787  20
  -2 -17 -12 385.310 70.9715  29
  -2 -17 -13 716.428 81.1049  29
   2  17  13 799.527 83.2698  22
   2  17  14 616.793 72.2632  22
  -2 -17 -14 539.399 66.2395  29
   2  17  15 347.148 49.5720  22
   2  18  -8 7.46442 18.0335  24
   2  18  -8 22.5405 22.0542  20
   2  18  -7 372.532 54.5330  20
   2  18  -7 349.768 54.5594  24
   2  18  -6 16.3730 28.7647  20
   2  18  -6 46.0900 30.4248  24
   2  18  -5 40.3347 33.2117  20
   2  18  -5 76.2178 39.5053  24
   2  18  -4 734.375 88.8606  20
   2  18  -4 696.618 86.2908  24
   2  18  -3 235.580 57.2028  24
   2  18  -3 250.899 57.6072  20
   2  18  -2 10.0761 37.6055  20
   2  18  -2 9.24913 32.1110  24
   2  18  -1 549.029 84.8156  20
   2  18  -1 501.770 80.4983  24
   2  18   0 284.439 63.7609  24
   2  18   0 375.647 70.0736  20
   2  18   1-14.2279 39.8749  20
   2  18   1-15.3735 35.2071  24
   2  18   2 444.948 80.0212  20
   2  18   2 457.150 79.7398  24
   2  18   3 198.233 61.0211  20
   2  18   3 155.143 50.1488  24
   2  18   4 212.973 55.8086  20
   2  18   4 262.257 62.0113  24
   2  18   5 38.2898 42.5213  20
   2  18   5 40.3931 39.1322  24
   2  18   6 1733.40 141.211  20
   2  18   6 1622.47 137.038  24
   2  18   7 168.997 51.5416  20
[truncated: 1,365,967 more chars]
