# Supplementary material for: Crystal structure of a host–guest complex of the tris-urea receptor, 3-(4-nitro­phen­yl)-1,1-bis­{2-[3-(4-nitro­phen­yl)ureido]eth­yl}urea, that encapsulates hydrogen-bonded chains of di­hydrogen phosphate anions with separate tetra-n-butyl­ammonium counter-ions
Source: Acta Crystallogr E Crystallogr Commun. 2019 Feb 5;75(Pt 3):319–23. doi: 10.1107/S2056989019001336 (PMC6399704; doi:10.1107/S2056989019001336)
Supplement: Supplementary file 2 [file e-75-00319-Isup3.hkl]

data_I                                                                          
_shelx_title ' I in P-1'                                                        
_shelx_refln_list_code          4                                               
_shelx_F_calc_maximum      431.54                                               
_exptl_crystal_F_000      1992.00                                               
_reflns_d_resolution_high  0.8074                                               
                                                                                
loop_                                                                           
 _space_group_symop_operation_xyz                                               
 'x, y, z'                                                                      
 '-x, -y, -z'                                                                   
                                                                                
_cell_length_a    15.2043                                                       
_cell_length_b    17.4555                                                       
_cell_length_c    18.1232                                                       
_cell_angle_alpha  83.797                                                       
_cell_angle_beta   79.818                                                       
_cell_angle_gamma  89.191                                                       
                                                                                
_shelx_F_squared_multiplier     1.000                                           
                                                                                
loop_                                                                           
 _refln_index_h                                                                 
 _refln_index_k                                                                 
 _refln_index_l                                                                 
 _refln_F_squared_calc                                                          
 _refln_F_squared_meas                                                          
 _refln_F_squared_sigma                                                         
 _refln_observed_status                                                         
   2   0   0          0.10         14.36         2.13 o                         
   3   0   0        422.78        370.37        12.80 o                         
   4   0   0       2800.37       2337.12        60.03 o                         
   5   0   0       4418.08       4245.62        83.81 o                         
   6   0   0       1596.85       1692.91        29.93 o                         
   7   0   0        375.71        440.02        25.78 o                         
   8   0   0         27.60         16.29         4.89 o                         
   9   0   0       3415.34       3442.11        72.13 o                         
  10   0   0          1.76          4.50         6.34 o                         
  11   0   0        277.42        219.36        32.75 o                         
  12   0   0        724.60        719.48        19.96 o                         
  13   0   0       1040.22        963.14        32.03 o                         
  14   0   0       1863.94       2064.81        46.23 o                         
  15   0   0        120.00        148.48        12.44 o                         
  16   0   0        411.63        495.27        20.47 o                         
  17   0   0         92.36        134.04        22.39 o                         
  18   0   0         22.66         13.53         7.80 o                         
 -18   1   0         49.70         56.67        17.12 o                         
 -17   1   0        104.30         93.89        12.77 o                         
 -16   1   0         88.36         68.74         8.53 o                         
 -15   1   0         53.14         60.93         8.37 o                         
 -14   1   0          1.61         12.67        14.87 o                         
 -13   1   0       2081.70       1934.83        50.45 o                         
 -12   1   0       1267.65       1176.50        25.90 o                         
 -11   1   0         94.41         84.79        16.00 o                         
 -10   1   0        475.22        352.65        47.65 o                         
  -9   1   0        563.84        722.96        30.00 o                         
  -8   1   0         13.32         11.69         5.19 o                         
  -7   1   0       7440.12       8328.33       118.14 o                         
  -6   1   0        192.54        254.27        12.13 o                         
  -5   1   0        298.76        236.04         9.98 o                         
  -4   1   0      11401.22      10827.36        80.31 o                         
  -3   1   0       1971.55       2251.97        29.50 o                         
  -2   1   0        294.03        375.65        16.43 o                         
   2   1   0         32.87         67.83         4.81 o                         
   3   1   0      20685.17      18646.88       354.60 o                         
   4   1   0       8867.82       8960.05       177.75 o                         
   5   1   0       6539.36       6463.00       158.67 o                         
   6   1   0       5208.02       5889.41       128.23 o                         
   7   1   0       4337.13       4770.50        79.31 o                         
   8   1   0       1799.33       2057.91        46.49 o                         
   9   1   0         92.54        104.10        14.65 o                         
  10   1   0          0.46         17.93         7.53 o                         
  11   1   0       1600.79       1473.41        78.43 o                         
  12   1   0        844.90        713.84        18.89 o                         
  13   1   0        331.51        285.29        13.02 o                         
  14   1   0       1581.36       1590.47        42.68 o                         
  15   1   0        495.44        535.33        22.53 o                         
  16   1   0         32.07         49.72        15.69 o                         
  17   1   0         41.99         40.11        15.47 o                         
  18   1   0         55.05         46.54        20.41 o                         
 -18   2   0         51.53         59.34        15.18 o                         
 -17   2   0         36.58         38.90         6.09 o                         
 -16   2   0        136.14        136.28        11.17 o                         
 -15   2   0        105.88        130.76        11.58 o                         
 -14   2   0          0.15          1.74         6.56 o                         
 -13   2   0       3739.83       3443.51        54.15 o                         
 -12   2   0       3976.81       3404.66        50.19 o                         
 -11   2   0        308.45        166.44        73.07 o                         
 -10   2   0         31.62         22.79        10.97 o                         
  -9   2   0       2989.52       3168.64        69.04 o                         
  -8   2   0       4405.40       4950.31       128.38 o                         
  -7   2   0       7717.83       9091.06        87.31 o                         
  -6   2   0       2141.06       2360.50        37.88 o                         
  -5   2   0       1688.93       1579.49        32.76 o                         
  -4   2   0       1231.75       1498.54        28.77 o                         
  -3   2   0        318.66        286.66        20.13 o                         
  -2   2   0       9898.80       8845.02       131.44 o                         
  -1   2   0        583.97        583.35        22.13 o                         
   0   2   0       1952.39       1855.56        28.72 o                         
   1   2   0         10.62         39.53         3.33 o                         
   2   2   0          0.82         11.78         1.68 o                         
   3   2   0      27428.50      25143.48       124.98 o                         
   4   2   0       3308.09       3127.25        71.19 o                         
   5   2   0          0.32          5.29         1.61 o                         
   6   2   0       1127.82       1327.43        28.15 o                         
   7   2   0         21.73         21.82         5.24 o                         
   8   2   0        329.96        281.82        19.87 o                         
   9   2   0       3099.86       3309.94        83.34 o                         
  10   2   0       1533.83       1283.64       127.51 o                         
  11   2   0         37.69         42.50        10.81 o                         
  12   2   0       1730.88       1421.18        24.99 o                         
  13   2   0        445.57        479.41        18.39 o                         
  14   2   0        475.39        519.86        15.03 o                         
  15   2   0        277.48        324.47        19.34 o                         
  16   2   0          0.37         -7.56        15.25 o                         
  17   2   0          2.49          3.15        16.59 o                         
  18   2   0        132.15        155.46        25.42 o                         
 -18   3   0         31.36         18.28        12.90 o                         
 -17   3   0         99.76        107.77         8.58 o                         
 -16   3   0         35.01         51.39         7.25 o                         
 -15   3   0        615.99        600.61        23.45 o                         
 -14   3   0         26.32         37.51        10.94 o                         
 -13   3   0        255.73        211.47        13.82 o                         
 -12   3   0        220.53        202.48        11.05 o                         
 -11   3   0          0.72          6.35        13.98 o                         
 -10   3   0          1.09          4.45         7.11 o                         
  -9   3   0        103.45        147.18        28.07 o                         
  -8   3   0       9062.91       9642.31       217.83 o                         
  -7   3   0       2245.88       2201.70        61.06 o                         
  -6   3   0       3892.14       4555.04        68.89 o                         
  -5   3   0        254.77        207.19        10.81 o                         
  -4   3   0       7322.70       7351.46       101.35 o                         
  -3   3   0       1954.39       2254.37        29.39 o                         
  -2   3   0        717.02        931.86        68.80 o                         
  -1   3   0       8603.17       8374.53       352.49 o                         
   0   3   0       1546.62       1457.92        25.39 o                         
   1   3   0       1131.85       1169.29        20.46 o                         
   2   3   0      58615.90      58846.91       646.12 o                         
   3   3   0      33356.11      33128.37       104.92 o                         
   4   3   0       1218.19       1153.22        17.03 o                         
   5   3   0       4669.84       4430.89        82.95 o                         
   6   3   0       1047.03       1423.95        29.08 o                         
   7   3   0        638.95        628.07        20.02 o                         
   8   3   0         26.70         47.73         8.77 o                         
   9   3   0        706.39        747.35        34.96 o                         
  10   3   0        159.18        151.76        20.55 o                         
  11   3   0        652.08        526.37        39.39 o                         
  12   3   0         53.83         46.86         4.83 o                         
  13   3   0         48.69         28.68         5.99 o                         
  14   3   0         21.40         59.01         7.24 o                         
  15   3   0         49.72         41.78         9.03 o                         
  16   3   0        114.60        126.95         8.40 o                         
  17   3   0          0.78         -3.98         7.02 o                         
  18   3   0         11.11         11.43        19.04 o                         
 -18   4   0         57.47         77.88         8.82 o                         
 -17   4   0         71.41         78.49         7.37 o                         
 -16   4   0        198.39        183.81        12.18 o                         
 -15   4   0        101.45         70.97         8.16 o                         
 -14   4   0          3.04          3.40         4.98 o                         
 -13   4   0       1403.95       1368.04        36.14 o                         
 -12   4   0        413.87        408.03        15.52 o                         
 -11   4   0         27.83         26.05         4.78 o                         
 -10   4   0       1624.31       1528.77        87.77 o                         
  -9   4   0       1016.75        959.21       127.22 o                         
  -8   4   0        383.48        217.94        16.86 o                         
  -7   4   0        701.27        890.39        45.43 o                         
  -6   4   0        156.01         80.52        10.52 o                         
  -5   4   0        137.70        163.99        10.60 o                         
  -4   4   0         18.06          7.51         3.79 o                         
  -3   4   0       2985.93       2944.53        38.69 o                         
  -2   4   0       7576.04       8498.55       346.20 o                         
  -1   4   0      14110.77      14926.75       125.54 o                         
   0   4   0      34340.86      34979.73       146.71 o                         
   1   4   0       1275.50       1135.85        26.12 o                         
   2   4   0      18891.78      18794.58       142.31 o                         
   3   4   0       2508.16       2228.11        67.66 o                         
   4   4   0        403.69        582.69        53.50 o                         
   5   4   0       2336.03       2512.95        32.08 o                         
   6   4   0       3545.09       3925.22       116.51 o                         
   7   4   0        214.16        211.72        12.62 o                         
   8   4   0       5260.35       6139.54       164.30 o                         
   9   4   0        212.65        197.50        26.48 o                         
  10   4   0        155.58        145.14        23.50 o                         
  11   4   0       1128.94        884.10        20.97 o                         
  12   4   0        519.42        431.70        13.93 o                         
  13   4   0        296.39        251.84        11.79 o                         
  14   4   0        532.73        556.96        16.74 o                         
  15   4   0        296.91        336.22        14.26 o                         
  16   4   0          8.51         10.55         5.06 o                         
  17   4   0          8.99          7.82         6.68 o                         
  18   4   0          3.95         -3.67         5.10 o                         
 -18   5   0        123.62        213.05        13.34 o                         
 -17   5   0        140.71        100.64        10.25 o                         
 -16   5   0          2.14         -1.41         4.14 o                         
 -15   5   0         80.98         56.72         7.41 o                         
 -14   5   0         12.21          4.86         4.90 o                         
 -13   5   0        583.07        595.30        32.12 o                         
 -12   5   0        467.67        432.82        19.16 o                         
 -11   5   0        476.26        411.23        16.72 o                         
 -10   5   0       2439.79       1618.25       586.81 o                         
  -9   5   0        666.40        766.93        48.09 o                         
  -8   5   0       2665.36       2580.64       111.06 o                         
  -7   5   0         31.02         88.22        11.68 o                         
  -6   5   0       8100.36       8333.03       168.40 o                         
  -5   5   0        397.36        353.51        28.09 o                         
  -4   5   0        406.13        317.05        22.60 o                         
  -3   5   0       7430.75       8342.71        76.09 o                         
  -2   5   0        274.63        184.57        11.51 o                         
  -1   5   0       5017.95       5211.45        67.02 o                         
   0   5   0      14385.64      13907.86       161.06 o                         
   1   5   0        804.44        692.51        20.82 o                         
   2   5   0      24030.04      23662.26       150.05 o                         
   3   5   0        125.68        109.99         8.68 o                         
   4   5   0       1128.92       1378.60        45.45 o                         
   5   5   0        352.48        485.99        29.27 o                         
   6   5   0        573.07        617.77        22.69 o                         
   7   5   0       1018.84       1239.59        38.29 o                         
   8   5   0       1536.51       1674.49        94.08 o                         
   9   5   0       1264.97       1151.45        62.44 o                         
  10   5   0       1122.71        926.69        59.36 o                         
  11   5   0        142.42        143.18         9.07 o                         
  12   5   0         21.13         10.13         5.09 o                         
  13   5   0       1286.10       1235.74        30.08 o                         
  14   5   0       1112.50       1133.97        23.58 o                         
  15   5   0        493.74        532.87        15.31 o                         
  16   5   0         75.38         77.94         8.53 o                         
  17   5   0        389.19        426.35        14.97 o                         
 -17   6   0        114.48         88.24         7.04 o                         
 -16   6   0          0.33         -4.63         4.63 o                         
 -15   6   0         55.75         43.18         6.79 o                         
 -14   6   0         52.63         55.23         8.55 o                         
 -13   6   0       2662.37       2564.82        56.77 o                         
 -12   6   0        155.73        190.81        12.43 o                         
 -11   6   0          0.05          0.76         5.40 o                         
 -10   6   0        167.44        182.99        30.29 o                         
  -9   6   0         42.21         54.74        13.52 o                         
  -8   6   0       1581.28       1740.71        65.27 o                         
  -7   6   0         45.59         22.95         6.75 o                         
  -6   6   0        248.67        471.58        29.44 o                         
  -5   6   0          0.48          9.27         7.00 o                         
  -4   6   0      27271.61      31564.24       219.75 o                         
  -3   6   0       1891.80       1951.79        46.16 o                         
  -2   6   0        305.73        278.87        13.68 o                         
  -1   6   0       1359.42       1413.48        26.39 o                         
   0   6   0        350.94        227.01        10.25 o                         
   1   6   0       4225.33       4246.09        45.38 o                         
   2   6   0      14160.20      14884.97       106.64 o                         
   3   6   0       2901.47       2514.67       113.67 o                         
   4   6   0        212.39        436.06        41.80 o                         
   5   6   0       1063.06       1015.74        23.36 o                         
   6   6   0        553.56        568.41        22.75 o                         
   7   6   0       3635.49       3692.64       118.74 o                         
   8   6   0         95.79        106.11        19.03 o                         
   9   6   0        519.73        507.91        48.36 o                         
  10   6   0        567.80        479.46        62.50 o                         
  11   6   0        142.69        200.77        10.18 o                         
  12   6   0        407.23        455.89        15.57 o                         
  13   6   0          9.33          4.88         4.40 o                         
  14   6   0         69.01         50.44         6.47 o                         
  15   6   0          5.33          4.01        10.45 o                         
  16   6   0        290.79        326.82        14.83 o                         
  17   6   0         50.60         33.70         6.91 o                         
 -17   7   0        307.27        290.85        17.38 o                         
 -16   7   0          0.47         -4.05         4.05 o                         
 -15   7   0         45.69         51.47         7.13 o                         
 -14   7   0         77.94         82.17         9.29 o                         
 -13   7   0        101.22        112.77        10.32 o                         
 -12   7   0        219.89        225.40        11.93 o                         
 -11   7   0        197.72        210.57        13.25 o                         
 -10   7   0       3330.01       2796.88        39.05 o                         
  -9   7   0        391.37        424.39        39.20 o                         
  -8   7   0       2499.52       2678.81       123.27 o                         
  -7   7   0        239.57        157.80        20.39 o                         
  -6   7   0       1689.64       2425.06        71.82 o                         
  -5   7   0       1030.08       1326.00        52.40 o                         
  -4   7   0       7752.81       8569.90        87.48 o                         
  -3   7   0       1559.45       1420.67        35.92 o                         
  -2   7   0       2872.79       3264.58        63.46 o                         
  -1   7   0         25.84         19.93         5.12 o                         
   0   7   0        968.38       1188.69        28.57 o                         
   1   7   0        292.98        272.15        12.10 o                         
   2   7   0      11058.79      11525.72       156.70 o                         
   3   7   0       5366.43       5148.70       113.15 o                         
   4   7   0        820.06        979.42        23.40 o                         
   5   7   0         42.90         85.36         8.07 o                         
   6   7   0       3765.64       3836.71        81.64 o                         
   7   7   0       1995.37       1825.81        60.43 o                         
   8   7   0         35.23         57.49        24.36 o                         
   9   7   0        318.72        245.21        31.22 o                         
  10   7   0       2585.23       2444.47        44.23 o                         
  11   7   0        201.93        171.28         9.73 o                         
  12   7   0         33.18         46.81         7.23 o                         
  13   7   0        377.51        369.04        14.05 o                         
  14   7   0        361.99        407.21        13.86 o                         
  15   7   0         71.81         63.73        13.84 o                         
  16   7   0        369.61        429.25        20.12 o                         
  17   7   0         36.56         49.16         5.68 o                         
 -17   8   0        224.51        204.54        13.72 o                         
 -16   8   0         38.79         16.74         5.82 o                         
 -15   8   0          2.49         -1.68         6.23 o                         
 -14   8   0        163.62         97.24         9.91 o                         
 -13   8   0        881.81        918.10        30.83 o                         
 -12   8   0        312.20        244.64        11.33 o                         
 -11   8   0          3.65          7.68         5.12 o                         
 -10   8   0        618.43        511.08        20.91 o                         
  -9   8   0       1375.56       1227.29        63.43 o                         
  -8   8   0        300.64        298.82        30.90 o                         
  -7   8   0       2228.40       2459.92        99.13 o                         
  -6   8   0        809.57        769.54        40.76 o                         
  -5   8   0          9.44         23.59         7.49 o                         
  -4   8   0         70.30         51.99         8.09 o                         
  -3   8   0       4603.02       5122.78        85.79 o                         
  -2   8   0         66.14        123.74        13.21 o                         
  -1   8   0        102.92         92.88         9.50 o                         
   0   8   0       1287.37       1765.89        37.71 o                         
   1   8   0         44.62         43.48         6.92 o                         
   2   8   0       3473.30       3480.21        46.79 o                         
   3   8   0       3728.71       3511.16        84.56 o                         
   4   8   0        334.39        224.11        13.67 o                         
   5   8   0        616.44        553.56        22.17 o                         
   6   8   0       6442.52       6467.82        98.20 o                         
   7   8   0        151.36        167.24        17.33 o                         
   8   8   0        249.72        227.55        24.38 o                         
   9   8   0        711.22        572.12        34.80 o                         
  10   8   0         13.29         14.41         4.53 o                         
  11   8   0       1172.86       1120.10        24.31 o                         
  12   8   0         35.26         43.62         6.79 o                         
  13   8   0        987.91       1100.01        23.24 o                         
  14   8   0        230.52        286.18        12.65 o                         
  15   8   0         88.89         75.32         6.91 o                         
  16   8   0         11.42         20.94         5.56 o                         
  17   8   0         24.73         33.13         6.02 o                         
 -16   9   0         43.70         64.44         9.30 o                         
 -15   9   0          2.46          1.38         5.51 o                         
 -14   9   0         68.61         77.30        12.95 o                         
 -13   9   0        108.03        100.62        11.18 o                         
 -12   9   0         15.73         23.81         7.98 o                         
 -11   9   0        581.12        573.93        25.68 o                         
 -10   9   0       3310.43       3078.24        59.72 o                         
  -9   9   0          2.75          9.80         6.05 o                         
  -8   9   0          6.97          9.78         8.13 o                         
  -7   9   0        407.97        464.15        45.51 o                         
  -6   9   0       3621.14       4217.44       101.70 o                         
  -5   9   0        104.53         81.58        14.58 o                         
  -4   9   0        197.77        308.78        25.68 o                         
  -3   9   0        538.58        646.38        30.11 o                         
  -2   9   0       2954.42       3312.76        76.86 o                         
  -1   9   0       1588.18       1959.83        43.81 o                         
   0   9   0        135.78        122.89        11.41 o                         
   1   9   0       1815.42       2057.35        44.01 o                         
   2   9   0       2348.21       2151.86        50.66 o                         
   3   9   0        897.75        914.40        30.52 o                         
   4   9   0         77.16        112.86        10.57 o                         
   5   9   0        645.91        704.21        29.57 o                         
   6   9   0        940.63        877.20        38.11 o                         
   7   9   0          0.55          0.96         6.72 o                         
   8   9   0        137.36         75.89        12.98 o                         
   9   9   0        518.67        524.17        16.89 o                         
  10   9   0       1167.51       1140.03        31.21 o                         
  11   9   0         12.69         24.53         6.92 o                         
  12   9   0        164.02        147.27         9.07 o                         
  13   9   0        464.68        467.31        17.21 o                         
  14   9   0         53.24         58.92         6.73 o                         
  15   9   0        555.74        624.36        19.24 o                         
  16   9   0         25.48         50.44        12.03 o                         
 -16  10   0          3.78          2.64         4.24 o                         
 -15  10   0        141.28        147.25        14.78 o                         
 -14  10   0         34.90         38.95         8.05 o                         
 -13  10   0         21.81         21.55         4.74 o                         
 -12  10   0          2.44          3.50         3.75 o                         
 -11  10   0        132.62        106.28        12.43 o                         
 -10  10   0        203.54        155.37        14.45 o                         
  -9  10   0         40.30         22.39         7.02 o                         
  -8  10   0        128.95        128.92        11.74 o                         
  -7  10   0         46.83         61.44        18.51 o                         
  -6  10   0       4467.23       4246.33       108.42 o                         
  -5  10   0          4.50          0.73         8.22 o                         
  -4  10   0         96.71        130.74        18.58 o                         
  -3  10   0          3.23         11.57         7.22 o                         
  -2  10   0          8.11         13.60         6.29 o                         
  -1  10   0        133.53        233.41        19.07 o                         
   0  10   0        102.39         57.44         8.80 o                         
   1  10   0        197.43        220.98        17.67 o                         
   2  10   0         84.96         59.78        10.19 o                         
   3  10   0          0.01          8.00         5.56 o                         
   4  10   0          0.43          5.44         4.97 o                         
   5  10   0        224.52        185.47        16.32 o                         
   6  10   0       1496.81       1389.18        50.58 o                         
   7  10   0        211.22        168.31        18.73 o                         
   8  10   0        848.71        760.09        19.40 o                         
   9  10   0        178.56        170.36        14.90 o                         
  10  10   0        401.24        365.79        14.74 o                         
  11  10   0         48.41         37.04         5.49 o                         
  12  10   0        900.48        850.91        20.78 o                         
  13  10   0        466.39        558.82        18.15 o                         
  14  10   0        374.63        464.79        15.56 o                         
  15  10   0        500.86        648.99        39.30 o                         
  16  10   0        101.78        102.20        10.17 o                         
 -15  11   0         43.15         25.52         7.12 o                         
 -14  11   0          3.14          2.18         3.64 o                         
 -13  11   0        160.30        155.51        10.02 o                         
 -12  11   0        135.54        132.78        13.34 o                         
 -11  11   0        742.22        745.65        48.47 o                         
 -10  11   0        452.10        340.93        26.38 o                         
  -9  11   0        515.58        564.42        27.37 o                         
  -8  11   0         95.51         83.41        10.96 o                         
  -7  11   0       2196.18       1683.97        52.12 o                         
  -6  11   0          8.23         26.02        10.29 o                         
  -5  11   0        155.33        168.99        22.11 o                         
  -4  11   0         94.83         51.32        12.72 o                         
  -3  11   0       1672.89       1679.49        60.73 o                         
  -2  11   0       1304.15       1333.66        55.45 o                         
  -1  11   0        528.70        531.81        30.41 o                         
   0  11   0       4483.70       5016.85        81.13 o                         
   1  11   0        202.50        151.78        14.35 o                         
   2  11   0       1563.59       1445.64       156.50 o                         
   3  11   0        121.70         95.08        13.70 o                         
   4  11   0         19.50         32.19         9.20 o                         
   5  11   0          1.15         11.62         8.93 o                         
   6  11   0        774.18        703.89        44.74 o                         
   7  11   0        229.29        184.04        11.60 o                         
   8  11   0        460.62        393.90        17.16 o                         
   9  11   0        384.14        329.96        15.78 o                         
  10  11   0        295.41        276.53        14.39 o                         
  11  11   0         11.19          2.61         7.20 o                         
  12  11   0         18.57         11.12         5.12 o                         
  13  11   0         36.71         33.64         6.69 o                         
  14  11   0        293.10        374.31        15.12 o                         
  15  11   0          4.02         12.04         4.62 o                         
 -15  12   0         22.20         14.28         4.89 o                         
 -14  12   0        150.26        158.11         8.40 o                         
 -13  12   0         87.20         49.78         6.99 o                         
 -12  12   0         40.15         49.42         6.17 o                         
 -11  12   0        979.02        990.00        44.42 o                         
 -10  12   0         85.07         58.52         9.50 o                         
  -9  12   0        117.83         88.09        11.29 o                         
  -8  12   0       1352.27       1225.65        40.02 o                         
  -7  12   0          7.53          7.66         5.80 o                         
  -6  12   0        290.93        223.02        16.88 o                         
  -5  12   0          0.49          1.19         6.60 o                         
  -4  12   0         48.40         11.94         8.10 o                         
  -3  12   0        549.66        533.66        40.43 o                         
  -2  12   0       1733.81       1696.36        52.62 o                         
  -1  12   0         45.56         30.11         8.14 o                         
   0  12   0          1.52          7.91         6.64 o                         
   1  12   0        183.95        220.36        20.78 o                         
   2  12   0        397.50        401.61        28.44 o                         
   3  12   0        636.30        542.53        36.36 o                         
   4  12   0         16.79          5.28         6.27 o                         
   5  12   0          7.47         13.67         9.20 o                         
   6  12   0        441.85        421.82        32.93 o                         
   7  12   0        550.98        536.58        27.98 o                         
   8  12   0        413.15        466.60        23.29 o                         
   9  12   0         86.90         80.18        10.41 o                         
  10  12   0        658.72        636.11        21.41 o                         
  11  12   0          1.61         -3.63         8.77 o                         
  12  12   0        602.59        672.66        55.84 o                         
  13  12   0         28.18         51.54        18.09 o                         
  14  12   0         64.12        101.27         8.87 o                         
  15  12   0         22.87          7.45         5.00 o                         
 -14  13   0        261.44        239.60        11.18 o                         
 -13  13   0         49.70         68.58         6.17 o                         
 -12  13   0          0.03          2.25         3.45 o                         
 -11  13   0          9.14         16.97         7.68 o                         
 -10  13   0        167.52        132.82        16.98 o                         
  -9  13   0         76.44         50.24         9.02 o                         
  -8  13   0        107.94        101.21        18.30 o                         
  -7  13   0        396.79        358.81        20.88 o                         
  -6  13   0        337.18        304.06        19.78 o                         
  -5  13   0        120.61        104.39        13.89 o                         
  -4  13   0         26.20         14.24         5.29 o                         
  -3  13   0        332.69        276.56        26.27 o                         
  -2  13   0       2515.00       2161.71        60.69 o                         
  -1  13   0         11.79          4.47         7.58 o                         
   0  13   0          3.86          2.67         7.98 o                         
   1  13   0        759.73        734.24        78.75 o                         
   2  13   0       1075.46        823.95        30.96 o                         
   3  13   0          4.06          4.23         5.19 o                         
   4  13   0        767.59        747.10        38.34 o                         
   5  13   0        161.36        174.89        15.59 o                         
   6  13   0       1619.21       1602.41        64.02 o                         
   7  13   0         81.95         67.38        14.61 o                         
   8  13   0       1281.42       1254.05        57.20 o                         
   9  13   0         30.22         17.17         5.12 o                         
  10  13   0         41.69         27.85         5.28 o                         
  11  13   0         25.41         31.73         9.52 o                         
  12  13   0        997.58       1125.06        39.50 o                         
  13  13   0         35.31         57.38         7.51 o                         
  14  13   0        209.45        249.47        11.72 o                         
 -14  14   0         61.59         62.60         7.97 o                         
 -13  14   0          0.23          0.78         2.52 o                         
 -12  14   0        158.70        207.91        17.09 o                         
 -11  14   0          0.73         -1.05         6.39 o                         
 -10  14   0        438.64        468.20        29.58 o                         
  -9  14   0         76.20         65.37        12.76 o                         
  -8  14   0        438.36        434.35        30.22 o                         
  -7  14   0        941.94        963.80        45.88 o                         
  -6  14   0        564.23        534.21        39.08 o                         
  -5  14   0       1269.85       1322.92        40.26 o                         
  -4  14   0        680.66        682.67        28.99 o                         
  -3  14   0        689.06        622.76        39.12 o                         
  -2  14   0       2822.98       2413.33        76.18 o                         
  -1  14   0        257.55        241.09        24.39 o                         
   0  14   0         71.41         72.57         9.67 o                         
   1  14   0          3.45          6.88         6.16 o                         
   2  14   0        178.32        140.79        18.62 o                         
   3  14   0        247.72        248.64        25.30 o                         
   4  14   0          3.42          9.50         7.92 o                         
   5  14   0         80.72         53.88         9.15 o                         
   6  14   0        354.37        327.22        29.59 o                         
   7  14   0         18.08          9.36         7.32 o                         
   8  14   0        213.58        219.14        16.27 o                         
   9  14   0        648.76        734.64        22.29 o                         
  10  14   0         12.77         15.17         5.30 o                         
  11  14   0        250.69        271.68        14.64 o                         
  12  14   0        181.86        200.26        14.39 o                         
  13  14   0          0.41         -4.49         9.47 o                         
 -13  15   0         84.63         64.48        20.81 o                         
 -12  15   0         25.98         21.58         3.72 o                         
 -11  15   0         33.21         40.51         5.40 o                         
 -10  15   0        384.57        483.34        29.69 o                         
  -9  15   0        265.26        256.42        22.19 o                         
  -8  15   0        288.77        292.20        24.73 o                         
  -7  15   0        566.02        592.75        35.64 o                         
  -6  15   0         11.10         14.81         5.64 o                         
  -5  15   0        288.31        305.01        19.45 o                         
  -4  15   0        872.24        887.80        33.17 o                         
  -3  15   0        440.48        407.72        22.95 o                         
  -2  15   0         33.15         38.77        10.94 o                         
  -1  15   0        566.07        529.96        35.21 o                         
   0  15   0         24.79         18.85         6.33 o                         
   1  15   0          0.54          1.17         4.75 o                         
   2  15   0       2920.74       2772.54        56.43 o                         
   3  15   0        236.52        246.67        25.11 o                         
   4  15   0         31.75         31.80        11.08 o                         
   5  15   0        473.85        474.91        34.25 o                         
   6  15   0         41.68         31.31         7.32 o                         
   7  15   0          0.13          2.24         5.44 o                         
   8  15   0        149.16        119.68        11.91 o                         
   9  15   0          7.76         -4.67         5.90 o                         
  10  15   0         19.46          9.52         6.73 o                         
  11  15   0         31.79         22.26         5.26 o                         
  12  15   0         26.22         21.46        10.55 o                         
  13  15   0        344.69        399.81        19.94 o                         
 -12  16   0          0.82         -0.56         2.01 o                         
 -11  16   0        266.20        325.35        14.66 o                         
 -10  16   0        295.81        451.96        26.63 o                         
  -9  16   0          2.63          0.56         6.89 o                         
  -8  16   0          2.24          8.74         7.72 o                         
  -7  16   0        538.57        660.28        36.66 o                         
  -6  16   0          3.79          5.35         7.72 o                         
  -5  16   0        205.90        210.27        16.31 o                         
  -4  16   0        214.53        165.00        14.35 o                         
  -3  16   0        906.75        861.55        50.81 o                         
  -2  16   0        244.54        224.53        23.39 o                         
  -1  16   0        117.83        121.67        17.27 o                         
   0  16   0        190.27        178.90        14.65 o                         
   1  16   0         58.96         57.95         9.14 o                         
   2  16   0         94.03         88.98        11.41 o                         
   3  16   0         51.80         71.89         9.55 o                         
   4  16   0        121.82        128.41        12.78 o                         
   5  16   0          0.03          4.84         4.97 o                         
   6  16   0        625.42        626.89        25.74 o                         
   7  16   0          7.24          0.29         5.73 o                         
   8  16   0        911.75        952.37        29.91 o                         
   9  16   0         20.13         34.95         6.49 o                         
  10  16   0         17.80         25.79         5.67 o                         
  11  16   0         47.91         44.40        12.57 o                         
  12  16   0          1.04         12.54         5.72 o                         
 -11  17   0        200.58        143.44         8.49 o                         
 -10  17   0          1.68          2.84         2.64 o                         
  -9  17   0        117.82        135.87        15.02 o                         
  -8  17   0        288.43        387.56        26.01 o                         
  -7  17   0        523.55        701.59        35.77 o                         
  -6  17   0          2.01          4.63         4.55 o                         
  -5  17   0        741.78        859.58        29.80 o                         
  -4  17   0          1.56         -1.46         4.73 o                         
  -3  17   0         37.56         39.84         7.56 o                         
  -2  17   0        119.91        142.67        19.06 o                         
  -1  17   0        124.84         86.72        15.52 o                         
   0  17   0        125.78         80.98        10.24 o                         
   1  17   0          4.43          2.04         4.89 o                         
   2  17   0         32.38         19.33         6.62 o                         
   3  17   0        187.31        246.49        16.70 o                         
   4  17   0        165.06        215.09        15.27 o                         
   5  17   0         12.21          5.13         5.13 o                         
   6  17   0        160.52        179.99        18.86 o                         
   7  17   0         72.39         97.57        14.16 o                         
   8  17   0         11.05         17.43         4.21 o                         
   9  17   0         49.68         75.83         8.06 o                         
  10  17   0        178.59        181.86        10.80 o                         
 -10  18   0          7.74          9.01         3.04 o                         
  -9  18   0         74.49         74.29         7.19 o                         
  -8  18   0        252.53        338.40        22.07 o                         
  -7  18   0         41.71         82.04        12.78 o                         
  -6  18   0        484.67        601.64        22.18 o                         
  -5  18   0         23.30         20.18         5.55 o                         
  -4  18   0        255.23        267.71        16.30 o                         
  -3  18   0          5.78         21.76         8.77 o                         
  -2  18   0        374.35        354.49        27.57 o                         
  -1  18   0         23.16         35.81        10.55 o                         
   0  18   0          3.35          1.34         4.54 o                         
   1  18   0        105.86        121.48        11.59 o                         
   2  18   0         71.95         60.22         8.55 o                         
   3  18   0         41.12         37.12         7.50 o                         
   4  18   0        534.15        635.43        31.19 o                         
   5  18   0         27.79         25.63         6.19 o                         
   6  18   0          8.22         25.01         8.54 o                         
   7  18   0          0.67          4.74         4.23 o                         
   8  18   0         23.28         18.57         7.41 o                         
   9  18   0          0.17          3.53         4.67 o                         
  -8  19   0         34.15         49.14         5.73 o                         
  -7  19   0        125.73        150.95        13.97 o                         
  -6  19   0         77.27         76.28        11.12 o                         
  -5  19   0        331.10        370.97        16.46 o                         
  -4  19   0          0.30         -5.15         5.72 o                         
  -3  19   0          2.44         -0.92         5.79 o                         
  -2  19   0          8.35          5.10         5.83 o                         
  -1  19   0        417.31        531.56        31.26 o                         
   0  19   0        590.27        645.89        34.84 o                         
   1  19   0         19.27         24.10         5.72 o                         
   2  19   0         56.36         53.20         7.63 o                         
   3  19   0         13.09         26.96         5.95 o                         
   4  19   0        212.39        274.41        18.48 o                         
   5  19   0         38.02         43.86         7.93 o                         
   6  19   0        100.60        145.19        15.12 o                         
   7  19   0         47.79         59.24        22.50 o                         
   8  19   0        350.48        277.90        17.32 o                         
  -5  20   0         76.36         95.78        10.53 o                         
  -4  20   0        125.12        120.58        12.89 o                         
  -3  20   0         27.99         19.33         6.49 o                         
  -2  20   0        122.31        119.34        14.45 o                         
  -1  20   0          5.33          5.25         5.21 o                         
   0  20   0        314.08        314.87        22.57 o                         
   1  20   0          0.00          5.75         5.64 o                         
   2  20   0        410.08        513.93        29.25 o                         
   3  20   0        176.22        203.38        12.11 o                         
   4  20   0        176.70        184.33        19.31 o                         
   5  20   0          0.52         -2.74         5.38 o                         
   6  20   0          0.73         -3.14         4.65 o                         
  -3  21   0         88.39         94.01        10.27 o                         
  -2  21   0         48.94         41.31         7.60 o                         
  -1  21   0         22.09         27.09         6.34 o                         
   0  21   0          0.36          3.26         3.84 o                         
   1  21   0         52.83         39.58         7.50 o                         
   2  21   0         66.12         77.74         9.62 o                         
  -2 -21   1          2.83         -1.14         3.73 o                         
  -1 -21   1        132.55         75.14         9.51 o                         
   0 -21   1         41.73         49.70         8.57 o                         
   1 -21   1          6.81          6.09         4.60 o                         
   2 -21   1        295.58        309.07        18.30 o                         
  -6 -20   1         63.78         82.79         9.93 o                         
  -5 -20   1         20.68         28.89         6.87 o                         
  -4 -20   1        124.32        138.17        25.02 o                         
  -3 -20   1        104.57        114.47         9.01 o                         
  -2 -20   1         37.24         44.05         6.18 o                         
  -1 -20   1         96.33        134.10        14.85 o                         
   0 -20   1         18.55         28.16         7.92 o                         
   1 -20   1        329.12        379.51        23.98 o                         
   2 -20   1        236.03        275.74        20.67 o                         
   3 -20   1         80.47         95.14        12.46 o                         
   4 -20   1          0.76          3.32         4.14 o                         
   5 -20   1         16.40          9.24         4.04 o                         
  -8 -19   1         14.45          4.89         3.77 o                         
  -7 -19   1          0.58         -0.95         4.81 o                         
  -6 -19   1         11.07          5.83         4.84 o                         
  -5 -19   1         17.62         33.66         8.79 o                         
  -4 -19   1        188.03        181.30        28.45 o                         
  -3 -19   1         63.83         66.16         8.08 o                         
  -2 -19   1         26.47         27.32         6.25 o                         
  -1 -19   1         15.20          5.96         4.42 o                         
   0 -19   1         36.65         26.85         8.76 o                         
   1 -19   1        335.52        382.07        26.54 o                         
   2 -19   1         65.94         75.22        12.62 o                         
   3 -19   1         71.61         73.11        12.17 o                         
   4 -19   1        292.02        341.22        23.90 o                         
   5 -19   1        282.78        324.51        15.27 o                         
   6 -19   1          9.78         13.20         5.79 o                         
   7 -19   1         17.47         20.70         6.64 o                         
   8 -19   1         49.74         53.50         8.42 o                         
  -9 -18   1         18.53         10.53         5.11 o                         
  -8 -18   1         10.56         10.51         6.37 o                         
  -7 -18   1         20.63         15.04         7.11 o                         
  -6 -18   1          3.82          0.26         7.16 o                         
  -5 -18   1         53.32         57.38        11.45 o                         
  -4 -18   1         16.47         28.33         6.29 o                         
  -3 -18   1         21.61          8.43         5.02 o                         
  -2 -18   1        100.96         95.24        10.59 o                         
  -1 -18   1         27.97         28.08         6.57 o                         
   0 -18   1        692.69        796.78        27.82 o                         
   1 -18   1        500.83        565.54        33.83 o                         
   2 -18   1        406.65        417.93        29.39 o                         
   3 -18   1         62.47         78.37        13.56 o                         
   4 -18   1         14.71         43.95         7.60 o                         
   5 -18   1        314.02        328.71        17.38 o                         
   6 -18   1        134.94        174.67        12.32 o                         
   7 -18   1        237.46        248.52        20.03 o                         
   8 -18   1        207.51        247.50        18.94 o                         
   9 -18   1          0.75          5.52         3.44 o                         
  10 -18   1         45.90         55.70         5.44 o                         
 -10 -17   1         31.11         18.16         4.09 o                         
  -9 -17   1         46.97         54.62         6.70 o                         
  -8 -17   1         10.70          8.88         4.45 o                         
  -7 -17   1          0.07         -5.75         5.75 o                         
  -6 -17   1        198.09        189.37        18.84 o                         
  -5 -17   1        112.87        123.03        13.45 o                         
  -4 -17   1        466.80        428.98        21.46 o                         
  -3 -17   1          4.10          5.60         4.75 o                         
  -2 -17   1          2.56          7.03         5.18 o                         
  -1 -17   1         53.74         52.58         8.45 o                         
   0 -17   1        442.54        496.42        23.56 o                         
   1 -17   1        888.97        906.97        44.73 o                         
   2 -17   1          8.25          6.84         7.71 o                         
   3 -17   1        359.31        384.16        20.90 o                         
   4 -17   1        590.49        604.52        25.67 o                         
   5 -17   1        642.03        735.87        27.56 o                         
   6 -17   1          0.10          0.63         4.20 o                         
   7 -17   1          1.33         -2.83         6.59 o                         
   8 -17   1        121.10        139.01        15.96 o                         
   9 -17   1         47.60         37.94         9.08 o                         
  10 -17   1         26.01         19.67        14.62 o                         
  11 -17   1        243.62        227.00        53.20 o                         
 -11 -16   1        104.39         90.18        16.18 o                         
 -10 -16   1         21.21          8.32         4.34 o                         
  -9 -16   1        429.47        584.06        21.99 o                         
  -8 -16   1        819.96        917.01        28.93 o                         
  -7 -16   1          2.85          1.60         5.01 o                         
  -6 -16   1        630.90        634.21        25.74 o                         
  -5 -16   1        133.23        172.97        14.20 o                         
  -4 -16   1        687.80        758.84        28.91 o                         
  -3 -16   1          0.12          6.74         5.44 o                         
  -2 -16   1        405.42        425.28        22.18 o                         
  -1 -16   1         33.97         23.76         6.81 o                         
   0 -16   1        866.74        973.26        33.35 o                         
   1 -16   1        127.75         97.00        16.31 o                         
   2 -16   1        644.67        666.28        39.77 o                         
   3 -16   1          1.08          7.15         5.54 o                         
   4 -16   1         22.82         18.92         6.74 o                         
   5 -16   1       2548.48       2635.67        54.42 o                         
   6 -16   1         47.37         49.17         8.62 o                         
   7 -16   1        431.12        354.17        26.97 o                         
   8 -16   1          4.89          3.30         7.95 o                         
   9 -16   1        158.77        246.62        21.30 o                         
  10 -16   1        173.50        268.09        20.42 o                         
  11 -16   1          0.40          1.49         2.68 o                         
  12 -16   1         62.63         57.27         7.02 o                         
 -12 -15   1        327.49        347.85        20.75 o                         
 -11 -15   1        403.79        413.49        58.86 o                         
 -10 -15   1          2.88         -3.31         5.16 o                         
  -9 -15   1        225.79        229.91        14.90 o                         
  -8 -15   1        136.72        144.59        17.46 o                         
  -7 -15   1          0.33          7.25         7.83 o                         
  -6 -15   1         65.31         67.24        14.48 o                         
  -5 -15   1          1.71         12.72         6.17 o                         
  -4 -15   1          0.82          6.43         6.08 o                         
  -3 -15   1         63.76         54.76        12.31 o                         
  -2 -15   1         13.68          7.16         7.25 o                         
  -1 -15   1          8.80          5.96         6.26 o                         
   0 -15   1        187.09        224.45        16.40 o                         
   1 -15   1         26.27          4.80         6.39 o                         
   2 -15   1        176.44        145.66        19.45 o                         
   3 -15   1        229.53        229.74        24.30 o                         
   4 -15   1       2060.03       2012.47        70.90 o                         
   5 -15   1        132.99        167.47        14.77 o                         
   6 -15   1          6.88          8.95         4.96 o                         
   7 -15   1        845.27        820.20        41.47 o                         
   8 -15   1        136.17        113.25        16.28 o                         
   9 -15   1        349.83        361.16        26.38 o                         
  10 -15   1        112.84        122.23        15.29 o                         
  11 -15   1        154.62        231.73        26.18 o                         
  12 -15   1          3.08          3.11         2.66 o                         
  13 -15   1        102.40         82.05        17.35 o                         
 -13 -14   1         97.86        104.60         9.48 o                         
 -12 -14   1        202.19        212.20        12.22 o                         
 -11 -14   1         16.61         15.96         5.53 o                         
 -10 -14   1          0.11          0.43         4.89 o                         
  -9 -14   1        301.20        293.06        17.97 o                         
  -8 -14   1          4.49         18.01         9.69 o                         
  -7 -14   1        129.60        158.49        20.15 o                         
  -6 -14   1         30.78         36.97        11.33 o                         
  -5 -14   1        222.26        182.00        15.88 o                         
  -4 -14   1        267.47        255.39        18.43 o                         
  -3 -14   1         51.70         40.82        11.22 o                         
  -2 -14   1       1111.17       1106.53        51.92 o                         
  -1 -14   1       1425.47       1421.63        58.02 o                         
   0 -14   1         42.62         54.76        12.81 o                         
   1 -14   1       1041.98        806.07        43.44 o                         
   2 -14   1        125.77        129.71        18.08 o                         
   3 -14   1         76.50         73.75        14.10 o                         
   4 -14   1        512.39        396.53        40.57 o                         
   5 -14   1        908.31        903.27        70.38 o                         
   6 -14   1       1137.47       1032.61        34.75 o                         
   7 -14   1        951.75        857.45        59.28 o                         
   8 -14   1         60.29         91.82        11.38 o                         
   9 -14   1        290.85        332.94        37.35 o                         
  10 -14   1        116.08        141.31        17.06 o                         
  11 -14   1          9.24          8.27         6.53 o                         
  12 -14   1         10.84         13.76         4.14 o                         
  13 -14   1          0.43          5.75         2.68 o                         
 -14 -13   1          0.09          4.55         5.55 o                         
 -13 -13   1        120.24        170.55        24.37 o                         
 -12 -13   1         10.42         16.07         5.41 o                         
 -11 -13   1         19.32         15.72         5.17 o                         
 -10 -13   1          7.82          3.77         4.26 o                         
  -9 -13   1        118.18         97.42        10.62 o                         
  -8 -13   1        242.55        223.03        23.98 o                         
  -7 -13   1        179.31        171.64        21.56 o                         
  -6 -13   1       2552.41       2558.63        80.95 o                         
  -5 -13   1          0.31         -2.85         9.31 o                         
  -4 -13   1         91.30         62.51         9.84 o                         
  -3 -13   1         22.19         27.16         8.38 o                         
  -2 -13   1        823.51        764.07        29.97 o                         
  -1 -13   1        734.89        610.44        26.34 o                         
   0 -13   1        967.35        958.06        40.57 o                         
   1 -13   1       1648.79       1488.15        61.50 o                         
   2 -13   1       2790.35       2553.38        88.02 o                         
   3 -13   1        423.34        389.76        21.14 o                         
   4 -13   1        224.32        178.95        20.67 o                         
   5 -13   1         18.69         12.29         5.84 o                         
   6 -13   1         23.14          8.87         5.88 o                         
   7 -13   1       2564.35       2398.45        52.70 o                         
   8 -13   1         73.98         76.86        10.37 o                         
   9 -13   1         32.98         35.64         8.13 o                         
  10 -13   1        169.17        185.27        29.93 o                         
  11 -13   1        151.67        170.05        18.36 o                         
  12 -13   1        125.86        134.64         9.07 o                         
  13 -13   1         68.52         38.86         4.92 o                         
  14 -13   1        178.59        156.37        14.02 o                         
 -14 -12   1          1.64          7.71         4.38 o                         
 -13 -12   1        106.80        142.12        14.36 o                         
 -12 -12   1         54.98         41.40        10.06 o                         
 -11 -12   1         93.14         78.88        11.23 o                         
 -10 -12   1          4.70         -6.18         7.08 o                         
  -9 -12   1          4.49          1.97         9.83 o                         
  -8 -12   1       1687.04       1584.30        42.15 o                         
  -7 -12   1        489.06        454.91        34.04 o                         
  -6 -12   1       1104.63       1029.65        50.75 o                         
  -5 -12   1       1460.74       1387.92        47.74 o                         
  -4 -12   1        748.53        683.45        54.69 o                         
  -3 -12   1        331.82        309.06        26.13 o                         
  -2 -12   1       4946.99       4899.07       117.39 o                         
  -1 -12   1        180.38        173.19        23.09 o                         
   0 -12   1        117.21        102.37        14.63 o                         
   1 -12   1        764.23        676.58        42.29 o                         
   2 -12   1        480.59        517.05        32.59 o                         
   3 -12   1        383.44        378.25        42.58 o                         
   4 -12   1        659.05        570.07        68.53 o                         
   5 -12   1       1640.63       1431.10       100.20 o                         
   6 -12   1         79.19         56.11        14.13 o                         
   7 -12   1       1624.40       1419.68        39.92 o                         
   8 -12   1          2.91          7.57         5.52 o                         
   9 -12   1       1922.70       1893.65        66.79 o                         
  10 -12   1         13.30          8.79         5.73 o                         
  11 -12   1          0.36         -0.22         5.50 o                         
  12 -12   1          0.83          1.73         3.68 o                         
  13 -12   1        265.72        285.75        12.54 o                         
  14 -12   1          4.84          7.15         3.88 o                         
  15 -12   1        164.88        145.17        12.35 o                         
 -15 -11   1         13.97         24.19         5.08 o                         
 -14 -11   1         80.25         86.99         8.63 o                         
 -13 -11   1        241.93        238.28        14.30 o                         
 -12 -11   1        289.05        329.09        17.59 o                         
 -11 -11   1         17.39          2.56         6.76 o                         
 -10 -11   1        901.37        946.51        25.80 o                         
  -9 -11   1        389.10        345.75        16.10 o                         
  -8 -11   1        310.38        277.82        14.69 o                         
  -7 -11   1        146.92        127.68        10.26 o                         
  -6 -11   1       1008.67        877.09        34.10 o                         
  -5 -11   1        527.22        333.35        38.49 o                         
  -4 -11   1         18.66         20.89         8.81 o                         
  -3 -11   1         11.88         23.28         8.14 o                         
  -2 -11   1         21.64         45.63        12.09 o                         
  -1 -11   1        458.53        523.05        34.40 o                         
   0 -11   1        237.20        284.30        19.92 o                         
   1 -11   1          8.98         13.71         7.15 o                         
   2 -11   1       5586.09       5802.24       140.71 o                         
   3 -11   1        286.32        204.35        22.82 o                         
   4 -11   1        146.32        175.34        27.07 o                         
   5 -11   1        219.70        277.30        37.95 o                         
   6 -11   1         28.93         12.14         8.36 o                         
   7 -11   1        905.61        790.68        43.45 o                         
   8 -11   1        137.31        112.21        12.39 o                         
   9 -11   1        193.17        182.45        15.61 o                         
  10 -11   1         58.04         59.50         9.68 o                         
  11 -11   1         53.39         63.99         9.69 o                         
  12 -11   1         72.15         70.93         7.97 o                         
  13 -11   1        283.20        267.91        12.75 o                         
  14 -11   1          0.34          1.62         3.72 o                         
  15 -11   1         92.79        119.28        12.74 o                         
 -16 -10   1         98.60        112.58        10.05 o                         
 -15 -10   1        200.75        217.03        24.44 o                         
 -14 -10   1        315.50        344.33        13.28 o                         
 -13 -10   1          4.50          2.77         5.09 o                         
 -12 -10   1        236.35        215.29        11.80 o                         
 -11 -10   1          0.18          1.97         5.47 o                         
 -10 -10   1       1272.21       1127.38        25.78 o                         
  -9 -10   1        648.80        627.72        18.92 o                         
  -8 -10   1        163.76        119.05         9.20 o                         
  -7 -10   1        524.30        434.25        30.57 o                         
  -6 -10   1        377.31        327.18        25.51 o                         
  -5 -10   1        238.13        265.02        22.33 o                         
  -4 -10   1          1.88          5.58         6.52 o                         
  -3 -10   1        394.19        362.67        28.94 o                         
  -2 -10   1       2004.91       2305.86        80.75 o                         
  -1 -10   1        683.04        714.62        32.06 o                         
   0 -10   1        946.10       1042.02        34.65 o                         
   1 -10   1        341.25        423.00        22.44 o                         
   2 -10   1       2396.87       2595.12        62.76 o                         
   3 -10   1        404.73        443.34        26.91 o                         
   4 -10   1        368.37        356.25        37.32 o                         
   5 -10   1        150.11        202.04        28.86 o                         
   6 -10   1        754.42        826.69        60.52 o                         
   7 -10   1        864.76        786.35        61.65 o                         
   8 -10   1        136.63        101.91        10.65 o                         
   9 -10   1        927.50        931.29        32.97 o                         
  10 -10   1          3.18         13.09         7.06 o                         
  11 -10   1         62.07         54.47         9.55 o                         
  12 -10   1        257.06        220.33        14.52 o                         
  13 -10   1         63.83         91.03         7.02 o                         
  14 -10   1         13.52          5.26         5.63 o                         
  15 -10   1          0.50         -5.14         5.68 o                         
  16 -10   1          0.03         -5.20         5.20 o                         
 -16  -9   1          6.52          6.78         5.41 o                         
 -15  -9   1         26.94         40.71         5.56 o                         
 -14  -9   1        499.85        546.07        16.97 o                         
 -13  -9   1        700.71        666.11        17.76 o                         
 -12  -9   1        469.82        443.59        15.34 o                         
 -11  -9   1         16.40         14.73         5.74 o                         
 -10  -9   1       3895.03       3589.84        59.55 o                         
  -9  -9   1       4927.09       4326.81        48.09 o                         
  -8  -9   1         64.45         68.89         8.77 o                         
  -7  -9   1        214.96        147.74        17.74 o                         
  -6  -9   1       3795.34       3890.82        82.02 o                         
  -5  -9   1          6.90         24.58         7.70 o                         
  -4  -9   1         69.24         62.48         9.27 o                         
  -3  -9   1       1477.28       1578.97        45.04 o                         
  -2  -9   1         44.19         76.96        10.66 o                         
  -1  -9   1        796.57        763.54        27.56 o                         
   0  -9   1         46.88         59.92         8.56 o                         
   1  -9   1         51.19         47.82         7.79 o                         
   2  -9   1       1456.80       1521.05        44.59 o                         
   3  -9   1       1173.53       1202.78        40.45 o                         
   4  -9   1       2838.09       2971.62       114.52 o                         
   5  -9   1        966.36       1138.27        63.96 o                         
   6  -9   1        438.23        535.29        37.66 o                         
   7  -9   1        946.42       1022.44        55.08 o                         
   8  -9   1         12.94          8.02         6.94 o                         
   9  -9   1       1187.63       1140.88        34.30 o                         
  10  -9   1        382.89        327.72        19.74 o                         
  11  -9   1       1391.11       1364.52        33.34 o                         
  12  -9   1         14.68          4.10         4.71 o                         
  13  -9   1        197.72        131.05        10.17 o                         
  14  -9   1          8.69          9.30         7.41 o                         
  15  -9   1          0.09          0.62         5.40 o                         
  16  -9   1          3.25         -1.58         5.66 o                         
 -16  -8   1         44.56         74.27         7.21 o                         
 -15  -8   1        500.10        537.58        15.88 o                         
 -14  -8   1          2.23         -7.20         8.18 o                         
 -13  -8   1        189.56        152.76         9.99 o                         
 -12  -8   1        247.55        263.09        12.08 o                         
 -11  -8   1        235.59        208.16        10.93 o                         
 -10  -8   1       1004.28        888.59        21.97 o                         
  -9  -8   1         35.43         30.13         5.57 o                         
  -8  -8   1        294.50        242.86        30.89 o                         
  -7  -8   1         57.21         49.50        11.96 o                         
  -6  -8   1        664.68        711.03        38.67 o                         
  -5  -8   1          2.77         11.16         5.98 o                         
  -4  -8   1       1316.74       1222.53        39.22 o                         
  -3  -8   1       5066.62       5118.77        84.88 o                         
  -2  -8   1        114.65        117.77         9.39 o                         
  -1  -8   1        479.12        514.75        18.21 o                         
   0  -8   1         61.22         78.69         8.90 o                         
   1  -8   1       3039.64       3119.79       104.98 o                         
   2  -8   1       4182.57       4617.71        80.75 o                         
   3  -8   1        916.52       1084.96        44.07 o                         
   4  -8   1       1081.34       1346.72        37.00 o                         
   5  -8   1       1123.04       1276.17        52.23 o                         
   6  -8   1        240.77        262.85        31.22 o                         
   7  -8   1        374.85        368.41        31.86 o                         
   8  -8   1          4.09          0.45         7.71 o                         
   9  -8   1        209.18        114.54        25.34 o                         
  10  -8   1         57.04         47.51         8.82 o                         
  11  -8   1        149.77        155.76        11.99 o                         
  12  -8   1         17.73         15.75         4.58 o                         
  13  -8   1        727.52        737.19        29.18 o                         
  14  -8   1        121.40        105.80        14.74 o                         
  15  -8   1        116.82        131.96        15.02 o                         
  16  -8   1          3.05         -0.97         6.41 o                         
  17  -8   1        695.72        821.36        27.71 o                         
 -17  -7   1          0.95          8.89         4.68 o                         
 -16  -7   1         81.03         74.04         8.72 o                         
 -15  -7   1        101.37        115.84         8.00 o                         
 -14  -7   1        212.99        165.28        12.78 o                         
 -13  -7   1          6.41         16.85         4.45 o                         
 -12  -7   1        354.63        365.32        14.12 o                         
 -11  -7   1         12.45          8.52         4.38 o                         
 -10  -7   1        773.91        607.67        18.11 o                         
  -9  -7   1         20.71         13.57         9.78 o                         
  -8  -7   1       1722.21       1496.01        73.43 o                         
  -7  -7   1        752.67        703.67        39.22 o                         
  -6  -7   1         67.80         61.96        12.07 o                         
  -5  -7   1        728.74        800.58        31.11 o                         
  -4  -7   1        231.42        354.16        34.92 o                         
  -3  -7   1       1213.92       1158.42        28.64 o                         
  -2  -7   1      12322.49      12543.85       125.53 o                         
  -1  -7   1       5747.34       5450.06        73.41 o                         
   0  -7   1       5099.64       5624.19        62.64 o                         
   1  -7   1        301.30        413.76        17.25 o                         
   2  -7   1       1913.89       2034.65        53.34 o                         
   3  -7   1         13.69          3.50         4.96 o                         
   4  -7   1       6095.24       7402.20        95.29 o                         
   5  -7   1       3568.55       3913.42       172.55 o                         
   6  -7   1        415.54        408.55        31.91 o                         
   7  -7   1        513.29        396.42        59.14 o                         
   8  -7   1        435.40        497.83        40.28 o                         
   9  -7   1        475.35        410.30        40.42 o                         
  10  -7   1        983.10        843.07        26.88 o                         
  11  -7   1       1706.42       1655.44        32.30 o                         
  12  -7   1        396.61        335.22        14.44 o                         
  13  -7   1       2100.24       1960.18        57.09 o                         
  14  -7   1       1094.82        997.66        37.69 o                         
  15  -7   1         40.98         43.54         6.39 o                         
  16  -7   1        142.02        157.60        15.12 o                         
  17  -7   1        252.29        259.05        16.87 o                         
 -17  -6   1         31.84         18.32         4.14 o                         
 -16  -6   1         55.66         40.70        11.17 o                         
 -15  -6   1        429.21        494.07        16.17 o                         
 -14  -6   1        244.65        259.44        11.41 o                         
 -13  -6   1       1021.48       1014.31        22.85 o                         
 -12  -6   1         25.95          9.95         6.09 o                         
 -11  -6   1         51.65         48.36         5.68 o                         
 -10  -6   1          2.37         -0.02         4.32 o                         
  -9  -6   1          0.37          1.71         7.73 o                         
  -8  -6   1        133.77        123.31        21.60 o                         
  -7  -6   1       2684.06       2980.61        85.42 o                         
  -6  -6   1       4983.84       4952.90       150.67 o                         
  -5  -6   1       1575.29       1389.76        30.51 o                         
  -4  -6   1        402.45        363.45        17.80 o                         
  -3  -6   1       1347.29       1193.55        23.69 o                         
  -2  -6   1         99.06        145.57         9.24 o                         
  -1  -6   1         80.70         81.01         6.56 o                         
   0  -6   1       1727.01       1519.93        24.66 o                         
   1  -6   1       1859.12       1851.83        52.80 o                         
   2  -6   1         71.23         59.35         6.70 o                         
   3  -6   1       1497.84       1480.34        35.13 o                         
   4  -6   1       2667.25       3500.84        67.36 o                         
   5  -6   1       7899.55       8715.51       144.98 o                         
   6  -6   1       1157.66       1155.80        42.69 o                         
   7  -6   1         53.85         40.86         9.08 o                         
   8  -6   1       2936.35       2713.81        92.45 o                         
   9  -6   1        450.81        390.27        34.09 o                         
  10  -6   1       1190.69        964.61        94.39 o                         
  11  -6   1        920.64        900.55        28.45 o                         
  12  -6   1       1840.35       1611.91        35.81 o                         
  13  -6   1        654.53        681.08        28.12 o                         
  14  -6   1        198.10        204.38        14.54 o                         
  15  -6   1         54.56         37.85         6.36 o                         
  16  -6   1         23.61         18.85         4.62 o                         
  17  -6   1          3.22         -1.36         5.12 o                         
 -17  -5   1        149.66        179.91         9.63 o                         
 -16  -5   1        121.26        117.61        14.47 o                         
 -15  -5   1       1132.85       1244.43        43.05 o                         
 -14  -5   1        549.30        612.22        17.39 o                         
 -13  -5   1        388.60        415.81        15.00 o                         
 -12  -5   1        170.53        159.77         9.19 o                         
 -11  -5   1        281.22        286.20        12.65 o                         
 -10  -5   1          0.60         15.34        10.42 o                         
  -9  -5   1         73.98         58.25        16.35 o                         
  -8  -5   1       1290.10       1523.74        86.52 o                         
  -7  -5   1        306.25        362.64        25.45 o                         
  -6  -5   1       1601.23       1465.49        40.08 o                         
  -5  -5   1       1964.85       2252.28        43.74 o                         
  -4  -5   1       7476.65       7329.13       106.82 o                         
  -3  -5   1        703.27        940.13        22.98 o                         
  -2  -5   1         15.32         19.39         3.20 o                         
  -1  -5   1       6368.06       6275.62        57.20 o                         
   0  -5   1       3454.71       3544.68        64.40 o                         
   1  -5   1       1384.49       1283.68        27.88 o                         
   2  -5   1       1097.78       1312.79        29.31 o                         
   3  -5   1          0.08         39.23         6.04 o                         
   4  -5   1        685.93        909.18        26.21 o                         
   5  -5   1       1662.10       2222.28        68.73 o                         
   6  -5   1        147.66         97.53        11.78 o                         
   7  -5   1          7.59         45.94         8.08 o                         
   8  -5   1       1112.47       1276.83        47.57 o                         
   9  -5   1        494.32        589.67        34.76 o                         
  10  -5   1        250.79        475.06       161.14 o                         
  11  -5   1       1042.11        945.12        29.20 o                         
  12  -5   1        196.90        173.70        15.51 o                         
  13  -5   1        319.73        337.57        21.19 o                         
  14  -5   1         81.53         95.18        10.39 o                         
  15  -5   1          7.23          0.49         5.65 o                         
  16  -5   1         22.32          5.66         4.63 o                         
  17  -5   1        240.55        268.02        12.45 o                         
  18  -5   1        138.29        161.69        12.20 o                         
 -17  -4   1         51.94         48.46         8.54 o                         
 -16  -4   1         20.00          9.79         4.24 o                         
 -15  -4   1        681.25        653.88        19.44 o                         
 -14  -4   1        910.94       1022.97        25.80 o                         
 -13  -4   1       1777.10       1774.28        30.55 o                         
 -12  -4   1        501.95        429.23        14.13 o                         
 -11  -4   1        234.86        183.53         9.07 o                         
 -10  -4   1       1204.38       1070.83        65.10 o                         
  -9  -4   1        377.76        349.10        35.81 o                         
  -8  -4   1       2293.10       2455.59       129.14 o                         
  -7  -4   1       1261.63       1350.60        47.54 o                         
  -6  -4   1          6.96         10.88         4.99 o                         
  -5  -4   1       4322.75       4213.15        62.39 o                         
  -4  -4   1          5.36         12.33         3.27 o                         
  -3  -4   1      11510.18      11549.98       125.47 o                         
  -2  -4   1         72.02        167.53         7.96 o                         
  -1  -4   1       4465.46       4421.20        36.39 o                         
   0  -4   1      22462.73      23612.44       103.48 o                         
   1  -4   1       1465.15       1454.45        50.82 o                         
   2  -4   1       7700.24       7480.41       144.18 o                         
   3  -4   1        286.91        216.16        18.39 o                         
   4  -4   1      15231.29      15778.49       189.86 o                         
   5  -4   1        175.71        284.57        14.10 o                         
   6  -4   1        283.21        361.58        19.98 o                         
   7  -4   1      22995.37      26345.13       816.22 o                         
   8  -4   1       2362.56       2684.99       102.05 o                         
   9  -4   1        643.46        680.50        52.75 o                         
  10  -4   1         12.46         43.46        15.02 o                         
  11  -4   1        525.92        368.84        18.55 o                         
  12  -4   1        688.84        595.44        18.49 o                         
  13  -4   1         55.52         33.91         6.29 o                         
  14  -4   1          7.95         18.77         6.91 o                         
  15  -4   1         29.50         37.12         5.53 o                         
  16  -4   1         18.05         10.96         4.28 o                         
  17  -4   1        238.68        237.03        12.27 o                         
  18  -4   1          4.41          6.10         4.87 o                         
 -18  -3   1         27.26         21.18         4.53 o                         
 -17  -3   1          1.65          3.53         5.98 o                         
 -16  -3   1        243.94        338.75        18.32 o                         
 -15  -3   1          1.98          0.12         5.37 o                         
 -14  -3   1        811.73        886.52        26.84 o                         
 -13  -3   1        445.65        430.21        17.51 o                         
 -12  -3   1        182.56        155.16         8.85 o                         
 -11  -3   1        152.04        110.98         8.20 o                         
 -10  -3   1       3442.25       3215.45        95.82 o                         
  -9  -3   1        139.50        156.92        16.86 o                         
  -8  -3   1        538.99        491.81        27.11 o                         
  -7  -3   1        381.27        492.75        18.00 o                         
  -6  -3   1        152.96        143.78         9.05 o                         
  -5  -3   1        527.13        483.05        12.13 o                         
  -4  -3   1         25.52         26.29         3.44 o                         
  -3  -3   1         28.74         20.55         3.35 o                         
  -2  -3   1       4661.54       4339.89       101.27 o                         
  -1  -3   1       1885.31       2008.18        38.13 o                         
   0  -3   1        772.98        482.24        13.66 o                         
   1  -3   1          7.83         10.05         3.71 o                         
   2  -3   1       3156.90       3360.60       226.86 o                         
   3  -3   1        461.94        476.82        12.84 o                         
   4  -3   1      35395.61      36239.81       227.57 o                         
   5  -3   1        859.90        670.49        23.61 o                         
   6  -3   1      14186.76      16137.94       269.72 o                         
   7  -3   1         31.86        144.19        11.29 o                         
   8  -3   1         23.29         17.34         4.56 o                         
   9  -3   1        302.66        349.50        65.76 o                         
  10  -3   1          7.14          0.55         9.01 o                         
  11  -3   1        324.16        240.23        97.00 o                         
  12  -3   1         95.01         56.30         6.22 o                         
  13  -3   1       1133.60       1172.94        29.10 o                         
  14  -3   1       1871.57       1989.28        37.78 o                         
  15  -3   1        112.38        121.67        10.71 o                         
  16  -3   1         29.21         29.43         5.58 o                         
  17  -3   1          8.50          8.49         3.89 o                         
  18  -3   1          9.27         19.41         3.58 o                         
 -18  -2   1          0.33         -7.46         7.46 o                         
 -17  -2   1          4.99          1.60         6.75 o                         
 -16  -2   1          0.53        -12.10        14.14 o                         
 -15  -2   1         64.73         91.73         9.34 o                         
 -14  -2   1        178.33        189.05        11.63 o                         
 -13  -2   1        311.95        324.13        18.11 o                         
 -12  -2   1         50.87         71.33         6.61 o                         
 -11  -2   1         90.37         58.09        14.57 o                         
 -10  -2   1       1946.04       1633.51        80.95 o                         
  -9  -2   1        574.58        671.76        38.93 o                         
  -8  -2   1       4957.26       5087.58        84.47 o                         
  -7  -2   1        525.98        522.28        25.23 o                         
  -6  -2   1       3894.15       3955.76        84.62 o                         
  -5  -2   1        236.53        243.14        11.13 o                         
  -4  -2   1       2885.90       3293.05        51.49 o                         
  -3  -2   1       1582.36       1967.51        29.09 o                         
  -2  -2   1        320.04        331.41        15.82 o                         
  -1  -2   1       1787.86       1366.95        33.42 o                         
   0  -2   1      29717.47      24844.16       125.68 o                         
   1  -2   1        686.20        585.55        13.84 o                         
   2  -2   1        402.28        455.79        28.66 o                         
   3  -2   1         23.03          7.51         2.16 o                         
   4  -2   1         37.69         62.92         8.90 o                         
   5  -2   1       1746.88       1946.76        51.40 o                         
   6  -2   1        107.43         61.92         6.60 o                         
   7  -2   1       5905.20       7193.60        83.14 o                         
   8  -2   1       4756.94       5559.40        70.71 o                         
   9  -2   1         13.25          5.44         4.96 o                         
  10  -2   1        482.80        455.10        35.19 o                         
  11  -2   1         28.28         52.65        28.17 o                         
  12  -2   1       2180.44       2086.07        38.81 o                         
  13  -2   1       2967.36       3106.97        47.02 o                         
  14  -2   1       1953.85       2084.01        49.71 o                         
  15  -2   1          0.76         -3.29         5.70 o                         
  16  -2   1        521.90        586.89        22.27 o                         
  17  -2   1        162.70        170.56        11.07 o                         
  18  -2   1          3.77         -0.88        14.03 o                         
 -18  -1   1          3.31          4.38         4.75 o                         
 -17  -1   1          0.05         -0.61        15.53 o                         
 -16  -1   1          1.42          4.74         4.45 o                         
 -15  -1   1        423.64        403.88        36.46 o                         
 -14  -1   1          8.67          3.96         6.25 o                         
 -13  -1   1        200.77        186.56        18.13 o                         
 -12  -1   1       1430.29       1446.36        25.32 o                         
 -11  -1   1        345.72        304.23        30.00 o                         
 -10  -1   1       1222.97       1195.96        55.07 o                         
  -9  -1   1        703.26        797.44        37.96 o                         
  -8  -1   1       1181.69        970.11        43.67 o                         
  -7  -1   1        179.31        170.67        12.68 o                         
  -6  -1   1       2979.48       2486.47        85.76 o                         
  -5  -1   1       6284.68       6740.18       182.97 o                         
  -4  -1   1       1137.85       1435.83        25.13 o                         
  -3  -1   1       5089.10       4648.22        50.14 o                         
  -2  -1   1       2439.64       2331.90        46.74 o                         
   1  -1   1       7506.89       6898.90        68.05 o                         
   2  -1   1        676.01       1043.97        19.44 o                         
   3  -1   1       3342.66       2884.79        62.22 o                         
   4  -1   1       5068.67       5472.91        47.40 o                         
   5  -1   1       4786.04       5002.60        67.20 o                         
   6  -1   1        687.83        644.67        17.66 o                         
   7  -1   1      10711.39      12052.29       213.62 o                         
   8  -1   1       3699.82       4252.93       118.94 o                         
   9  -1   1         18.49          5.65         6.06 o                         
  10  -1   1        171.63        187.10        33.17 o                         
  11  -1   1        239.56        191.64        32.00 o                         
  12  -1   1        927.36        825.72        21.12 o                         
  13  -1   1       2070.34       2106.54        38.94 o                         
  14  -1   1         77.12         11.06         6.95 o                         
  15  -1   1        106.20        180.76        13.26 o                         
  16  -1   1        179.24        193.99        12.81 o                         
  17  -1   1        209.30        247.32        13.36 o                         
  18  -1   1         37.46         21.47         9.76 o                         
 -18   0   1         61.92         49.00         5.37 o                         
 -17   0   1        187.45        169.43        10.54 o                         
 -16   0   1         20.15         34.06         9.53 o                         
 -15   0   1         60.67         62.21         8.66 o                         
 -14   0   1        360.99        338.19        18.69 o                         
 -13   0   1          2.68         21.01        15.59 o                         
 -12   0   1         90.50         68.63         8.34 o                         
 -11   0   1        104.01         69.09        13.64 o                         
 -10   0   1        605.83        580.28        33.67 o                         
  -9   0   1        318.17        458.85        27.35 o                         
  -8   0   1       3846.06       4167.18        86.78 o                         
  -7   0   1       1212.78       1089.45        31.06 o                         
  -6   0   1       7437.49       7758.68       152.24 o                         
  -5   0   1        351.73        375.77        11.34 o                         
  -4   0   1       7673.00       7570.53        71.17 o                         
  -3   0   1       1535.49       1267.39        24.69 o                         
  -2   0   1        525.86        571.20        16.36 o                         
   2   0   1       4363.85       4452.81        97.87 o                         
   3   0   1        581.64        533.32         9.38 o                         
   4   0   1      61244.36      63736.70       716.84 o                         
   5   0   1       3952.86       4163.76       118.52 o                         
   6   0   1        450.08        407.51        16.44 o                         
   7   0   1       2236.39       2651.51        89.32 o                         
   8   0   1         44.89         19.82         5.39 o                         
   9   0   1        455.14        411.20        24.95 o                         
  10   0   1         87.04         87.38        14.95 o                         
  11   0   1         49.32         60.45        15.28 o                         
  12   0   1        417.67        410.04        15.14 o                         
  13   0   1        891.27        870.74        22.98 o                         
  14   0   1       2208.58       2198.49        39.19 o                         
  15   0   1        595.72        705.61        19.20 o                         
  16   0   1         14.90         19.87         5.73 o                         
  17   0   1          0.09          6.18         4.92 o                         
  18   0   1        108.88        107.71        12.71 o                         
 -18   1   1         11.49          4.79         7.03 o                         
 -17   1   1        228.43        266.26        27.21 o                         
 -16   1   1        654.87        794.78        65.50 o                         
 -15   1   1         99.14        131.98        11.29 o                         
 -14   1   1        338.19        297.99        21.70 o                         
 -13   1   1          0.57         16.98        13.50 o                         
 -12   1   1         70.98         89.95         8.00 o                         
 -11   1   1         31.35          9.99        10.01 o                         
 -10   1   1       1712.82       1744.62        51.59 o                         
  -9   1   1       2042.00       2154.16        53.20 o                         
  -8   1   1       3503.87       3553.37        93.77 o                         
  -7   1   1       2007.25       2304.31        45.57 o                         
  -6   1   1        387.78        250.62        15.91 o                         
  -5   1   1        619.81        675.93        19.71 o                         
  -4   1   1        106.71        103.76         7.46 o                         
  -3   1   1       2426.35       2383.48        25.21 o                         
  -2   1   1       1242.54        900.68        22.59 o                         
  -1   1   1        207.46        165.48        11.84 o                         
   2   1   1       4394.93       4120.34        24.46 o                         
   3   1   1       1070.37       1034.17        26.12 o                         
   4   1   1      12691.45      11352.62       180.01 o                         
   5   1   1          6.05         23.71         3.03 o                         
   6   1   1         21.21         13.93         2.68 o                         
   7   1   1       4737.42       5901.67        64.48 o                         
   8   1   1       2822.14       3316.11        55.14 o                         
   9   1   1       1201.66       1234.72        39.17 o                         
  10   1   1       2137.46       2103.89        86.69 o                         
  11   1   1          1.44          5.36        13.20 o                         
  12   1   1         18.36          4.61         3.53 o                         
  13   1   1        205.14        180.06        10.45 o                         
  14   1   1       1343.06       1321.08        30.57 o                         
  15   1   1          9.08         23.98        14.31 o                         
  16   1   1         67.65         67.20         8.66 o                         
  17   1   1         17.71         17.08        29.68 o                         
  18   1   1         84.11        111.23        18.16 o                         
 -18   2   1          4.26          0.63         7.20 o                         
 -17   2   1        133.64        196.63        18.69 o                         
 -16   2   1          7.87          4.15         6.23 o                         
 -15   2   1          1.47         -6.88         6.88 o                         
 -14   2   1        680.79        610.63        25.40 o                         
 -13   2   1        157.21        174.16        10.73 o                         
 -12   2   1        566.96        550.38        17.59 o                         
 -11   2   1        331.29        229.88        36.48 o                         
 -10   2   1          0.49          6.64         5.78 o                         
  -9   2   1        361.64        301.36        19.99 o                         
  -8   2   1         45.00         25.67         7.28 o                         
  -7   2   1        635.72       1040.97        33.25 o                         
  -6   2   1        200.17        677.47        52.85 o                         
  -5   2   1       1266.71       1134.16        23.55 o                         
  -4   2   1        344.17        548.77        14.21 o                         
  -3   2   1      15791.09      15427.82       131.49 o                         
  -2   2   1          0.19          6.77         3.00 o                         
  -1   2   1      10602.29      10710.95       105.28 o                         
   0   2   1          8.28         90.40         7.65 o                         
   1   2   1       1449.97       1270.76        24.15 o                         
   2   2   1        173.40        205.95         8.50 o                         
   3   2   1       8773.22      10415.59       590.65 o                         
   4   2   1       2322.23       2195.99        60.68 o                         
   5   2   1        435.06        292.90         9.69 o                         
   6   2   1       2493.47       2155.93        32.82 o                         
   7   2   1          9.23         34.76         6.99 o                         
   8   2   1        115.44        118.10        12.99 o                         
   9   2   1        522.62        653.37        32.65 o                         
  10   2   1         12.83         25.37        12.20 o                         
  11   2   1        482.01        489.41        45.49 o                         
  12   2   1         72.26         28.03         4.01 o                         
  13   2   1       1279.17       1135.15        22.03 o                         
  14   2   1         31.27         34.70         6.26 o                         
  15   2   1         15.14          9.78         6.20 o                         
  16   2   1         92.76         71.76        33.31 o                         
  17   2   1          2.21         -2.14        20.66 o                         
  18   2   1         41.65         30.81        13.42 o                         
 -18   3   1         49.87         50.79         7.66 o                         
 -17   3   1         53.49         57.07         6.98 o                         
 -16   3   1         69.05         79.28        12.31 o                         
 -15   3   1        150.23        150.22        12.14 o                         
 -14   3   1        436.40        403.54        25.41 o                         
 -13   3   1       2978.50       2781.33        44.77 o                         
 -12   3   1        634.43        626.43        19.10 o                         
 -11   3   1       2065.85       1705.04        48.54 o                         
 -10   3   1        115.45        182.24        24.90 o                         
  -9   3   1        197.15        222.00        20.16 o                         
  -8   3   1          6.23         10.23         6.45 o                         
  -7   3   1        303.73        499.71        29.78 o                         
  -6   3   1        529.54        643.78        24.47 o                         
  -5   3   1        155.31        189.46         9.59 o                         
  -4   3   1        441.61        410.56        14.32 o                         
  -3   3   1       4081.74       4404.57        63.54 o                         
  -2   3   1       4480.39       3956.27        44.71 o                         
  -1   3   1        182.04        564.01       347.45 o                         
   0   3   1      18424.80      18957.85       151.77 o                         
   1   3   1        344.44        334.15         9.57 o                         
   2   3   1       6910.11       6004.63        45.20 o                         
   3   3   1       1311.21       1579.08        43.78 o                         
   4   3   1        539.09        510.99        17.34 o                         
   5   3   1        385.41        399.33        10.82 o                         
   6   3   1        974.47       1196.14        32.74 o                         
   7   3   1       1462.16       1575.03        34.19 o                         
   8   3   1       3850.82       3594.01        56.58 o                         
   9   3   1         31.26         24.08         6.83 o                         
  10   3   1        676.56        500.28        54.91 o                         
  11   3   1         14.46          8.64         8.34 o                         
  12   3   1        533.75        511.82        13.68 o                         
  13   3   1        309.06        368.17        11.70 o                         
  14   3   1          4.75         14.62         4.48 o                         
  15   3   1        192.00        180.59        10.56 o                         
  16   3   1        293.15        347.15        13.45 o                         
  17   3   1         52.44         20.51         5.70 o                         
  18   3   1         46.05         39.70        21.46 o                         
 -17   4   1        171.03        166.98        40.32 o                         
 -16   4   1         31.20         35.60         7.76 o                         
 -15   4   1        202.15        217.40        14.20 o                         
 -14   4   1         74.73        111.34        11.42 o                         
 -13   4   1       1113.25       1054.41        35.38 o                         
 -12   4   1        531.38        472.12        19.50 o                         
 -11   4   1        529.30        435.63        16.56 o                         
 -10   4   1         40.52         23.87        11.42 o                         
  -9   4   1       1631.84       1509.08        53.48 o                         
  -8   4   1        222.39        455.91        31.82 o                         
  -7   4   1       4400.42       4379.73       131.36 o                         
  -6   4   1       4591.83       5108.19       182.85 o                         
  -5   4   1       2703.44       2628.58        54.80 o                         
  -4   4   1        121.98         93.20         7.14 o                         
  -3   4   1       9210.64       9772.13        94.05 o                         
  -2   4   1       1604.56       1544.86        62.24 o                         
  -1   4   1       2532.24       2476.14        48.73 o                         
   0   4   1       7506.45       7356.40        65.13 o                         
   1   4   1       8598.50       9026.77        59.00 o                         
   2   4   1       9408.12       9029.77       114.42 o                         
   3   4   1      10822.30      11459.92       315.15 o                         
   4   4   1       8135.40       8469.48        57.16 o                         
   5   4   1       1393.45       1040.28        27.79 o                         
   6   4   1       1224.47       1358.87        34.93 o                         
   7   4   1          1.10          6.11         4.40 o                         
   8   4   1        894.47        982.45        43.11 o                         
   9   4   1         49.92         47.52        10.10 o                         
  10   4   1        478.94        467.02        58.47 o                         
  11   4   1        691.34        680.91        26.44 o                         
  12   4   1          7.84          4.73         3.55 o                         
  13   4   1       1130.07       1187.04        22.45 o                         
  14   4   1         75.87         85.51        16.01 o                         
  15   4   1         76.20         78.46        12.01 o                         
  16   4   1         83.51        114.97         7.78 o                         
  17   4   1          3.59         -5.85        14.57 o                         
  18   4   1        204.25        174.91        18.74 o                         
 -17   5   1         48.89         41.44         5.58 o                         
 -16   5   1         89.51         68.54        11.90 o                         
 -15   5   1        106.09        100.23         9.84 o                         
 -14   5   1          2.17          9.22         5.73 o                         
 -13   5   1       3019.90       2648.12        53.32 o                         
 -12   5   1        381.38        363.52        17.06 o                         
 -11   5   1         99.40         75.58         8.37 o                         
 -10   5   1        427.86        394.23        54.63 o                         
  -9   5   1       2833.35       2701.96       192.41 o                         
  -8   5   1        130.26        213.01        21.80 o                         
  -7   5   1          1.12          2.49         5.99 o                         
  -6   5   1      12754.34      14246.18       542.60 o                         
  -5   5   1       4146.01       4875.60        59.21 o                         
  -4   5   1       7571.71       8083.77       116.57 o                         
  -3   5   1        836.55       1092.80        26.54 o                         
  -2   5   1        285.84        148.20        13.47 o                         
  -1   5   1       3450.23       3385.72        45.37 o                         
   0   5   1        202.51        243.57        12.32 o                         
   1   5   1      10068.11       9771.86        68.50 o                         
   2   5   1       2633.27       2705.40        30.36 o                         
   3   5   1        740.69        845.37        13.77 o                         
   4   5   1       9048.36       9208.97        66.68 o                         
   5   5   1        140.46         74.39        20.10 o                         
   6   5   1       6338.89       6073.16        84.92 o                         
   7   5   1        792.28        889.94        28.96 o                         
   8   5   1         10.74          3.17         5.20 o                         
   9   5   1         44.51         45.72        13.73 o                         
  10   5   1        948.36        978.22        84.84 o                         
  11   5   1        997.32       1003.54        22.20 o                         
  12   5   1       1620.23       1612.56        26.24 o                         
  13   5   1        487.05        480.20        19.81 o                         
  14   5   1        565.10        533.71        23.25 o                         
  15   5   1         71.86         62.02         7.10 o                         
  16   5   1         72.09         50.41         9.50 o                         
  17   5   1        293.97        297.74        12.77 o                         
  18   5   1        137.75        163.05        12.85 o                         
 -17   6   1        921.88       1046.80        87.16 o                         
 -16   6   1          1.18         -1.62         4.17 o                         
 -15   6   1        148.36        161.55        11.96 o                         
 -14   6   1         22.67         23.92         6.50 o                         
 -13   6   1         33.93         44.38         8.19 o                         
 -12   6   1        456.13        350.42        20.13 o                         
 -11   6   1       2560.31       2097.78        45.79 o                         
 -10   6   1        184.76        126.99        27.68 o                         
  -9   6   1        338.37        294.39        29.99 o                         
  -8   6   1       2259.27       2323.61       100.15 o                         
  -7   6   1         73.50         46.10         9.20 o                         
  -6   6   1        384.26        501.66        27.54 o                         
  -5   6   1       1173.42       1315.62        41.86 o                         
  -4   6   1        635.56        549.37        31.40 o                         
  -3   6   1       2578.80       2780.86        90.53 o                         
  -2   6   1         38.37         50.29         8.50 o                         
  -1   6   1        118.54        144.90        11.78 o                         
   0   6   1       7742.71       7837.58       104.62 o                         
   1   6   1         23.43          5.85         3.43 o                         
   2   6   1       2144.47       2046.16        27.66 o                         
   3   6   1      12013.34      11473.36       178.33 o                         
   4   6   1       1062.98        926.48        22.08 o                         
   5   6   1         68.46         72.52         9.47 o                         
   6   6   1        630.04        410.76        21.84 o                         
   7   6   1        536.15        474.14        22.20 o                         
   8   6   1       1538.32       1589.31        68.20 o                         
   9   6   1        239.76        168.75        36.30 o                         
  10   6   1       2539.65       2336.14       134.10 o                         
  11   6   1        870.32        767.57        19.99 o                         
  12   6   1        366.63        385.77        14.39 o                         
  13   6   1         54.95         73.31         8.11 o                         
  14   6   1       2093.91       2159.11        32.43 o                         
  15   6   1         38.92         31.29         5.17 o                         
  16   6   1        105.87         46.69        10.94 o                         
  17   6   1        137.60        169.01         9.89 o                         
 -17   7   1         99.37        102.40        10.35 o                         
 -16   7   1         90.82        120.34         8.99 o                         
 -15   7   1        168.20        192.29        12.70 o                         
 -14   7   1         11.77          3.15         4.84 o                         
 -13   7   1        858.49        732.72        27.83 o                         
 -12   7   1        112.08         82.72         6.71 o                         
 -11   7   1        373.52        397.51        14.17 o                         
 -10   7   1        223.57        186.50        13.09 o                         
  -9   7   1          2.14          9.09         7.99 o                         
  -8   7   1        375.00        438.07        30.69 o                         
  -7   7   1        636.69        787.60        38.76 o                         
  -6   7   1        539.05        603.88        29.80 o                         
  -5   7   1       2743.58       2932.60        63.94 o                         
  -4   7   1       5576.63       6605.06        70.72 o                         
  -3   7   1        150.67        101.76        12.50 o                         
  -2   7   1       1436.59       1385.64        36.18 o                         
  -1   7   1        426.89        640.03        20.63 o                         
   0   7   1       4954.50       5865.66        64.14 o                         
   1   7   1       4312.41       4445.71        67.38 o                         
   2   7   1       2364.81       2320.17        29.34 o                         
   3   7   1       5513.17       5437.82       141.08 o                         
   4   7   1       4290.64       4247.40       133.10 o                         
   5   7   1        497.17        556.30        20.22 o                         
   6   7   1       4740.52       4783.06        77.56 o                         
   7   7   1         22.13         10.58         5.01 o                         
   8   7   1        129.90        134.57        18.10 o                         
   9   7   1         16.43         33.93        12.84 o                         
  10   7   1        584.17        524.59        15.87 o                         
  11   7   1         12.20          4.24         9.26 o                         
  12   7   1        200.78        201.12        10.63 o                         
  13   7   1        588.71        526.78        20.22 o                         
  14   7   1          0.99         -1.56         6.51 o                         
  15   7   1         12.27         30.37         8.00 o                         
  16   7   1          5.83          4.32         4.65 o                         
  17   7   1         65.46         97.73         7.62 o                         
 -17   8   1        239.29        303.91        15.96 o                         
 -16   8   1         89.10        108.61        15.39 o                         
 -15   8   1        116.08        125.96         9.88 o                         
 -14   8   1         13.06          7.74         4.36 o                         
 -13   8   1          1.47          4.76         3.59 o                         
 -12   8   1        304.19        295.88        11.74 o                         
 -11   8   1       2117.51       1765.24        68.10 o                         
 -10   8   1        567.37        503.55        20.82 o                         
  -9   8   1        509.18        563.29        52.50 o                         
  -8   8   1        134.31        118.49        17.15 o                         
  -7   8   1        693.58        693.85        43.32 o                         
  -6   8   1        173.19        206.54        21.64 o                         
  -5   8   1       2387.91       2228.63        59.63 o                         
  -4   8   1         40.21         36.76         8.58 o                         
  -3   8   1       2081.69       2251.43        52.30 o                         
  -2   8   1        568.73        426.76        25.15 o                         
  -1   8   1        809.96       1019.06        32.92 o                         
   0   8   1       1020.74       1221.19        31.19 o                         
   1   8   1         58.55         47.90         7.03 o                         
   2   8   1        661.74        567.25        21.67 o                         
   3   8   1       1239.83       1364.62        28.23 o                         
   4   8   1       9720.47      10471.86       127.43 o                         
   5   8   1        918.76        956.66        28.54 o                         
   6   8   1       5655.28       6017.88       107.76 o                         
   7   8   1         48.68         32.37         7.58 o                         
   8   8   1          0.06          1.50         8.83 o                         
   9   8   1         44.32         40.72        14.76 o                         
  10   8   1       3417.16       2983.17        39.22 o                         
  11   8   1          1.23          5.01         5.07 o                         
  12   8   1          6.13         -3.40         6.32 o                         
  13   8   1        141.59        162.71         9.36 o                         
  14   8   1        235.72        248.03        14.08 o                         
  15   8   1         92.90        130.43        11.01 o                         
  16   8   1          2.80          9.88         5.00 o                         
  17   8   1         28.71         54.28        26.85 o                         
 -16   9   1         52.01         39.92         7.16 o                         
 -15   9   1          4.53         -2.51         3.85 o                         
 -14   9   1         40.00         30.25         5.97 o                         
 -13   9   1        132.25        130.58         8.39 o                         
 -12   9   1        299.85        278.67        12.31 o                         
 -11   9   1        498.54        483.55        40.12 o                         
 -10   9   1       2833.87       2552.36        70.77 o                         
  -9   9   1        100.22         77.32        10.77 o                         
  -8   9   1        361.62        348.32        31.15 o                         
  -7   9   1          0.88          6.03         7.98 o                         
  -6   9   1       1026.80       1066.36        44.62 o                         
  -5   9   1        335.28        338.57        21.73 o                         
  -4   9   1        251.87        242.61        17.52 o                         
  -3   9   1       1427.72       1679.43        43.68 o                         
  -2   9   1         71.27        137.40        14.12 o                         
  -1   9   1         37.19         96.19        11.58 o                         
   0   9   1        249.89        386.38        17.77 o                         
   1   9   1        949.42       1074.58        29.11 o                         
   2   9   1       2129.95       2340.76        47.29 o                         
   3   9   1         19.60         17.97         6.30 o                         
   4   9   1       2762.22       2874.48        55.21 o                         
   5   9   1        573.19        558.94        28.74 o                         
   6   9   1       6920.80       6714.46       102.96 o                         
   7   9   1         83.85         65.65        11.57 o                         
   8   9   1          7.46         10.80         7.39 o                         
   9   9   1         41.09         47.68         5.52 o                         
  10   9   1       2162.78       2034.54        35.12 o                         
  11   9   1          7.96         -4.38         5.98 o                         
  12   9   1         13.57         17.33        12.28 o                         
  13   9   1         86.24         72.80         7.43 o                         
  14   9   1        423.18        426.88        15.73 o                         
  15   9   1         79.09        134.48         8.83 o                         
  16   9   1        273.08        359.76        14.41 o                         
 -16  10   1         62.25         62.28         8.03 o                         
 -15  10   1          1.19         -2.68         5.01 o                         
 -14  10   1         44.99         58.80         9.40 o                         
 -13  10   1        209.61        187.25        11.06 o                         
 -12  10   1        401.47        325.04        15.12 o                         
 -11  10   1        712.30        648.19        60.21 o                         
 -10  10   1        540.35        561.57        64.01 o                         
  -9  10   1         28.31         41.98         8.62 o                         
  -8  10   1       1467.12       1207.61        72.17 o                         
  -7  10   1         11.87         33.39        15.27 o                         
  -6  10   1          1.88          1.71         9.57 o                         
  -5  10   1        123.52        108.45        14.74 o                         
  -4  10   1          9.88         21.73         7.52 o                         
  -3  10   1        238.23        268.16        19.38 o                         
  -2  10   1       6866.93       7544.15       108.93 o                         
  -1  10   1         76.82         99.64        11.44 o                         
   0  10   1        713.15        749.24        26.87 o                         
   1  10   1        711.78        674.18        27.89 o                         
   2  10   1        114.09        150.30        13.65 o                         
   3  10   1       3082.23       3319.77        70.52 o                         
   4  10   1        251.94        321.87        20.49 o                         
   5  10   1       1263.56       1171.26        47.88 o                         
   6  10   1       3148.94       2825.24        70.85 o                         
   7  10   1         37.55         13.88         7.22 o                         
   8  10   1        756.64        711.61        21.55 o                         
   9  10   1        650.54        547.07        17.57 o                         
  10  10   1       1144.96        993.45        23.36 o                         
  11  10   1         71.21         46.05         6.33 o                         
  12  10   1         50.29         56.49        14.53 o                         
  13  10   1         12.26         11.67         5.05 o                         
  14  10   1         16.01         31.30         6.52 o                         
  15  10   1         23.19         39.41         6.96 o                         
  16  10   1         63.45        112.63        11.10 o                         
 -15  11   1        262.28        276.71        18.03 o                         
 -14  11   1          0.81          1.96         2.99 o                         
 -13  11   1         86.36        109.59         8.41 o                         
 -12  11   1         16.60         28.38         5.28 o                         
 -11  11   1          0.31          7.06         7.19 o                         
 -10  11   1        178.10        146.00        19.32 o                         
  -9  11   1         28.91         24.32         7.36 o                         
  -8  11   1        980.37        862.51        31.69 o                         
  -7  11   1        624.53        549.38        25.25 o                         
  -6  11   1          1.48         12.61        11.74 o                         
  -5  11   1        406.11        394.48        34.06 o                         
  -4  11   1         44.86         43.49        11.17 o                         
  -3  11   1          7.81         17.87         6.59 o                         
  -2  11   1         39.41         30.27         7.71 o                         
  -1  11   1         48.63         52.38         9.45 o                         
   0  11   1        269.71        258.43        20.95 o                         
   1  11   1       2204.09       2169.24        59.69 o                         
   2  11   1        659.62        586.83        37.09 o                         
   3  11   1        455.90        413.32        32.82 o                         
   4  11   1        294.10        266.47        24.24 o                         
   5  11   1        260.22        261.79        22.67 o                         
   6  11   1        316.80        287.26        36.04 o                         
   7  11   1          4.91         -2.62         5.49 o                         
   8  11   1       2630.46       2372.29        51.85 o                         
   9  11   1        220.71        212.44        13.07 o                         
  10  11   1       1594.69       1486.24        51.54 o                         
  11  11   1          5.03         -1.74         6.67 o                         
  12  11   1         16.39         10.04         5.54 o                         
  13  11   1         70.04        102.02         9.79 o                         
  14  11   1         15.34         42.29         7.78 o                         
  15  11   1         19.10         33.72         9.70 o                         
  16  11   1         40.32         24.74         4.89 o                         
 -15  12   1        229.94        206.45        14.31 o                         
 -14  12   1          0.12          1.59         2.58 o                         
 -13  12   1         20.79         30.65         6.12 o                         
 -12  12   1         99.12        112.57         8.69 o                         
 -11  12   1       1142.99       1096.24        46.74 o                         
 -10  12   1        295.67        278.63        24.58 o                         
  -9  12   1        544.15        465.04        51.62 o                         
  -8  12   1        176.28        184.33        31.28 o                         
  -7  12   1        149.83        107.28        11.90 o                         
  -6  12   1          6.73          6.59         8.54 o                         
  -5  12   1        364.90        290.14        30.10 o                         
  -4  12   1        534.08        530.35        64.10 o                         
  -3  12   1         34.85         23.70         8.49 o                         
  -2  12   1       1132.47       1170.79        44.20 o                         
  -1  12   1        307.06        314.42        25.43 o                         
   0  12   1         62.48         76.39        13.08 o                         
   1  12   1        149.56        119.71        15.86 o                         
   2  12   1        301.54        272.82        23.31 o                         
   3  12   1        828.30        788.96        46.53 o                         
   4  12   1        165.22        148.09        17.79 o                         
   5  12   1        545.88        448.66        45.15 o                         
   6  12   1       1671.35       1375.28        59.16 o                         
   7  12   1       1464.72       1338.01        38.97 o                         
   8  12   1         37.19         36.46        10.76 o                         
   9  12   1          3.53         -3.25         4.32 o                         
  10  12   1       1361.23       1288.46        26.08 o                         
  11  12   1          1.44         -6.25         6.41 o                         
  12  12   1        194.99        232.69        18.70 o                         
  13  12   1        204.85        249.14        24.33 o                         
  14  12   1        405.32        466.23        32.45 o                         
  15  12   1         68.83         69.22         8.60 o                         
 -14  13   1         18.05         14.47         4.31 o                         
 -13  13   1         50.45         77.89         6.48 o                         
 -12  13   1          0.56         -0.29         3.82 o                         
 -11  13   1          1.49          1.33         4.82 o                         
 -10  13   1        138.95        123.42        16.59 o                         
  -9  13   1          9.01         11.51         7.06 o                         
  -8  13   1        182.44        134.52        17.46 o                         
  -7  13   1        105.05         86.77        14.42 o                         
  -6  13   1       2807.55       2476.38       146.38 o                         
  -5  13   1        195.72        145.64        12.26 o                         
  -4  13   1          5.20         10.02         5.29 o                         
  -3  13   1       3274.81       2802.11        62.59 o                         
  -2  13   1         38.64         51.45        11.51 o                         
  -1  13   1       2305.16       2098.85        68.66 o                         
   0  13   1        688.66        602.44        36.38 o                         
   1  13   1         17.52         -1.61         7.24 o                         
   2  13   1         72.20         55.39        10.57 o                         
   3  13   1        486.56        441.57        22.71 o                         
   4  13   1          1.05         -2.49         6.55 o                         
   5  13   1         60.27         40.16         7.83 o                         
   6  13   1        424.19        457.02        34.24 o                         
   7  13   1          6.40         -6.21         8.21 o                         
   8  13   1        828.37        889.10        25.89 o                         
   9  13   1        413.93        390.16        17.09 o                         
  10  13   1        770.68        775.27        27.81 o                         
  11  13   1          0.38         -2.03         7.68 o                         
  12  13   1        725.96        802.81        26.89 o                         
  13  13   1         54.50         70.90         8.60 o                         
  14  13   1          0.90         -0.04        13.13 o                         
 -13  14   1         54.39         84.08         6.14 o                         
 -12  14   1        117.86        124.09         8.27 o                         
 -11  14   1         69.59         76.41         8.87 o                         
 -10  14   1         36.36         38.39        10.60 o                         
  -9  14   1         77.25         97.95        14.67 o                         
  -8  14   1        261.45        257.81        23.59 o                         
  -7  14   1        580.14        562.52        35.17 o                         
  -6  14   1       1879.69       1865.13        64.71 o                         
  -5  14   1          5.25          5.68         5.16 o                         
  -4  14   1       1418.53       1296.86        40.01 o                         
  -3  14   1       3522.88       3066.11       104.90 o                         
  -2  14   1        826.57        826.23        44.92 o                         
  -1  14   1        904.60        800.02        43.53 o                         
   0  14   1        243.40        222.50        16.10 o                         
   1  14   1        312.26        256.57        17.34 o                         
   2  14   1        630.23        619.08        26.67 o                         
   3  14   1        818.19        784.66        43.75 o                         
   4  14   1         60.27         67.71        13.94 o                         
   5  14   1        370.09        305.44        28.31 o                         
   6  14   1        650.97        644.91        27.23 o                         
   7  14   1          0.17         -3.67         6.30 o                         
   8  14   1        633.84        703.83        28.50 o                         
   9  14   1        160.35        186.62        10.36 o                         
  10  14   1        176.82        223.45        12.77 o                         
  11  14   1          3.79         10.61         5.56 o                         
  12  14   1        404.01        502.92        19.30 o                         
  13  14   1        149.57        175.68        21.49 o                         
 -13  15   1          4.52         -0.22         2.80 o                         
 -12  15   1        129.13        124.94         9.05 o                         
 -11  15   1        218.21        194.60        10.12 o                         
 -10  15   1         77.05        112.71        15.35 o                         
  -9  15   1        257.00        202.88        19.93 o                         
  -8  15   1        386.32        427.72        29.93 o                         
  -7  15   1         38.34         59.26        13.53 o                         
  -6  15   1          8.45          6.82         8.11 o                         
  -5  15   1        230.14        275.32        18.70 o                         
  -4  15   1       1250.47       1245.34        39.22 o                         
  -3  15   1        405.88        407.89        33.66 o                         
  -2  15   1          6.55         11.41         8.87 o                         
  -1  15   1       1150.13       1072.11        50.28 o                         
   0  15   1       1905.57       1800.69        84.52 o                         
   1  15   1         29.56         26.98         6.60 o                         
   2  15   1        365.81        330.82        20.49 o                         
   3  15   1         67.34         58.38         9.05 o                         
   4  15   1        140.77        136.52        12.78 o                         
   5  15   1        310.96        318.55        19.48 o                         
   6  15   1         23.94         33.85         8.67 o                         
   7  15   1         34.09         28.47         6.83 o                         
   8  15   1        194.93        211.06        15.38 o                         
   9  15   1        265.27        303.90        17.99 o                         
  10  15   1          3.41          1.94         4.84 o                         
  11  15   1         19.36         10.14         4.24 o                         
  12  15   1          2.31          4.36         6.34 o                         
  13  15   1          0.04          5.22         5.33 o                         
 -12  16   1          6.75          1.73         1.90 o                         
 -11  16   1        152.52        163.41         9.89 o                         
 -10  16   1         75.54        104.89         9.45 o                         
  -9  16   1          0.09          1.04         6.70 o                         
  -8  16   1        255.78        262.22        22.81 o                         
  -7  16   1        452.58        467.43        31.02 o                         
  -6  16   1         43.88         35.19        10.44 o                         
  -5  16   1        390.21        382.32        21.32 o                         
  -4  16   1          0.41          5.28         5.86 o                         
  -3  16   1         39.94         41.48         8.44 o                         
  -2  16   1          0.84          4.09         6.96 o                         
  -1  16   1        130.46        147.20        19.19 o                         
   0  16   1        148.76        137.78        13.20 o                         
   1  16   1         53.03         42.48         8.05 o                         
   2  16   1        339.25        337.74        19.84 o                         
   3  16   1        113.81         84.11        10.53 o                         
   4  16   1         40.26         39.37         7.74 o                         
   5  16   1          2.35          4.61         4.74 o                         
   6  16   1        113.11         68.80         9.34 o                         
   7  16   1        101.21         72.95         9.31 o                         
   8  16   1        247.24        228.29        15.40 o                         
   9  16   1          3.75          9.35         4.13 o                         
  10  16   1        100.00        116.25        10.10 o                         
  11  16   1          0.94          1.13         3.89 o                         
  12  16   1          4.40         12.94         6.19 o                         
 -11  17   1         60.57         37.09         4.03 o                         
 -10  17   1          6.84          7.90         3.09 o                         
  -9  17   1          0.77          6.17         6.96 o                         
  -8  17   1        214.57        262.74        21.64 o                         
  -7  17   1        294.22        289.19        23.47 o                         
  -6  17   1          3.09         -4.12         7.97 o                         
  -5  17   1          6.67          6.97         5.09 o                         
  -4  17   1        464.47        445.21        22.17 o                         
  -3  17   1        175.69        213.76        23.06 o                         
  -2  17   1         34.02         30.41        10.35 o                         
  -1  17   1        341.91        311.26        27.20 o                         
   0  17   1         68.89         82.81        10.39 o                         
   1  17   1          4.32         -0.86         4.98 o                         
   2  17   1        867.47        856.80        30.83 o                         
   3  17   1          1.89          3.55         4.70 o                         
   4  17   1         73.17         83.35        10.44 o                         
   5  17   1         25.24         35.01         7.20 o                         
   6  17   1        170.48        125.37        16.64 o                         
   7  17   1        134.68        150.90        17.16 o                         
   8  17   1         31.02         25.75         6.30 o                         
   9  17   1         66.47         71.21         8.18 o                         
  10  17   1          0.07          7.05         3.88 o                         
 -10  18   1         37.23         40.35         4.94 o                         
  -9  18   1         16.69         12.22         3.86 o                         
  -8  18   1        148.83        162.15        15.56 o                         
  -7  18   1        479.23        533.59        29.18 o                         
  -6  18   1        229.71        290.11        22.72 o                         
  -5  18   1          8.90          4.49         3.91 o                         
  -4  18   1         58.03         55.34         8.15 o                         
  -3  18   1        136.74        150.84        18.48 o                         
  -2  18   1          1.21          0.29         6.33 o                         
  -1  18   1         22.44         26.13         9.88 o                         
   0  18   1        153.44        175.80        13.85 o                         
   1  18   1         57.37         35.05         7.05 o                         
   2  18   1          0.78         -2.69         4.79 o                         
   3  18   1          5.35          3.95         5.75 o                         
   4  18   1         19.99          6.61         5.11 o                         
   5  18   1          2.39          0.77         4.12 o                         
   6  18   1          0.05          8.47         7.08 o                         
   7  18   1          0.20          0.32         4.40 o                         
   8  18   1         15.07         17.96         4.97 o                         
   9  18   1          9.93          3.50         5.23 o                         
  -8  19   1        172.42        201.91        10.40 o                         
  -7  19   1         60.35         64.50         9.80 o                         
  -6  19   1         11.20         15.25         6.42 o                         
  -5  19   1        266.32        305.61        14.92 o                         
  -4  19   1        172.87        199.86        18.63 o                         
  -3  19   1        136.19        204.80        19.52 o                         
  -2  19   1          0.82         -2.48         6.45 o                         
  -1  19   1         62.18         51.01        11.30 o                         
   0  19   1         21.91         18.45         8.02 o                         
   1  19   1         26.85         27.91         6.27 o                         
   2  19   1         20.16         18.63         5.56 o                         
   3  19   1         14.17          7.19         4.74 o                         
   4  19   1        488.27        520.81        32.79 o                         
   5  19   1          8.81          5.44         5.10 o                         
   6  19   1         70.38         61.33        10.93 o                         
   7  19   1          6.37         12.96         4.37 o                         
   8  19   1         23.25          9.95         4.95 o                         
  -6  20   1         83.56        112.15        10.81 o                         
  -5  20   1         95.32         74.47        15.48 o                         
  -4  20   1         19.57         19.75         6.18 o                         
  -3  20   1          0.12         -5.94         5.94 o                         
  -2  20   1          8.11         14.87         6.61 o                         
  -1  20   1         44.75         48.92         9.83 o                         
   0  20   1        391.87        483.96        27.79 o                         
   1  20   1         37.95         74.77         8.63 o                         
   2  20   1         24.58         13.93         4.54 o                         
   3  20   1         21.40         35.43         5.80 o                         
   4  20   1         92.75         64.85         7.29 o                         
   5  20   1         56.08         47.54        10.72 o                         
   6  20   1         43.60         56.56        12.45 o                         
   7  20   1         52.87         46.10         7.68 o                         
  -3  21   1          2.21         -2.84         3.59 o                         
  -2  21   1          1.79          1.52         3.95 o                         
  -1  21   1          3.45          5.74         4.59 o                         
   0  21   1         62.05         52.37         8.77 o                         
   1  21   1         49.75         62.41         9.60 o                         
   2  21   1        158.10        126.68        12.59 o                         
   3  21   1         31.40         28.45         6.08 o                         
  -1 -21   2         17.13         16.30         4.98 o                         
   0 -21   2         27.16         38.99         7.02 o                         
   1 -21   2         29.38         26.03         6.10 o                         
   2 -21   2          6.09          6.30         3.93 o                         
  -5 -20   2         58.24         64.64         8.69 o                         
  -4 -20   2        165.33        146.67        13.37 o                         
  -3 -20   2        215.93        230.72        11.93 o                         
  -2 -20   2          0.62         -0.35         3.02 o                         
  -1 -20   2         60.76         52.53         9.37 o                         
   0 -20   2         65.86         77.72        11.42 o                         
   1 -20   2          7.91         13.08         6.42 o                         
   2 -20   2         56.09         82.63        11.72 o                         
   3 -20   2         45.83         85.00        11.55 o                         
   4 -20   2         69.74         87.27        10.99 o                         
   5 -20   2          4.09          4.27         3.72 o                         
  -7 -19   2         86.89         69.13         9.35 o                         
  -6 -19   2          2.00          3.24         5.10 o                         
  -5 -19   2         13.76          5.75         5.59 o                         
  -4 -19   2        230.05        175.53        15.46 o                         
  -3 -19   2         36.79         24.81         5.30 o                         
  -2 -19   2        315.08        325.17        16.59 o                         
  -1 -19   2         40.99         28.91         6.82 o                         
   0 -19   2         23.94         18.85         8.17 o                         
   1 -19   2          5.54          5.07         6.27 o                         
   2 -19   2          0.47          1.51         5.67 o                         
   3 -19   2          5.54          4.79         6.94 o                         
   4 -19   2         77.19         83.43        12.29 o                         
   5 -19   2        201.29        207.54        14.33 o                         
   6 -19   2        114.53        126.31         9.16 o                         
   7 -19   2         65.35         49.38         8.54 o                         
   8 -19   2        271.02        292.65        17.29 o                         
  -9 -18   2          0.48          4.24         3.71 o                         
  -8 -18   2          0.72         -1.86         3.40 o                         
  -7 -18   2         73.29         99.51        12.69 o                         
  -6 -18   2         14.10         12.65         6.80 o                         
  -5 -18   2         29.26         44.86        10.12 o                         
  -4 -18   2         32.52         33.44         6.52 o                         
  -3 -18   2          0.58          6.58         4.71 o                         
  -2 -18   2          2.67          1.75         4.43 o                         
  -1 -18   2         36.75         35.52         6.98 o                         
   0 -18   2        197.01        219.45        21.69 o                         
   1 -18   2         44.97         52.56        11.76 o                         
   2 -18   2        232.48        271.84        23.65 o                         
   3 -18   2         53.33         61.52        12.50 o                         
   4 -18   2        329.93        410.52        29.53 o                         
   5 -18   2         40.71         39.96         7.00 o                         
   6 -18   2        499.87        559.07        21.20 o                         
   7 -18   2        112.47        149.40        15.26 o                         
   8 -18   2         98.27        137.75        14.18 o                         
   9 -18   2        120.25        106.59        40.29 o                         
  10 -18   2         54.21         81.19         8.89 o                         
 -10 -17   2         47.93         45.55         5.62 o                         
  -9 -17   2        121.58        108.65         8.79 o                         
  -8 -17   2          4.06          1.79         6.43 o                         
  -7 -17   2        100.38         96.05        11.27 o                         
  -6 -17   2         59.99         38.44         7.09 o                         
  -5 -17   2         13.08          0.81         4.45 o                         
  -4 -17   2        310.04        295.85        17.54 o                         
  -3 -17   2         52.03         77.66         9.83 o                         
  -2 -17   2         38.51         27.74         6.69 o                         
  -1 -17   2          0.51         -1.98         5.28 o                         
   0 -17   2       1405.78       1588.71        41.04 o                         
   1 -17   2         16.35         19.53         9.68 o                         
   2 -17   2        182.20        151.63        19.49 o                         
   3 -17   2          6.54          1.69         4.96 o                         
   4 -17   2        541.60        649.72        26.20 o                         
   5 -17   2        120.03        129.99        12.37 o                         
   6 -17   2         52.61         56.92         8.59 o                         
   7 -17   2        440.62        556.50        31.66 o                         
   8 -17   2        195.66        226.08        19.52 o                         
   9 -17   2          0.14         -4.29         5.94 o                         
  10 -17   2        210.80        255.98        56.85 o                         
  11 -17   2        212.55        255.10        11.13 o                         
 -11 -16   2        464.14        493.77        23.64 o                         
 -10 -16   2          1.80          1.43         4.45 o                         
  -9 -16   2        186.47        195.36        13.03 o                         
  -8 -16   2        392.01        441.75        20.08 o                         
  -7 -16   2        119.22        123.58        11.92 o                         
  -6 -16   2        110.17         97.50        15.88 o                         
  -5 -16   2        143.36        120.40        12.47 o                         
  -4 -16   2        295.44        334.24        27.68 o                         
  -3 -16   2          2.72          0.12         6.33 o                         
  -2 -16   2        503.90        537.01        35.37 o                         
  -1 -16   2        190.25        197.30        15.25 o                         
   0 -16   2         21.70          5.09         4.71 o                         
   1 -16   2        429.75        446.35        32.15 o                         
   2 -16   2         68.10         89.99        15.89 o                         
   3 -16   2        208.09        204.30        22.75 o                         
   4 -16   2       1052.19       1211.62        37.65 o                         
   5 -16   2        267.54        310.84        19.35 o                         
   6 -16   2        344.03        466.56        22.61 o                         
   7 -16   2         70.31         51.01        11.71 o                         
   8 -16   2         15.95         30.83         9.76 o                         
   9 -16   2         14.93         35.17         9.53 o                         
  10 -16   2         38.48         46.65        10.19 o                         
  11 -16   2         62.15         54.35         8.50 o                         
  12 -16   2         71.97         80.91        11.58 o                         
 -12 -15   2        439.59        411.68        21.54 o                         
 -11 -15   2        141.32        110.06        15.31 o                         
 -10 -15   2         52.54         57.19         7.34 o                         
  -9 -15   2          3.96         -2.80         5.14 o                         
  -8 -15   2        525.57        580.08        24.02 o                         
  -7 -15   2         20.14          6.55         7.45 o                         
  -6 -15   2        218.94        300.51        27.27 o                         
  -5 -15   2        386.48        325.73        20.13 o                         
  -4 -15   2        106.64        113.37        12.45 o                         
  -3 -15   2          2.53          6.96         6.46 o                         
  -2 -15   2        535.80        558.10        36.56 o                         
  -1 -15   2        515.11        521.87        35.31 o                         
   0 -15   2         24.30         22.50         9.26 o                         
   1 -15   2         80.96         79.57        14.56 o                         
   2 -15   2       1982.38       2036.95        68.75 o                         
   3 -15   2        474.81        463.88        33.68 o                         
   4 -15   2        295.55        281.32        26.82 o                         
   5 -15   2         98.70        144.64        19.25 o                         
   6 -15   2       1426.26       1530.40        39.03 o                         
   7 -15   2        131.08        137.75        16.38 o                         
   8 -15   2          0.53         -0.83         7.38 o                         
   9 -15   2         28.91         36.89        10.85 o                         
  10 -15   2         99.94        138.28        16.07 o                         
  11 -15   2         37.56         37.02         6.34 o                         
  12 -15   2        306.00        251.50        16.49 o                         
  13 -15   2         31.85         47.32         7.51 o                         
 -13 -14   2        131.38        162.53        13.60 o                         
 -12 -14   2         19.36          6.48        12.30 o                         
 -11 -14   2         11.73          3.62         4.46 o                         
 -10 -14   2         56.39         35.94         6.40 o                         
  -9 -14   2         48.47         43.46        11.15 o                         
  -8 -14   2          7.56          7.03         7.46 o                         
  -7 -14   2         69.39         99.38        16.86 o                         
  -6 -14   2         19.26         15.01         8.67 o                         
  -5 -14   2        622.10        652.84        40.92 o                         
  -4 -14   2         56.09         56.43         9.50 o                         
  -3 -14   2        127.01        133.93        18.62 o                         
  -2 -14   2          0.16         -1.53         7.75 o                         
  -1 -14   2        229.64        200.79        22.43 o                         
   0 -14   2         40.66         23.90         9.11 o                         
   1 -14   2          5.84          9.59         7.75 o                         
   2 -14   2         21.71         35.29        10.13 o                         
   3 -14   2         94.98         84.29        15.51 o                         
   4 -14   2        236.42        255.24        19.00 o                         
   5 -14   2       1193.34       1090.24        71.64 o                         
   6 -14   2          8.47          4.07         5.41 o                         
   7 -14   2        632.64        620.80        27.28 o                         
   8 -14   2       1329.06       1310.18        38.47 o                         
   9 -14   2        204.86        214.97        16.03 o                         
  10 -14   2         10.38          9.31         5.19 o                         
  11 -14   2         10.07          6.63         4.80 o                         
  12 -14   2          3.60          3.38         3.23 o                         
  13 -14   2         29.47         32.00         4.09 o                         
 -14 -13   2         64.73         55.30         8.09 o                         
 -13 -13   2        495.66        557.47        20.65 o                         
 -12 -13   2          0.65          2.00         9.22 o                         
 -11 -13   2          1.29         -2.26         3.98 o                         
 -10 -13   2          3.21          1.24         5.29 o                         
  -9 -13   2        122.02         86.54        10.15 o                         
  -8 -13   2          0.77         -2.41         8.68 o                         
  -7 -13   2        351.62        372.91        30.35 o                         
  -6 -13   2       2135.67       2100.30        72.73 o                         
  -5 -13   2         39.92         42.59        11.67 o                         
  -4 -13   2        604.30        558.95        26.87 o                         
  -3 -13   2        214.73        198.30        16.16 o                         
  -2 -13   2        396.87        285.42        21.74 o                         
  -1 -13   2        466.89        401.87        21.85 o                         
   0 -13   2          1.68         10.14         5.73 o                         
   1 -13   2        221.37        157.33        16.02 o                         
   2 -13   2          0.74          2.51         5.36 o                         
   3 -13   2         58.50         51.07         8.03 o                         
   4 -13   2       1007.57        961.12        68.81 o                         
   5 -13   2         26.17         31.78         7.84 o                         
   6 -13   2        741.67        736.56        31.30 o                         
   7 -13   2       2380.56       2382.53        78.19 o                         
   8 -13   2        256.09        231.20        17.67 o                         
   9 -13   2        685.49        699.93        37.61 o                         
  10 -13   2          7.53         10.00         5.63 o                         
  11 -13   2         81.02         53.76         8.36 o                         
  12 -13   2         14.91         26.47         5.95 o                         
  13 -13   2         50.20         48.01         7.38 o                         
  14 -13   2          7.95          5.36         3.40 o                         
 -14 -12   2          3.60          5.23         3.75 o                         
 -13 -12   2        224.37        255.77        21.60 o                         
 -12 -12   2          7.92         -2.15         5.47 o                         
 -11 -12   2         27.80         20.63         6.34 o                         
 -10 -12   2          3.80          5.09         6.23 o                         
  -9 -12   2        226.64        237.56        16.12 o                         
  -8 -12   2        747.10        729.44        23.11 o                         
  -7 -12   2        252.57        234.69        16.75 o                         
  -6 -12   2        515.08        460.65        34.45 o                         
  -5 -12   2        214.92        231.06        25.52 o                         
  -4 -12   2        151.90        150.85        19.01 o                         
  -3 -12   2        713.08        639.80        37.25 o                         
  -2 -12   2       1978.68       1932.05        73.06 o                         
  -1 -12   2        884.23        887.61        48.47 o                         
   0 -12   2        111.16         94.40        14.58 o                         
   1 -12   2        100.87         90.54        13.94 o                         
   2 -12   2        857.82        941.63        52.24 o                         
   3 -12   2        119.20        119.39        25.44 o                         
   4 -12   2       1015.07        898.74       196.98 o                         
   5 -12   2         22.98         43.07         7.49 o                         
   6 -12   2         67.87         81.95        11.19 o                         
   7 -12   2        121.62        117.26        18.43 o                         
   8 -12   2          2.50          0.46         5.38 o                         
   9 -12   2        366.52        363.70        20.78 o                         
  10 -12   2        371.95        348.53        28.99 o                         
  11 -12   2         20.98         18.92         6.30 o                         
  12 -12   2         52.09         40.40         5.89 o                         
  13 -12   2          8.32         10.03         3.64 o                         
  14 -12   2         21.42         30.79         5.37 o                         
  15 -12   2         32.58         23.43         5.52 o                         
 -15 -11   2        174.53        211.93        10.88 o                         
 -14 -11   2        165.30        208.00        29.11 o                         
 -13 -11   2          6.26         -3.98         5.42 o                         
 -12 -11   2        145.12        157.56        14.22 o                         
 -11 -11   2        260.07        298.21        14.19 o                         
 -10 -11   2         27.21         30.43         5.61 o                         
  -9 -11   2        175.88        161.58        11.34 o                         
  -8 -11   2        542.28        513.16        19.77 o                         
  -7 -11   2          9.73         12.97         3.85 o                         
  -6 -11   2        164.86        121.05         9.27 o                         
  -5 -11   2        471.34        317.81        41.95 o                         
  -4 -11   2          0.23         -0.47         6.78 o                         
  -3 -11   2         26.52         15.79         8.73 o                         
  -2 -11   2        384.69        440.90        32.97 o                         
  -1 -11   2        755.32        710.92        45.84 o                         
   0 -11   2       1695.31       1699.62        57.75 o                         
   1 -11   2         36.89         49.08         9.15 o                         
   2 -11   2        612.51        744.47        43.54 o                         
   3 -11   2          9.61         16.02         8.47 o                         
   4 -11   2       1541.44       1519.89        81.43 o                         
   5 -11   2       1085.81       1131.36        72.44 o                         
   6 -11   2       2289.06       2324.46       107.18 o                         
   7 -11   2       1999.56       1724.94        64.09 o                         
   8 -11   2        243.34        200.40        22.96 o                         
   9 -11   2        870.29        879.36        31.91 o                         
  10 -11   2        361.80        313.57        19.82 o                         
  11 -11   2        648.99        641.25        28.94 o                         
  12 -11   2          7.29         -0.05         3.85 o                         
  13 -11   2          0.25          2.44         3.00 o                         
  14 -11   2         86.68        100.09        10.45 o                         
  15 -11   2          7.29          2.64         3.87 o                         
 -15 -10   2          2.96          5.39         4.26 o                         
 -14 -10   2          2.86          3.58         5.42 o                         
 -13 -10   2        295.19        283.44        15.93 o                         
 -12 -10   2         58.43         52.33         7.29 o                         
 -11 -10   2         27.38         26.64         5.30 o                         
 -10 -10   2        269.62        266.43        14.26 o                         
  -9 -10   2        615.10        573.54        20.57 o                         
  -8 -10   2       1280.76       1149.44        30.04 o                         
  -7 -10   2        975.43        830.80        27.31 o                         
  -6 -10   2        169.94        144.51        21.09 o                         
  -5 -10   2        808.62        783.65        45.17 o                         
  -4 -10   2        269.09        233.08        24.04 o                         
  -3 -10   2        296.41        313.68        28.80 o                         
  -2 -10   2          2.56          8.05         7.89 o                         
  -1 -10   2        470.73        440.82        23.40 o                         
   0 -10   2        845.37        959.01        33.87 o                         
   1 -10   2       1147.53       1275.18        39.51 o                         
   2 -10   2       2380.64       2508.02        72.36 o                         
   3 -10   2       1071.55       1172.27        51.56 o                         
   4 -10   2         34.72         12.14         9.71 o                         
   5 -10   2         92.91         44.16        13.83 o                         
   6 -10   2        761.37        803.76        59.69 o                         
   7 -10   2          2.55         -5.20         9.63 o                         
   8 -10   2          0.53          1.26         6.47 o                         
   9 -10   2        324.33        289.80        18.68 o                         
  10 -10   2        484.71        451.86        23.43 o                         
  11 -10   2        300.06        282.26        18.64 o                         
  12 -10   2          2.93          0.00         4.61 o                         
  13 -10   2         34.80         18.33         4.68 o                         
  14 -10   2        154.79        154.36        17.00 o                         
  15 -10   2          7.75         24.17         7.38 o                         
  16 -10   2          6.80          7.63         4.18 o                         
 -16  -9   2          8.73          8.75         4.66 o                         
 -15  -9   2         34.42         40.45         6.18 o                         
 -14  -9   2          0.43          6.29         4.87 o                         
 -13  -9   2        334.05        313.52        13.33 o                         
 -12  -9   2        260.69        237.55        11.36 o                         
 -11  -9   2        129.88        138.00         9.45 o                         
 -10  -9   2         31.12         37.79         6.43 o                         
  -9  -9   2       2974.17       2682.99        38.40 o                         
  -8  -9   2       1639.56       1443.05        26.05 o                         
  -7  -9   2       2793.99       2738.27        74.36 o                         
  -6  -9   2       5386.50       5051.39        96.59 o                         
  -5  -9   2       1886.01       1648.84        62.45 o                         
  -4  -9   2       1059.25       1203.51        42.64 o                         
  -3  -9   2       2876.58       2828.67       104.15 o                         
  -2  -9   2       2134.39       2476.02        66.43 o                         
  -1  -9   2         41.96         25.05         6.12 o                         
   0  -9   2        819.44       1074.22        37.96 o                         
   1  -9   2          5.41          9.56         5.03 o                         
   2  -9   2       6189.43       7069.50       269.38 o                         
   3  -9   2        560.91        486.87        26.31 o                         
   4  -9   2        208.89        345.86        34.68 o                         
   5  -9   2        173.22        277.85        32.01 o                         
   6  -9   2        154.29         99.88        38.62 o                         
   7  -9   2       3520.39       3510.68       123.64 o                         
   8  -9   2        424.83        423.28        37.57 o                         
   9  -9   2       1025.80        915.85        32.63 o                         
  10  -9   2        286.46        254.79        18.00 o                         
  11  -9   2         92.07         73.29        11.42 o                         
  12  -9   2        184.70        144.43         9.72 o                         
  13  -9   2        171.52        185.28        10.67 o                         
  14  -9   2          6.90         10.59         5.06 o                         
  15  -9   2        258.72        243.42        19.86 o                         
  16  -9   2          3.05          3.46         4.04 o                         
 -16  -8   2        139.59        158.56         8.95 o                         
 -15  -8   2         21.77         15.86         3.76 o                         
 -14  -8   2         43.87         28.91         7.00 o                         
 -13  -8   2          4.19         -4.87         9.97 o                         
 -12  -8   2         69.13         74.83        10.02 o                         
 -11  -8   2       2823.31       2584.78        46.94 o                         
 -10  -8   2       1858.73       1684.99        27.30 o                         
  -9  -8   2       1016.40        967.31        22.87 o                         
  -8  -8   2        899.93        844.18        59.04 o                         
  -7  -8   2       1222.83       1216.83        54.86 o                         
  -6  -8   2       1202.48       1189.44        51.03 o                         
  -5  -8   2        715.98        866.61        41.50 o                         
  -4  -8   2       1225.19       1225.06        46.14 o                         
  -3  -8   2       3092.62       3462.54        63.47 o                         
  -2  -8   2       6645.07       6249.80        65.72 o                         
  -1  -8   2        285.28        293.55        16.20 o                         
   0  -8   2        307.09        355.40        18.31 o                         
   1  -8   2         45.47         74.15         8.68 o                         
   2  -8   2       2547.32       2786.10        58.25 o                         
   3  -8   2         18.28         31.19         7.60 o                         
   4  -8   2       6737.88       7946.16       139.10 o                         
   5  -8   2       3426.26       4296.26       157.98 o                         
   6  -8   2        252.49        307.16        33.35 o                         
   7  -8   2        376.35        369.58        27.70 o                         
   8  -8   2         18.28         11.96         7.52 o                         
   9  -8   2        587.54        350.41        30.33 o                         
  10  -8   2         17.75         13.99         6.75 o                         
  11  -8   2          0.26         -0.28         4.84 o                         
  12  -8   2        257.79        293.89        13.64 o                         
  13  -8   2          7.06          5.95         5.57 o                         
  14  -8   2          0.62         11.49        17.64 o                         
  15  -8   2         50.26         57.24        10.76 o                         
  16  -8   2         33.93         27.55         7.58 o                         
  17  -8   2        548.90        385.81        19.23 o                         
 -16  -7   2          1.39          0.54         3.39 o                         
 -15  -7   2         33.53         25.76         7.55 o                         
 -14  -7   2         84.64         73.06         7.33 o                         
 -13  -7   2        125.86        114.81         7.92 o                         
 -12  -7   2        651.69        671.61        20.05 o                         
 -11  -7   2          4.45          7.59         3.69 o                         
 -10  -7   2        163.05        154.09         8.49 o                         
  -9  -7   2         47.42         24.47        11.44 o                         
  -8  -7   2         87.02         46.49        14.94 o                         
  -7  -7   2         30.34         48.63        11.85 o                         
  -6  -7   2       4334.93       4596.45        96.91 o                         
  -5  -7   2       1681.06       1606.14        46.16 o                         
  -4  -7   2       3814.26       4258.65        69.55 o                         
  -3  -7   2       1968.73       2618.93        51.39 o                         
  -2  -7   2        550.46        569.86        20.26 o                         
  -1  -7   2        179.29        237.38        11.89 o                         
   0  -7   2       4472.49       5002.88        59.42 o                         
   1  -7   2       2527.13       2591.50        54.23 o                         
   2  -7   2        723.33        816.11        30.03 o                         
   3  -7   2          7.61          1.72         5.26 o                         
   4  -7   2       4436.36       4643.05       112.81 o                         
   5  -7   2       1001.70       1127.64        56.46 o                         
   6  -7   2       1772.06       2019.79        79.93 o                         
   7  -7   2        245.38        305.16        27.99 o                         
   8  -7   2       2206.87       2122.97       208.54 o                         
   9  -7   2        276.69        236.97        27.89 o                         
  10  -7   2          7.14          2.58         3.94 o                         
  11  -7   2        900.83        903.12        21.25 o                         
  12  -7   2        321.47        272.97        13.56 o                         
  13  -7   2       2250.48       2071.98        55.81 o                         
  14  -7   2        228.82        229.07        38.93 o                         
  15  -7   2          0.01          0.03         5.72 o                         
  16  -7   2        130.80        121.57        13.24 o                         
  17  -7   2        126.54        123.72        12.22 o                         
 -17  -6   2        246.00        282.21        14.93 o                         
 -16  -6   2         45.59         29.64         4.82 o                         
 -15  -6   2          1.93         -7.97         7.97 o                         
 -14  -6   2         42.91         67.57         6.31 o                         
 -13  -6   2         97.89        102.02        10.68 o                         
 -12  -6   2        128.81        128.91        11.96 o                         
 -11  -6   2        386.00        304.24        12.93 o                         
 -10  -6   2         88.09         83.49         5.95 o                         
  -9  -6   2       1015.73        936.07        61.24 o                         
  -8  -6   2         29.98         10.72        13.24 o                         
  -7  -6   2       2128.40       2140.66        66.17 o                         
  -6  -6   2         71.98         60.81         9.79 o                         
  -5  -6   2          0.52         12.59         5.89 o                         
  -4  -6   2       8197.82       8620.66        90.76 o                         
  -3  -6   2      19630.21      19530.03       157.19 o                         
  -2  -6   2      12177.42      12350.44       102.48 o                         
  -1  -6   2       3939.53       4660.62        60.11 o                         
   0  -6   2          2.02          9.88         3.32 o                         
   1  -6   2       7863.14       7817.83        99.81 o                         
   2  -6   2         10.88         24.00         4.68 o                         
   3  -6   2       1289.44       1272.98        32.78 o                         
   4  -6   2        166.67         83.12        10.69 o                         
   5  -6   2       1810.52       2432.31        77.83 o                         
   6  -6   2        163.39        237.57        26.46 o                         
   7  -6   2       4889.82       5815.20       136.51 o                         
   8  -6   2        564.91        689.30        46.62 o                         
   9  -6   2         13.80         10.95         7.65 o                         
  10  -6   2        312.17        319.86        46.48 o                         
  11  -6   2         63.81         22.96         8.08 o                         
  12  -6   2        834.26        914.30        29.59 o                         
  13  -6   2         68.23         50.75         6.96 o                         
  14  -6   2        202.14        172.43        11.47 o                         
  15  -6   2          4.41          1.01         4.46 o                         
  16  -6   2        225.13        252.80        19.55 o                         
  17  -6   2        112.71         96.37        11.22 o                         
 -17  -5   2         23.58         14.45         5.90 o                         
 -16  -5   2          2.51         -5.93         5.93 o                         
 -15  -5   2         14.56         17.59         4.67 o                         
 -14  -5   2         14.72         10.65         5.94 o                         
 -13  -5   2        486.99        476.21        15.83 o                         
 -12  -5   2         27.51         28.47         6.70 o                         
 -11  -5   2        241.97        223.26        11.14 o                         
 -10  -5   2        183.74        161.28        14.66 o                         
  -9  -5   2         69.40         89.76        20.36 o                         
  -8  -5   2       3774.58       3464.31       107.30 o                         
  -7  -5   2          7.17          8.25         8.27 o                         
  -6  -5   2       4110.16       4322.14       112.35 o                         
  -5  -5   2       3202.13       3139.65        57.17 o                         
  -4  -5   2        182.33        168.19        15.37 o                         
  -3  -5   2         16.17          8.65         2.83 o                         
  -2  -5   2       2685.04       2743.95        50.12 o                         
  -1  -5   2       2047.21       1992.49        71.77 o                         
   0  -5   2       1547.50       1438.70        34.85 o                         
   1  -5   2       1608.99       1737.97        29.42 o                         
   2  -5   2         94.28         99.56         7.61 o                         
   3  -5   2        287.17        463.78        21.00 o                         
   4  -5   2       2136.59       1894.61        41.77 o                         
   5  -5   2        625.59        671.23        38.77 o                         
   6  -5   2        757.64        987.05        79.04 o                         
   7  -5   2       1165.07       1135.71        47.53 o                         
   8  -5   2       1703.42       2199.04        68.76 o                         
   9  -5   2         13.95         16.21         8.13 o                         
  10  -5   2       4125.91       4003.03       490.09 o                         
  11  -5   2        321.56        228.83        19.40 o                         
  12  -5   2       1620.48       1567.34        33.45 o                         
  13  -5   2         55.03         44.18         9.85 o                         
  14  -5   2        339.18        272.31        16.82 o                         
  15  -5   2         26.16          7.23         4.75 o                         
  16  -5   2          6.52          2.41         3.62 o                         
  17  -5   2        267.16        263.25        12.57 o                         
  18  -5   2        105.11        133.92        11.25 o                         
 -17  -4   2         42.73         45.12         6.26 o                         
 -16  -4   2          0.32          1.47         4.23 o                         
 -15  -4   2          1.49         -0.27         5.71 o                         
 -14  -4   2         46.20         32.00         8.52 o                         
 -13  -4   2         86.80         82.56        13.41 o                         
 -12  -4   2         10.63          8.44         4.43 o                         
 -11  -4   2        199.73        215.49        11.20 o                         
 -10  -4   2        595.18        614.22        50.69 o                         
  -9  -4   2        439.15        410.42        39.29 o                         
  -8  -4   2       1359.49       1521.94        57.62 o                         
  -7  -4   2        142.73        226.77        15.63 o                         
  -6  -4   2        695.96        799.39        24.06 o                         
  -5  -4   2        192.65        263.21        11.56 o                         
  -4  -4   2        115.52         96.27         8.43 o                         
  -3  -4   2       2274.96       2009.33        37.11 o                         
  -2  -4   2      33490.09      33815.08       180.99 o                         
  -1  -4   2      16041.31      16397.71        90.99 o                         
   0  -4   2       1127.92       1448.36        52.64 o                         
   1  -4   2      24481.45      23261.67       143.55 o                         
   2  -4   2        152.08        156.50        10.27 o                         
   3  -4   2       3355.89       3900.24        69.68 o                         
   4  -4   2      11449.01      11687.95       112.33 o                         
   5  -4   2        188.11        137.03        13.36 o                         
   6  -4   2        341.16        708.93        27.25 o                         
   7  -4   2       2661.62       3223.23       111.79 o                         
   8  -4   2       1892.43       2338.91        70.05 o                         
   9  -4   2        453.79        509.98        45.79 o                         
  10  -4   2       1065.41        974.17        66.99 o                         
  11  -4   2        170.51        142.19        12.20 o                         
  12  -4   2       1386.16       1493.26        36.68 o                         
  13  -4   2        586.40        490.31        16.79 o                         
  14  -4   2        164.04        171.36        10.65 o                         
  15  -4   2        578.71        523.98        18.48 o                         
  16  -4   2         14.44          6.09         4.14 o                         
  17  -4   2          0.93          1.46         5.62 o                         
  18  -4   2          1.20          3.31         4.36 o                         
 -17  -3   2         37.98         22.49        21.71 o                         
 -16  -3   2          9.48         -5.30         5.30 o                         
 -15  -3   2         35.42         25.17         6.02 o                         
 -14  -3   2        452.27        474.91        17.83 o                         
 -13  -3   2       1443.60       1484.74        43.65 o                         
 -12  -3   2        293.46        300.95        14.83 o                         
 -11  -3   2        240.74        239.61        11.60 o                         
 -10  -3   2        300.96        223.24        25.13 o                         
  -9  -3   2       3428.64       3694.83        82.00 o                         
  -8  -3   2        151.57        204.13        16.20 o                         
  -7  -3   2        174.79        267.14        15.07 o                         
  -6  -3   2      10508.33      10487.61        85.79 o                         
  -5  -3   2         44.58        120.98         7.87 o                         
  -4  -3   2       1648.13       1638.47        37.92 o                         
  -3  -3   2         35.58         14.68         3.44 o                         
  -2  -3   2       3419.04       3798.45       118.66 o                         
  -1  -3   2       4563.01       8783.14      1769.63 o                         
   0  -3   2      12586.77      11112.46       117.96 o                         
   1  -3   2       3736.53       3710.50        50.23 o                         
   2  -3   2       7247.37       8360.08        60.08 o                         
   3  -3   2        415.75        501.61        26.84 o                         
   4  -3   2      21069.67      21008.88       609.12 o                         
   5  -3   2        824.23        981.84        22.88 o                         
   6  -3   2       2259.28       2860.04        43.07 o                         
   7  -3   2          3.93          3.05         4.40 o                         
   8  -3   2       2286.40       2169.79       110.47 o                         
   9  -3   2        238.76        153.22        29.86 o                         
  10  -3   2        119.82         69.62        18.88 o                         
  11  -3   2       1258.50       1273.82       133.10 o                         
  12  -3   2         39.90         52.97         7.34 o                         
  13  -3   2       1512.46       1355.04        27.27 o                         
  14  -3   2        531.08        522.63        19.75 o                         
  15  -3   2        260.60        287.40        15.68 o                         
  16  -3   2         10.37          6.05         4.68 o                         
  17  -3   2         33.46         41.78         6.04 o                         
  18  -3   2          1.43          2.35        17.02 o                         
 -17  -2   2         42.04         33.08         6.00 o                         
 -16  -2   2         45.38         42.00        11.95 o                         
 -15  -2   2        622.54        661.98        21.15 o                         
 -14  -2   2         11.25         25.11         7.19 o                         
 -13  -2   2        576.01        573.73        20.25 o                         
 -12  -2   2        304.72        339.41        13.95 o                         
 -11  -2   2         36.01         33.27         5.71 o                         
 -10  -2   2        665.72        746.46        34.63 o                         
  -9  -2   2         19.99         24.90         7.86 o                         
  -8  -2   2       2376.42       2436.64        53.77 o                         
  -7  -2   2       1716.59       2023.82        50.70 o                         
  -6  -2   2       1372.89       1497.51        34.44 o                         
  -5  -2   2       1051.82        982.67        27.52 o                         
  -4  -2   2      20645.09      21704.32       171.85 o                         
  -3  -2   2       1519.55       1485.66        36.60 o                         
  -2  -2   2      18552.06      14668.17       272.99 o                         
  -1  -2   2      25352.41      23069.36       597.12 o                         
   0  -2   2      10159.36       9990.70       114.18 o                         
   1  -2   2      25877.92      26004.93       508.72 o                         
   2  -2   2        673.15        765.90        16.01 o                         
   3  -2   2       1424.07       1327.94        23.85 o                         
   4  -2   2         98.75        112.44         6.91 o                         
   5  -2   2         16.90         77.08         6.07 o                         
   6  -2   2        456.60        538.16        16.36 o                         
   7  -2   2       3792.52       4626.73        74.03 o                         
   8  -2   2        179.03        222.74        15.07 o                         
   9  -2   2         12.65         12.23         7.02 o                         
  10  -2   2        100.47         69.89        19.33 o                         
  11  -2   2         39.13         88.93        31.30 o                         
  12  -2   2         21.32         19.35         6.51 o                         
  13  -2   2        703.73        646.25        18.84 o                         
  14  -2   2        363.75        345.09        13.79 o                         
  15  -2   2        846.50        863.59        29.81 o                         
  16  -2   2        584.92        641.27        27.14 o                         
  17  -2   2         63.04         61.17         7.26 o                         
 -18  -1   2         13.44          0.55         5.89 o                         
 -17  -1   2         83.63        101.39         8.40 o                         
 -16  -1   2          1.05         -5.65        10.37 o                         
 -15  -1   2       1424.11       1561.60       129.40 o                         
 -14  -1   2        214.48        261.73        18.77 o                         
 -13  -1   2        708.87        615.46        20.88 o                         
 -12  -1   2         29.64         30.24        10.07 o                         
 -11  -1   2        162.49        122.96         8.91 o                         
 -10  -1   2        282.86        185.98        22.71 o                         
  -9  -1   2        353.39        295.80        27.62 o                         
  -8  -1   2       1075.01       1394.60        45.56 o                         
  -7  -1   2         60.67         21.59         6.20 o                         
  -6  -1   2         14.15          5.77         4.21 o                         
  -5  -1   2       3782.70       4187.78        68.72 o                         
  -4  -1   2       7301.47       6914.21        99.29 o                         
  -3  -1   2      10644.34      11757.52       149.71 o                         
  -2  -1   2        563.27        634.76        17.02 o                         
  -1  -1   2      11739.91      10138.45        87.88 o                         
   0  -1   2      23497.66      22986.61       139.61 o                         
   1  -1   2         16.94         78.48         7.76 o                         
   2  -1   2      14117.41      12568.99        89.27 o                         
   3  -1   2      10141.06       9707.66       176.95 o                         
   4  -1   2       5767.28       4982.36        59.64 o                         
   5  -1   2        493.51        689.80        18.01 o                         
   6  -1   2       2105.69       2296.97        32.62 o                         
   7  -1   2        524.48        471.10        27.90 o                         
   8  -1   2        532.48        348.18        23.50 o                         
   9  -1   2        424.85        352.77        26.83 o                         
  10  -1   2         15.61         -0.37         7.97 o                         
  11  -1   2          7.18          4.62         9.68 o                         
  12  -1   2       3093.80       2588.84        74.32 o                         
  13  -1   2         12.69         23.08         5.81 o                         
  14  -1   2        295.61        297.89        13.18 o                         
  15  -1   2        449.16        477.98        19.37 o                         
  16  -1   2        465.11        552.71        28.35 o                         
  17  -1   2        130.72        206.29        12.42 o                         
  18  -1   2          1.91         -9.70         9.70 o                         
 -18   0   2         22.06          6.49         4.43 o                         
 -17   0   2        451.78        576.26        18.31 o                         
 -16   0   2       1000.65       1202.84       105.07 o                         
 -15   0   2       1208.67       1365.21       113.91 o                         
 -14   0   2         91.69         97.01        14.47 o                         
 -13   0   2        770.21        728.15        28.14 o                         
 -12   0   2         46.87         90.60         7.97 o                         
 -11   0   2       1095.49        920.53        32.94 o                         
 -10   0   2        224.34        270.36        20.78 o                         
  -9   0   2       1300.00       1375.02        43.87 o                         
  -8   0   2        176.13        233.66        21.19 o                         
  -7   0   2       3667.83       3923.92        79.38 o                         
  -6   0   2         18.92         48.39         6.09 o                         
  -5   0   2        439.02        449.73        15.49 o                         
  -4   0   2       6786.24       7292.53        84.85 o                         
  -3   0   2         35.76         59.70        10.14 o                         
  -2   0   2        358.65        505.56        22.01 o                         
  -1   0   2        764.32        572.60        14.71 o                         
   0   0   2       2383.33       2103.24        34.54 o                         
   1   0   2      16298.36      16020.15        84.14 o                         
   2   0   2       1005.19        956.44        15.00 o                         
   3   0   2      10225.29       9987.45        50.15 o                         
   4   0   2       5970.35       6422.44        54.28 o                         
   5   0   2        620.34        855.28        17.42 o                         
   6   0   2          2.97          5.72         2.96 o                         
   7   0   2        945.36        971.64        27.73 o                         
   8   0   2       2545.33       3007.23        54.35 o                         
   9   0   2        250.54        206.82        20.41 o                         
  10   0   2        281.07        343.09        29.06 o                         
  11   0   2         46.95         33.15        16.28 o                         
  12   0   2       4064.18       3895.26        53.22 o                         
  13   0   2        975.69        958.40        22.83 o                         
  14   0   2       1350.00       1365.69        31.59 o                         
  15   0   2        515.99        577.78        21.62 o                         
  16   0   2          2.72          4.96         5.41 o                         
  17   0   2          0.05         17.18         5.14 o                         
  18   0   2         18.22         -5.38         5.38 o                         
 -18   1   2          6.53          6.43         4.14 o                         
 -17   1   2          2.60         -0.76        16.69 o                         
 -16   1   2        333.98        433.40        50.32 o                         
 -15   1   2        240.87        260.53        18.12 o                         
 -14   1   2        188.05        193.32        14.63 o                         
 -13   1   2        462.61        481.13        22.80 o                         
 -12   1   2        100.30         89.91         8.27 o                         
 -11   1   2       1299.64       1215.99        32.11 o                         
 -10   1   2       1872.33       1826.22        54.70 o                         
  -9   1   2         41.61         35.30         8.28 o                         
  -8   1   2       3345.33       3710.58        73.59 o                         
  -7   1   2       3621.18       3588.40        89.63 o                         
  -6   1   2       3833.83       3923.90        54.77 o                         
  -5   1   2        456.86        471.46        23.54 o                         
  -4   1   2       6135.25       6116.25        89.57 o                         
  -3   1   2          8.01         12.78         4.32 o                         
  -2   1   2       8383.11       8202.74        85.03 o                         
  -1   1   2       9260.29       8713.09       165.06 o                         
   1   1   2       8540.44       8911.83       100.08 o                         
   2   1   2       1997.92       2156.26        24.84 o                         
   3   1   2       4298.80       4389.21        48.38 o                         
   4   1   2       1766.27       1624.54        34.80 o                         
   5   1   2       1050.36       1032.50        15.89 o                         
   6   1   2        101.09         93.46         6.13 o                         
   7   1   2       6464.59       7080.57        76.51 o                         
   8   1   2       5375.84       4956.82       184.26 o                         
   9   1   2        142.85        155.30        18.66 o                         
  10   1   2          2.05          5.93         7.16 o                         
  11   1   2        117.51         92.31        16.75 o                         
  12   1   2        531.61        465.49        18.89 o                         
  13   1   2         40.71         39.77         5.33 o                         
  14   1   2        580.59        630.11        26.62 o                         
  15   1   2         12.77         27.84        13.49 o                         
  16   1   2         41.02         31.65         6.87 o                         
  17   1   2         44.99         65.09        28.14 o                         
  18   1   2         78.21         31.55         8.48 o                         
 -18   2   2          3.34         11.08         4.49 o                         
 -17   2   2        265.64        333.81        38.37 o                         
 -16   2   2         93.48        108.66        17.20 o                         
 -15   2   2         33.30         27.66         5.71 o                         
 -14   2   2         83.77         99.03        10.98 o                         
 -13   2   2         22.83         15.68         7.03 o                         
 -12   2   2          0.43          3.53         4.33 o                         
 -11   2   2         33.24         22.84         6.36 o                         
 -10   2   2       1232.49       1229.59        44.56 o                         
  -9   2   2          6.64         15.55         6.79 o                         
  -8   2   2        627.21        659.33        31.12 o                         
  -7   2   2        451.26        439.59        20.36 o                         
  -6   2   2        727.04        687.48        27.49 o                         
  -5   2   2       2224.91       1568.45        40.18 o                         
  -4   2   2       8209.61       8698.96        73.25 o                         
  -3   2   2          1.72         44.74        11.06 o                         
  -2   2   2       1309.78       1283.32        26.07 o                         
  -1   2   2       3665.81       4148.50       267.46 o                         
   0   2   2      11330.71      13286.83       118.19 o                         
   1   2   2       4524.48       5735.52       856.05 o                         
   2   2   2       1081.83        985.52        16.98 o                         
   3   2   2        391.00        295.48        10.40 o                         
   4   2   2      11890.47      12177.03       226.63 o                         
   5   2   2       1918.27       1869.50        38.37 o                         
   6   2   2       4050.68       4529.92        65.82 o                         
   7   2   2          6.74         72.12        11.01 o                         
   8   2   2        691.68        917.39        31.35 o                         
   9   2   2         54.11         65.47        10.11 o                         
  10   2   2        122.12         37.99        21.71 o                         
  11   2   2         27.37         17.11         8.83 o                         
  12   2   2        860.76        811.84        18.00 o                         
  13   2   2       1278.65       1240.70        23.13 o                         
  14   2   2       1135.80       1301.52        30.39 o                         
  15   2   2        171.44        182.18        10.79 o                         
  16   2   2         11.75         -2.25        15.52 o                         
  17   2   2          7.63         -6.74         6.74 o                         
  18   2   2          0.20         -6.14        12.13 o                         
 -17   3   2        425.01        557.01        42.73 o                         
 -16   3   2         61.46         49.39        13.78 o                         
 -15   3   2        178.54        189.90        13.50 o                         
 -14   3   2          1.44         -0.40         9.32 o                         
 -13   3   2        644.94        711.97        28.25 o                         
 -12   3   2         22.29         46.26         7.04 o                         
 -11   3   2         34.89         39.54         5.57 o                         
 -10   3   2       1051.19        883.46        49.80 o                         
  -9   3   2       2137.33       2348.14        57.89 o                         
  -8   3   2          7.89         11.57         5.34 o                         
  -7   3   2         12.32          3.66         4.44 o                         
  -6   3   2       3841.52       4533.68        68.48 o                         
  -5   3   2       2825.54       3906.31       111.65 o                         
  -4   3   2       1180.81       1124.93        25.48 o                         
  -3   3   2      21249.89      22367.64       117.58 o                         
  -2   3   2        808.79        735.37        25.57 o                         
  -1   3   2      39414.98      41291.52       410.99 o                         
   0   3   2      69510.91      78144.31      3684.01 o                         
   1   3   2       1236.27       1157.88        25.88 o                         
   2   3   2       1370.73       1635.99        24.09 o                         
   3   3   2      19193.74      18539.65       104.85 o                         
   4   3   2       2351.37       2207.75        30.52 o                         
   5   3   2         16.34         64.33         4.41 o                         
   6   3   2       6457.78       7639.58        84.94 o                         
   7   3   2        615.10        584.94        20.97 o                         
   8   3   2       1222.80       1390.74        46.14 o                         
   9   3   2         13.29         23.26         5.67 o                         
  10   3   2         62.07         18.02        13.09 o                         
  11   3   2         11.13          1.08        11.87 o                         
  12   3   2        132.45         83.98         6.97 o                         
  13   3   2        891.98        895.14        17.87 o                         
  14   3   2        852.00        919.18        23.48 o                         
  15   3   2          7.52         18.12         6.98 o                         
  16   3   2        436.25        537.61        20.82 o                         
  17   3   2          2.01         -6.74         8.91 o                         
  18   3   2        103.08         85.60        19.94 o                         
 -17   4   2         91.75         87.61        26.08 o                         
 -16   4   2         15.13          9.90         4.22 o                         
 -15   4   2        410.13        423.45        19.65 o                         
 -14   4   2          1.70          1.92         5.40 o                         
 -13   4   2       1245.28       1259.62        37.50 o                         
 -12   4   2         48.65         40.51         7.70 o                         
 -11   4   2        380.00        350.48        15.41 o                         
 -10   4   2        409.44        362.44        32.75 o                         
  -9   4   2       4328.09       4619.02       207.32 o                         
  -8   4   2       1784.29       1751.73        65.13 o                         
  -7   4   2       1904.28       2128.80        66.32 o                         
  -6   4   2        598.55        707.22        27.50 o                         
  -5   4   2       5951.10       5290.18        92.44 o                         
  -4   4   2       1216.26       1185.34        34.49 o                         
  -3   4   2       3897.04       4368.28        48.31 o                         
  -2   4   2       3763.74       4231.61        49.83 o                         
  -1   4   2      14775.73      15459.50       131.24 o                         
   0   4   2        450.57        497.06        22.55 o                         
   1   4   2     127725.23     132748.28       566.54 o                         
   2   4   2      14205.80      12908.20        98.99 o                         
   3   4   2        580.92        709.16        33.95 o                         
   4   4   2         40.08         61.36         5.00 o                         
   5   4   2        296.89        350.43        15.00 o                         
   6   4   2       1598.89       1218.00        24.68 o                         
   7   4   2       2454.41       2403.07        38.87 o                         
   8   4   2          2.86          7.49         5.68 o                         
   9   4   2        647.68        524.25        30.23 o                         
  10   4   2         28.35          7.61         8.70 o                         
  11   4   2        320.62        291.18        48.27 o                         
  12   4   2         46.89         54.62         5.48 o                         
  13   4   2       1952.16       1808.97        33.86 o                         
  14   4   2        329.72        395.61        16.89 o                         
  15   4   2          2.32          0.65         5.51 o                         
  16   4   2         90.65        106.53        11.49 o                         
  17   4   2        143.42        165.93        18.51 o                         
  18   4   2        286.38        373.23        38.43 o                         
 -17   5   2        449.16        589.90        47.47 o                         
 -16   5   2         29.78         15.10         4.34 o                         
 -15   5   2         11.41         10.66         5.19 o                         
 -14   5   2         34.47         42.65         7.94 o                         
 -13   5   2       3318.30       3255.65        59.85 o                         
 -12   5   2        238.24        216.01        13.75 o                         
 -11   5   2          1.14          0.39         4.85 o                         
 -10   5   2        844.18        860.49        64.53 o                         
  -9   5   2        334.05        363.58        27.57 o                         
  -8   5   2       1248.19       1331.29        48.44 o                         
  -7   5   2        752.34        742.20        37.35 o                         
  -6   5   2        426.83        783.15        31.71 o                         
  -5   5   2       6440.55       5995.66        69.70 o                         
  -4   5   2       2921.76       3460.59        61.78 o                         
  -3   5   2        975.65       1237.03        27.70 o                         
  -2   5   2       1423.42       1455.38        35.86 o                         
  -1   5   2         61.93         37.90         5.80 o                         
   0   5   2         35.50         34.59         5.31 o                         
   1   5   2          0.28         21.27         4.30 o                         
   2   5   2       3986.79       4442.39        36.27 o                         
   3   5   2       4814.10       4377.59        48.06 o                         
   4   5   2          0.90          8.49         2.99 o                         
   5   5   2         18.08          5.68         3.63 o                         
   6   5   2       1430.01       1565.35        31.54 o                         
   7   5   2        254.41        300.40        16.86 o                         
   8   5   2        742.90        804.49        33.38 o                         
   9   5   2         46.95         38.10        11.17 o                         
  10   5   2        538.42        387.68        53.41 o                         
  11   5   2         44.10         58.33         5.94 o                         
  12   5   2        207.45        181.85         9.10 o                         
  13   5   2        900.94        956.79        22.34 o                         
  14   5   2        377.98        369.87        17.63 o                         
  15   5   2         28.09         -5.23         5.23 o                         
  16   5   2        255.88        283.93        12.05 o                         
  17   5   2          0.74         22.41         9.54 o                         
  18   5   2        139.49        193.13        15.99 o                         
 -17   6   2        576.55        689.10        82.47 o                         
 -16   6   2          3.33         -4.30         4.30 o                         
 -15   6   2         17.62          3.36         7.33 o                         
 -14   6   2         60.41         73.08         9.01 o                         
 -13   6   2       1026.17        921.79        32.00 o                         
 -12   6   2       1675.55       1588.16        34.45 o                         
 -11   6   2         78.52         85.45         7.83 o                         
 -10   6   2         48.90         30.84        10.53 o                         
  -9   6   2         31.48         20.23         8.17 o                         
  -8   6   2        435.36        410.12        27.85 o                         
  -7   6   2        149.57        198.73        18.57 o                         
  -6   6   2        761.84        901.23        42.46 o                         
  -5   6   2       3326.07       3279.55        71.81 o                         
  -4   6   2       4238.70       4826.36        72.30 o                         
  -3   6   2         30.00         67.66         8.26 o                         
  -2   6   2        208.67        216.12        16.41 o                         
  -1   6   2       3094.77       3196.01        47.60 o                         
   0   6   2        376.85        387.98        12.08 o                         
   1   6   2       1336.78       1865.62        29.15 o                         
   2   6   2      16804.98      16855.41       221.00 o                         
   3   6   2       2150.11       2682.67        39.52 o                         
   4   6   2      16064.98      16944.93       122.23 o                         
   5   6   2       2985.98       2834.71        39.18 o                         
   6   6   2         31.83         12.42         4.21 o                         
   7   6   2        564.16        752.99        25.47 o                         
   8   6   2       4582.21       4184.58        92.91 o                         
   9   6   2        932.82        855.50        45.47 o                         
  10   6   2       7656.40       5915.26       733.29 o                         
  11   6   2        172.98        150.33        10.44 o                         
  12   6   2        144.08        162.78         9.41 o                         
  13   6   2        356.32        419.81        14.81 o                         
  14   6   2        942.23       1022.65        27.67 o                         
  15   6   2          2.89         -0.58         9.86 o                         
  16   6   2        275.50        303.64        15.56 o                         
  17   6   2          6.44         29.68         6.77 o                         
 -17   7   2        153.46        232.58        14.45 o                         
 -16   7   2          3.57         -4.46         4.46 o                         
 -15   7   2         18.69         17.82         4.67 o                         
 -14   7   2         48.02         53.55         7.87 o                         
 -13   7   2        700.42        726.43        22.39 o                         
 -12   7   2        426.12        350.00        14.19 o                         
 -11   7   2         25.30         57.83         7.63 o                         
 -10   7   2        565.06        490.37        20.23 o                         
  -9   7   2       1225.94       1087.58        91.81 o                         
  -8   7   2        144.29        138.78        20.15 o                         
  -7   7   2         11.04         43.81        10.51 o                         
  -6   7   2       3588.92       4491.38        99.53 o                         
  -5   7   2        535.67        572.99        28.13 o                         
  -4   7   2       3599.57       3929.35        69.88 o                         
  -3   7   2         51.94         19.64         5.40 o                         
  -2   7   2       3691.94       4314.95        58.54 o                         
  -1   7   2       2065.24       2192.10        40.30 o                         
   0   7   2        727.80        602.99        18.72 o                         
   1   7   2       1698.36       2084.27        30.36 o                         
   2   7   2        674.12        707.41        21.98 o                         
   3   7   2       2647.77       3396.85        38.04 o                         
   4   7   2       1827.01       1954.38        32.84 o                         
   5   7   2        644.47        517.74        17.99 o                         
   6   7   2        791.18        909.34        29.93 o                         
   7   7   2       1363.66       1315.06        35.13 o                         
   8   7   2         28.87         19.00         7.26 o                         
   9   7   2         10.75         10.69        13.34 o                         
  10   7   2       6734.96       5804.83        79.30 o                         
  11   7   2         53.80         39.54         6.14 o                         
  12   7   2       2010.20       1973.90        31.56 o                         
  13   7   2         78.41         52.43         6.37 o                         
  14   7   2        203.51        171.05        10.81 o                         
  15   7   2        125.48        184.74        12.08 o                         
  16   7   2          0.97          5.84         5.05 o                         
  17   7   2        287.83        339.36        14.59 o                         
 -16   8   2        102.98         89.39        15.70 o                         
 -15   8   2        205.28        238.88        16.11 o                         
 -14   8   2         99.61         86.18         9.27 o                         
 -13   8   2          9.94          6.25         3.37 o                         
 -12   8   2         70.93         65.06         6.65 o                         
 -11   8   2        100.38        114.09        13.74 o                         
 -10   8   2         37.22         14.36         8.51 o                         
  -9   8   2        538.63        424.36        20.21 o                         
  -8   8   2        140.87        123.78        17.14 o                         
  -7   8   2        504.93        637.10        32.80 o                         
  -6   8   2       3356.61       4259.44       142.28 o                         
  -5   8   2       3742.52       4645.48        76.02 o                         
  -4   8   2        579.31        674.05        31.18 o                         
  -3   8   2        972.62       1379.23        33.62 o                         
  -2   8   2        159.32        144.86        10.98 o                         
  -1   8   2          0.46          6.44         4.97 o                         
   0   8   2       1251.20       1387.05        33.89 o                         
   1   8   2       1048.15       1081.29        23.87 o                         
   2   8   2          7.63         10.46         4.06 o                         
   3   8   2        633.50        860.85        22.23 o                         
   4   8   2        955.31       1186.86        27.50 o                         
   5   8   2        138.72        125.96        11.57 o                         
   6   8   2       3034.20       2875.56        86.24 o                         
   7   8   2         86.03         52.22        10.08 o                         
   8   8   2          0.52         -2.98        10.47 o                         
   9   8   2         15.48         -0.42        11.42 o                         
  10   8   2       3245.70       2868.85        43.91 o                         
  11   8   2          6.51         -5.31         5.31 o                         
  12   8   2        311.18        353.05        13.70 o                         
  13   8   2        368.21        349.33        13.42 o                         
  14   8   2       1297.35       1396.78        25.05 o                         
  15   8   2        228.19        291.38        12.11 o                         
  16   8   2          0.76         13.46         8.60 o                         
  17   8   2         58.87         52.74        27.78 o                         
 -16   9   2         67.67         83.37         9.80 o                         
 -15   9   2          5.66         17.42         4.36 o                         
 -14   9   2          5.16          2.98         2.79 o                         
 -13   9   2        840.25        813.06        19.72 o                         
 -12   9   2         14.39         19.65         4.40 o                         
 -11   9   2        207.34        213.54        15.69 o                         
 -10   9   2        211.21        206.63        26.30 o                         
  -9   9   2       2730.20       2284.77       154.56 o                         
  -8   9   2         36.60         39.09        12.44 o                         
  -7   9   2        328.23        247.25        24.90 o                         
  -6   9   2        644.25        663.22        52.61 o                         
  -5   9   2        103.51         77.51         9.97 o                         
  -4   9   2        875.13        856.67        37.42 o                         
  -3   9   2        739.04        653.10        28.14 o                         
  -2   9   2         51.81         66.43         9.37 o                         
  -1   9   2       2064.68       2429.07        49.91 o                         
   0   9   2        575.65        670.51        25.88 o                         
   1   9   2        791.77        850.84        28.69 o                         
   2   9   2       2938.23       3093.34        54.18 o                         
   3   9   2       1346.19       1456.23        43.02 o                         
   4   9   2         73.19         64.68        14.35 o                         
   5   9   2         72.53         76.03         9.00 o                         
   6   9   2        526.37        598.67        41.85 o                         
   7   9   2         27.90         24.69         9.95 o                         
   8   9   2         19.22          3.42        10.71 o                         
   9   9   2         87.97         67.20         5.59 o                         
  10   9   2        571.27        468.26        16.02 o                         
  11   9   2        663.65        648.95        18.47 o                         
  12   9   2          5.69          7.77         5.04 o                         
  13   9   2        242.49        322.29        13.39 o                         
  14   9   2        240.61        251.42        13.48 o                         
  15   9   2         23.44         50.04        12.74 o                         
  16   9   2          7.07         40.20        15.40 o                         
 -16  10   2         91.55        138.87        11.31 o                         
 -15  10   2          0.89          2.80         4.85 o                         
 -14  10   2          1.61          1.87         2.51 o                         
 -13  10   2        107.90        101.82         7.22 o                         
 -12  10   2         20.23         24.84         4.71 o                         
 -11  10   2         90.42         90.94        10.68 o                         
 -10  10   2        814.52        731.84        39.54 o                         
  -9  10   2        593.22        511.57        37.77 o                         
  -8  10   2         20.18         12.43         6.44 o                         
  -7  10   2        373.22        331.10        33.16 o                         
  -6  10   2        109.19         75.72        19.56 o                         
  -5  10   2       2050.95       2362.00        80.58 o                         
  -4  10   2         16.10          9.77         6.42 o                         
  -3  10   2       2405.79       2624.98        59.57 o                         
  -2  10   2         48.67         58.42         9.42 o                         
  -1  10   2        139.76        152.12        14.14 o                         
   0  10   2       2335.62       2614.72        55.05 o                         
   1  10   2       5483.33       5700.63        88.24 o                         
   2  10   2       7801.02       7938.32       139.02 o                         
   3  10   2         10.74          2.08         5.07 o                         
   4  10   2        776.15        795.68        35.44 o                         
   5  10   2       1299.77       1096.73        75.31 o                         
   6  10   2       2352.32       2386.69        95.17 o                         
   7  10   2         65.22         41.98        12.07 o                         
   8  10   2       1616.37       1330.55        33.84 o                         
   9  10   2        132.55        104.76         7.26 o                         
  10  10   2        891.55        797.77        20.95 o                         
  11  10   2          6.93          1.50         5.93 o                         
  12  10   2         47.81         68.27         7.04 o                         
  13  10   2          0.28          6.27         6.64 o                         
  14  10   2          0.53          8.01         5.86 o                         
  15  10   2        447.54        568.51        16.30 o                         
  16  10   2        305.92        346.97        18.30 o                         
 -15  11   2         18.62         24.65         5.82 o                         
 -14  11   2          0.97         -0.67         2.82 o                         
 -13  11   2        138.49        148.80         9.60 o                         
 -12  11   2        224.10        210.17        13.07 o                         
 -11  11   2       1038.14       1116.77        33.37 o                         
 -10  11   2       1706.50       1716.22        60.38 o                         
  -9  11   2        289.98        293.54        25.29 o                         
  -8  11   2       1056.61        893.88        81.48 o                         
  -7  11   2        512.64        398.68        26.35 o                         
  -6  11   2        947.13        867.35        94.88 o                         
  -5  11   2        174.28        209.16        21.73 o                         
  -4  11   2        194.80        201.28        20.65 o                         
  -3  11   2       5020.01       5121.90       104.20 o                         
  -2  11   2       1266.86       1383.41        50.49 o                         
  -1  11   2          0.75          7.93         5.89 o                         
   0  11   2       4429.89       4591.48       102.95 o                         
   1  11   2         22.72         28.83         8.46 o                         
   2  11   2        153.13        117.45        14.65 o                         
   3  11   2        874.32        941.14        36.21 o                         
   4  11   2        189.26        144.40        14.97 o                         
   5  11   2        908.60        881.07        48.31 o                         
   6  11   2       1052.48        894.69        62.37 o                         
   7  11   2        134.04        121.38        10.95 o                         
   8  11   2         17.87         21.46         5.88 o                         
   9  11   2        192.02        190.60         9.70 o                         
  10  11   2        125.48         96.11         9.23 o                         
  11  11   2          6.06          7.15         7.46 o                         
  12  11   2        187.67        156.76        10.85 o                         
  13  11   2        339.22        415.28        16.01 o                         
  14  11   2        502.05        584.01        17.43 o                         
  15  11   2          1.41         39.26         9.99 o                         
  16  11   2          5.14         -5.69         5.69 o                         
 -15  12   2        159.56        212.22        14.09 o                         
 -14  12   2          5.08         -0.82         2.72 o                         
 -13  12   2         69.20         89.72         7.41 o                         
 -12  12   2        148.96        140.14         9.64 o                         
 -11  12   2        150.53        164.22        13.16 o                         
 -10  12   2        516.35        575.38        34.57 o                         
  -9  12   2         11.52         10.37         7.20 o                         
  -8  12   2         27.34         19.09         9.46 o                         
  -7  12   2       3202.52       2552.59       223.96 o                         
  -6  12   2       3444.77       2721.91       232.04 o                         
  -5  12   2         29.41         29.93         7.59 o                         
  -4  12   2       1113.01       1126.36        68.44 o                         
  -3  12   2        492.95        454.43        32.15 o                         
  -2  12   2          0.54          3.82         6.86 o                         
  -1  12   2         12.62         24.79         8.41 o                         
   0  12   2        350.34        291.02        38.77 o                         
   1  12   2        893.37        914.93        42.03 o                         
   2  12   2         19.32         19.66         7.71 o                         
   3  12   2        171.84        167.24        16.56 o                         
   4  12   2        137.09        113.20        15.74 o                         
   5  12   2       2196.72       1769.05        86.87 o                         
   6  12   2         99.93        105.81        23.52 o                         
   7  12   2        191.35        164.63        14.76 o                         
   8  12   2        297.84        236.93        13.98 o                         
   9  12   2        139.88        122.26         9.45 o                         
  10  12   2       2520.95       2605.05        48.02 o                         
  11  12   2        238.95        277.51        19.81 o                         
  12  12   2        552.16        617.96        21.48 o                         
  13  12   2         58.48        102.66        18.06 o                         
  14  12   2        233.10        298.54        25.80 o                         
  15  12   2         65.17         73.42         9.08 o                         
 -14  13   2          7.65          9.28         2.44 o                         
 -13  13   2          0.93          8.10         3.23 o                         
 -12  13   2         24.84         19.42         4.61 o                         
 -11  13   2          3.10          6.17         5.08 o                         
 -10  13   2          9.23          1.01         7.43 o                         
  -9  13   2         12.12         13.26         8.31 o                         
  -8  13   2        167.46        184.68        20.14 o                         
  -7  13   2        333.28        355.71        28.26 o                         
  -6  13   2       2699.48       2361.06        72.98 o                         
  -5  13   2          7.68          4.81         7.38 o                         
  -4  13   2          0.35          9.60         6.39 o                         
  -3  13   2       3745.59       3124.99        82.03 o                         
  -2  13   2         22.76         27.69        10.67 o                         
  -1  13   2        272.34        270.63        24.74 o                         
   0  13   2        125.34        102.34        16.05 o                         
   1  13   2        179.96        114.57        20.76 o                         
   2  13   2        267.19        183.91        33.40 o                         
   3  13   2         88.30         68.03         7.50 o                         
   4  13   2        196.18        175.86        18.87 o                         
   5  13   2        308.56        288.61        27.05 o                         
   6  13   2       2649.75       2397.85        52.94 o                         
   7  13   2        170.54        186.81        15.29 o                         
   8  13   2       1770.21       1827.60        42.26 o                         
   9  13   2         64.06         61.57         7.54 o                         
  10  13   2        813.51        926.48        31.86 o                         
  11  13   2         50.27         49.71        13.85 o                         
  12  13   2        150.03        150.68        12.35 o                         
  13  13   2        193.93        218.57        13.32 o                         
  14  13   2          4.40          5.95        15.50 o                         
 -13  14   2         17.83         20.44         3.46 o                         
 -12  14   2         14.05         14.67         4.06 o                         
 -11  14   2        772.36        919.80        27.38 o                         
 -10  14   2        180.46        170.29        18.70 o                         
  -9  14   2          5.65          3.41         8.29 o                         
  -8  14   2         68.99         32.23        10.22 o                         
  -7  14   2        514.34        500.90        33.82 o                         
  -6  14   2       1877.21       1889.12        65.35 o                         
  -5  14   2         30.07         31.75         7.69 o                         
  -4  14   2        415.55        446.00        23.90 o                         
  -3  14   2       3538.40       3087.75       105.84 o                         
  -2  14   2        322.56        309.21        28.02 o                         
  -1  14   2        618.79        588.23        37.51 o                         
   0  14   2       1303.81       1159.22        36.48 o                         
   1  14   2       1034.06        934.03        32.67 o                         
   2  14   2       1067.57        985.46        33.56 o                         
   3  14   2        151.00        148.76        13.77 o                         
   4  14   2        260.48        266.75        17.55 o                         
   5  14   2        137.49        114.62        12.03 o                         
   6  14   2        151.19        172.84        12.13 o                         
   7  14   2        134.08        114.95        12.43 o                         
   8  14   2        285.43        306.36        19.18 o                         
   9  14   2         10.19          3.94         4.38 o                         
  10  14   2         22.00         14.76         4.50 o                         
  11  14   2         74.09         94.40        11.08 o                         
  12  14   2        272.08        387.29        17.21 o                         
  13  14   2         18.22         15.19        13.53 o                         
  14  14   2         32.47         22.15         6.33 o                         
 -13  15   2        150.04        124.92        11.19 o                         
 -12  15   2         53.20         64.85         7.44 o                         
 -11  15   2        477.78        556.88        16.58 o                         
 -10  15   2        335.85        372.43        17.79 o                         
  -9  15   2          2.12          1.19         6.43 o                         
  -8  15   2        406.35        467.10        31.29 o                         
  -7  15   2          7.44          9.50         7.58 o                         
  -6  15   2        447.80        490.35        33.89 o                         
  -5  15   2        548.59        520.29        25.40 o                         
  -4  15   2        125.33        105.00        12.12 o                         
  -3  15   2        554.07        536.46        42.59 o                         
  -2  15   2       2314.28       2195.08        73.02 o                         
  -1  15   2          1.75          4.16         6.99 o                         
   0  15   2         44.98         33.54         6.88 o                         
   1  15   2         27.16         28.47         6.85 o                         
   2  15   2          4.97          2.60         5.40 o                         
   3  15   2          9.63          2.45         5.14 o                         
   4  15   2        242.06        194.41        15.38 o                         
   5  15   2         53.73         38.89         7.51 o                         
   6  15   2        106.24         95.08        11.34 o                         
   7  15   2         25.87          7.71         5.84 o                         
   8  15   2         45.21         35.51         7.21 o                         
   9  15   2        245.74        257.51        13.71 o                         
  10  15   2        139.51        139.73        10.57 o                         
  11  15   2         44.67         43.96         7.32 o                         
  12  15   2        571.88        762.14        51.14 o                         
  13  15   2          9.12         13.92         6.73 o                         
 -12  16   2          0.00         -0.81         2.04 o                         
 -11  16   2        337.10        453.42        16.68 o                         
 -10  16   2        148.03        190.32        12.26 o                         
  -9  16   2          0.15          9.37         6.95 o                         
  -8  16   2          6.56          7.41         7.40 o                         
  -7  16   2        137.49        108.30        15.25 o                         
  -6  16   2        344.54        327.08        27.02 o                         
  -5  16   2        539.57        498.20        24.16 o                         
  -4  16   2        180.35        186.11        15.42 o                         
  -3  16   2        535.17        625.05        35.49 o                         
  -2  16   2         66.97         67.24        14.41 o                         
  -1  16   2        843.69        833.16        44.16 o                         
   0  16   2         95.86        111.85        12.12 o                         
   1  16   2         98.95         88.82        10.71 o                         
   2  16   2        232.56        241.09        17.16 o                         
   3  16   2        209.82        230.48        16.67 o                         
   4  16   2        205.93        168.49        14.41 o                         
   5  16   2        201.36        241.77        16.51 o                         
   6  16   2         10.86          7.57         5.53 o                         
   7  16   2        210.41        236.00        22.01 o                         
   8  16   2        326.39        297.81        19.86 o                         
   9  16   2        138.56        165.12        10.44 o                         
  10  16   2          6.37         10.32         3.83 o                         
  11  16   2          8.75          8.36         5.48 o                         
  12  16   2        131.73        160.05        14.01 o                         
 -11  17   2        108.60        144.53         8.44 o                         
 -10  17   2          2.77          0.02         2.96 o                         
  -9  17   2         11.09          9.63         4.50 o                         
  -8  17   2        177.03        208.71        19.41 o                         
  -7  17   2        205.95        189.33        19.29 o                         
  -6  17   2         27.93         33.34         9.35 o                         
  -5  17   2          8.33         16.10         5.47 o                         
  -4  17   2        170.62        180.19        14.42 o                         
  -3  17   2        800.37        885.19        44.90 o                         
  -2  17   2          2.89          6.76         7.43 o                         
  -1  17   2        135.57        139.44        19.02 o                         
   0  17   2        305.64        303.55        18.84 o                         
   1  17   2        739.07        775.03        29.57 o                         
   2  17   2        288.27        337.22        19.76 o                         
   3  17   2          3.44          7.23         5.17 o                         
   4  17   2         37.42         34.42         7.25 o                         
   5  17   2         10.80         11.14         5.43 o                         
   6  17   2         29.84         32.77         7.29 o                         
   7  17   2          0.54         -1.38         7.26 o                         
   8  17   2        338.13        388.14        54.85 o                         
   9  17   2        203.71        174.57        18.67 o                         
  10  17   2         23.50         18.26         4.86 o                         
 -10  18   2          6.17          3.64         3.66 o                         
  -9  18   2         15.73          7.58         3.43 o                         
  -8  18   2         48.77         86.73        10.59 o                         
  -7  18   2         47.81         58.91        10.70 o                         
  -6  18   2        130.49        124.23        15.47 o                         
  -5  18   2        139.87        141.43        11.77 o                         
  -4  18   2         95.02        103.42        14.90 o                         
  -3  18   2        280.87        321.02        26.09 o                         
  -2  18   2         82.79        102.06        16.06 o                         
  -1  18   2       1237.87       1297.88        51.97 o                         
   0  18   2          1.75          5.47         4.89 o                         
   1  18   2          1.59         -0.48         4.84 o                         
   2  18   2         63.28         81.81        10.24 o                         
   3  18   2         80.63         79.21         9.98 o                         
   4  18   2        225.20        306.06        17.60 o                         
   5  18   2        146.91        136.60        11.75 o                         
   6  18   2          8.82         11.57         5.00 o                         
   7  18   2        324.82        362.56        71.33 o                         
   8  18   2        192.24        199.96        27.47 o                         
   9  18   2          2.16          2.90         3.04 o                         
  -8  19   2         68.98        113.07         7.90 o                         
  -7  19   2        569.73        614.90        29.64 o                         
  -6  19   2        433.67        408.47        23.17 o                         
  -5  19   2        452.63        416.37        24.44 o                         
  -4  19   2        245.15        257.96        20.88 o                         
  -3  19   2          0.19          4.95         6.25 o                         
  -2  19   2         43.89         45.07        10.11 o                         
  -1  19   2         62.08         54.92        11.53 o                         
   0  19   2         10.93         11.33         7.53 o                         
   1  19   2         43.27         48.79         7.47 o                         
   2  19   2        197.95        252.57        18.58 o                         
   3  19   2        397.75        422.61        28.37 o                         
   4  19   2          4.06          4.43         4.13 o                         
   5  19   2          6.77         11.91         4.80 o                         
   6  19   2        416.70        470.12        26.84 o                         
   7  19   2         25.98         30.06         5.73 o                         
   8  19   2          7.75          3.33         3.11 o                         
  -5  20   2         61.06         25.98         4.70 o                         
  -4  20   2          1.90          1.11         4.23 o                         
  -3  20   2        194.59        212.05        17.83 o                         
  -2  20   2         36.60         39.33         9.34 o                         
  -1  20   2          0.34         -4.54         5.73 o                         
   0  20   2        220.30        270.49        21.22 o                         
   1  20   2        174.59        198.48        12.32 o                         
   2  20   2          7.28          9.38         4.17 o                         
   3  20   2         13.15         26.45         5.30 o                         
   4  20   2        351.16        440.22        22.96 o                         
   5  20   2         13.93         18.81         4.27 o                         
   6  20   2        131.15        121.54        34.24 o                         
   7  20   2         85.45         72.01         9.24 o                         
  -3  21   2         10.15          4.82         4.10 o                         
  -2  21   2         23.48         17.54         5.80 o                         
  -1  21   2        101.80        139.32        13.50 o                         
   0  21   2        223.10        276.43        18.81 o                         
   1  21   2         15.34         18.24         6.41 o                         
   2  21   2         38.27         49.37         8.47 o                         
   3  21   2          2.60          3.28         3.57 o                         
   4  21   2         28.55         20.32         5.50 o                         
  -4 -20   3        404.54        419.29        20.61 o                         
  -3 -20   3         66.24         69.25         6.41 o                         
  -2 -20   3        102.18         76.87         6.85 o                         
  -1 -20   3          0.02         -1.19         3.55 o                         
   0 -20   3          4.16          6.94         5.22 o                         
   1 -20   3         90.34        121.63        13.50 o                         
   2 -20   3        422.08        475.75        25.30 o                         
   3 -20   3         91.57        105.91        12.04 o                         
   4 -20   3         17.68         14.26         5.50 o                         
  -7 -19   3        237.43        226.49        14.98 o                         
  -6 -19   3         17.42         14.19         6.15 o                         
  -5 -19   3         87.24         89.21        11.48 o                         
  -4 -19   3          2.30          0.66         3.68 o                         
  -3 -19   3        170.40        170.89        17.11 o                         
  -2 -19   3         10.90         15.22         5.10 o                         
  -1 -19   3        138.39        145.58        10.88 o                         
   0 -19   3         34.08         38.70         9.55 o                         
   1 -19   3          2.36          1.68         5.69 o                         
   2 -19   3         86.55         98.59        13.73 o                         
   3 -19   3        124.37        186.96        18.00 o                         
   4 -19   3          4.50          5.17         3.57 o                         
   5 -19   3         68.70         90.82         8.31 o                         
   6 -19   3         80.50         82.88         7.42 o                         
   7 -19   3         95.54        113.99        11.63 o                         
  -8 -18   3          9.20          1.35         4.18 o                         
  -7 -18   3          5.10          7.93         3.44 o                         
  -6 -18   3          0.03         -5.46         6.83 o                         
  -5 -18   3          1.72         -7.74         7.74 o                         
  -4 -18   3        375.70        346.83        41.82 o                         
  -3 -18   3        428.46        512.10        30.22 o                         
  -2 -18   3         30.59         44.14         7.36 o                         
  -1 -18   3        132.14        182.58        13.76 o                         
   0 -18   3         43.41         54.47        11.39 o                         
   1 -18   3         20.65         31.37         9.84 o                         
   2 -18   3        781.20        866.05        40.55 o                         
   3 -18   3        421.92        437.16        32.59 o                         
   4 -18   3          0.67          1.24         5.29 o                         
   5 -18   3        652.67        793.60        26.08 o                         
   6 -18   3         42.28         61.96         7.59 o                         
   7 -18   3          2.59          7.13         6.23 o                         
   8 -18   3        140.85        188.50        16.09 o                         
   9 -18   3          0.79          5.76         4.62 o                         
  -9 -17   3         96.21        107.60         8.33 o                         
  -8 -17   3          0.81         -4.72         4.72 o                         
  -7 -17   3        149.27        149.08        11.08 o                         
  -6 -17   3         27.39         28.04         6.05 o                         
  -5 -17   3         81.88         62.02        13.36 o                         
  -4 -17   3         49.14         58.77         8.37 o                         
  -3 -17   3         21.83         26.10         6.41 o                         
  -2 -17   3         53.38         30.67         7.26 o                         
  -1 -17   3         84.98         95.52        13.74 o                         
   0 -17   3        147.41        118.67        11.65 o                         
   1 -17   3          2.86          3.58         7.09 o                         
   2 -17   3        581.78        598.46        35.91 o                         
   3 -17   3        110.24        135.39        12.52 o                         
   4 -17   3         14.68         11.82         5.20 o                         
   5 -17   3         75.77         88.39        10.62 o                         
   6 -17   3          1.50          3.32         4.31 o                         
   7 -17   3         10.60          9.81         4.28 o                         
   8 -17   3         61.99         66.22        11.15 o                         
   9 -17   3          0.89         -3.15         3.41 o                         
  10 -17   3         15.98         12.56         4.05 o                         
  11 -17   3         26.40         20.48         5.39 o                         
 -11 -16   3        340.98        315.67        17.90 o                         
 -10 -16   3         19.83         10.90         4.03 o                         
  -9 -16   3          8.24         -5.86         5.86 o                         
  -8 -16   3        194.50        219.60        13.99 o                         
  -7 -16   3         68.35         67.91         8.75 o                         
  -6 -16   3          0.21         -4.46         7.55 o                         
  -5 -16   3          0.71          1.29         7.29 o                         
  -4 -16   3          1.35          1.02         5.78 o                         
  -3 -16   3         25.84         30.84         9.95 o                         
  -2 -16   3        412.83        419.47        31.17 o                         
  -1 -16   3        460.18        524.59        34.95 o                         
   0 -16   3        752.66        797.48        42.56 o                         
   1 -16   3         88.72         88.60        15.14 o                         
   2 -16   3       1270.86       1332.88        54.74 o                         
   3 -16   3         14.81         12.38         7.63 o                         
   4 -16   3       2536.73       2644.39        77.40 o                         
   5 -16   3         71.30         96.23        11.17 o                         
   6 -16   3        511.05        565.51        24.38 o                         
   7 -16   3        187.65        188.58        14.34 o                         
   8 -16   3        314.39        400.38        26.97 o                         
   9 -16   3        181.26        204.39        18.68 o                         
  10 -16   3        146.15        147.08        29.47 o                         
  11 -16   3         27.33         39.22        13.85 o                         
  12 -16   3        308.01        292.76        16.96 o                         
 -12 -15   3        277.45        294.78        17.29 o                         
 -11 -15   3        526.07        509.92        54.65 o                         
 -10 -15   3         37.33         29.96         8.57 o                         
  -9 -15   3         57.05         63.73         8.13 o                         
  -8 -15   3        462.41        461.17        31.05 o                         
  -7 -15   3        338.89        342.40        28.29 o                         
  -6 -15   3         25.54         18.47         9.02 o                         
  -5 -15   3        203.20        226.20        24.43 o                         
  -4 -15   3          0.41          6.15         5.42 o                         
  -3 -15   3        104.80        107.10        12.10 o                         
  -2 -15   3        745.67        671.59        40.13 o                         
  -1 -15   3        243.78        271.43        26.24 o                         
   0 -15   3       1527.89       1524.70        59.12 o                         
   1 -15   3        374.05        391.89        30.07 o                         
   2 -15   3       1822.55       1726.45        63.35 o                         
   3 -15   3        985.67        981.82        48.14 o                         
   4 -15   3          3.13          3.27         6.21 o                         
   5 -15   3         97.92         75.10        11.05 o                         
   6 -15   3         22.42         21.68         7.51 o                         
   7 -15   3       1222.93       1341.84        31.74 o                         
   8 -15   3         29.37         23.82         7.00 o                         
   9 -15   3        390.40        411.69        27.53 o                         
  10 -15   3          0.25          3.87         5.99 o                         
  11 -15   3          2.37         -1.10         3.58 o                         
  12 -15   3        215.84        178.56        10.52 o                         
 -13 -14   3         17.08         19.28         5.66 o                         
 -12 -14   3         75.92         72.12        12.52 o                         
 -11 -14   3         27.12         19.73         4.99 o                         
 -10 -14   3        192.11        209.81        13.61 o                         
  -9 -14   3          4.27         -5.41         8.77 o                         
  -8 -14   3         86.24        101.32        16.55 o                         
  -7 -14   3         26.12         12.34         8.57 o                         
  -6 -14   3          0.79         -2.22         7.76 o                         
  -5 -14   3        438.16        489.08        35.64 o                         
  -4 -14   3        262.61        213.01        16.98 o                         
  -3 -14   3        622.87        591.32        27.65 o                         
  -2 -14   3       1020.21        949.44        48.12 o                         
  -1 -14   3         37.21         32.85        11.37 o                         
   0 -14   3        464.72        450.58        32.78 o                         
   1 -14   3        467.50        392.88        30.07 o                         
   2 -14   3         10.70         21.79         8.78 o                         
   3 -14   3          1.11         10.63         7.89 o                         
   4 -14   3        306.25        264.81        19.27 o                         
   5 -14   3        851.51        866.27        34.00 o                         
   6 -14   3        126.42        107.77        12.92 o                         
   7 -14   3          0.92          0.90         5.49 o                         
   8 -14   3        105.58        116.77        12.48 o                         
   9 -14   3         91.49         60.32         9.51 o                         
  10 -14   3        158.00        152.47        14.37 o                         
  11 -14   3        435.09        415.39        51.13 o                         
  12 -14   3        152.67        155.47        19.83 o                         
  13 -14   3         49.12         40.89         4.27 o                         
 -13 -13   3         89.51         85.64         7.39 o                         
 -12 -13   3        133.91        127.15        12.03 o                         
 -11 -13   3        279.52        238.36        11.26 o                         
 -10 -13   3         50.36         35.98         6.48 o                         
  -9 -13   3        154.12        161.36        12.96 o                         
  -8 -13   3          2.16          3.32         7.44 o                         
  -7 -13   3         62.38         59.99        13.86 o                         
  -6 -13   3        415.07        460.78        34.20 o                         
  -5 -13   3         57.42         42.09        12.52 o                         
  -4 -13   3        244.59        239.13        17.95 o                         
  -3 -13   3         85.36         76.82        10.35 o                         
  -2 -13   3          7.25         11.62         5.90 o                         
  -1 -13   3        528.95        429.83        32.52 o                         
   0 -13   3        896.04        868.16        40.49 o                         
   1 -13   3         23.12         21.22         9.47 o                         
   2 -13   3        171.33        129.77        16.28 o                         
   3 -13   3        118.44        127.33        17.91 o                         
   4 -13   3        497.29        340.76        27.92 o                         
   5 -13   3         61.49         39.05        10.64 o                         
   6 -13   3        199.71        197.26        16.78 o                         
   7 -13   3         35.27         50.31        14.96 o                         
   8 -13   3        249.77        211.96        16.29 o                         
   9 -13   3        387.28        415.92        23.21 o                         
  10 -13   3        277.41        319.95        18.85 o                         
  11 -13   3         17.85         23.30         6.97 o                         
  12 -13   3          0.42          0.97         3.54 o                         
  13 -13   3         56.40         66.66         6.42 o                         
  14 -13   3         16.16         23.20         4.14 o                         
 -14 -12   3        119.33        136.02         8.43 o                         
 -13 -12   3        404.57        412.11        30.86 o                         
 -12 -12   3        133.87        112.67        14.13 o                         
 -11 -12   3          0.16         -6.09         6.42 o                         
 -10 -12   3         94.87         77.09         8.92 o                         
  -9 -12   3        814.29        789.75        23.47 o                         
  -8 -12   3        295.54        252.51        13.82 o                         
  -7 -12   3         15.39         21.58         5.14 o                         
  -6 -12   3        116.05         84.19        10.63 o                         
  -5 -12   3        555.18        485.34        19.06 o                         
  -4 -12   3        365.79        292.71        19.77 o                         
  -3 -12   3         21.78         22.97        10.27 o                         
  -2 -12   3        795.80        620.17        42.03 o                         
  -1 -12   3        480.23        453.32        35.23 o                         
   0 -12   3         21.51         28.95        10.88 o                         
   1 -12   3        464.30        455.85        31.56 o                         
   2 -12   3        255.26        184.22        23.88 o                         
   3 -12   3        732.46        678.98        57.92 o                         
   4 -12   3       2029.22       1939.72        67.78 o                         
   5 -12   3        735.77        699.77        30.52 o                         
   6 -12   3          3.61          1.52         4.74 o                         
   7 -12   3        384.16        339.07        30.12 o                         
   8 -12   3        290.42        267.72        27.52 o                         
   9 -12   3        844.69        847.51        49.31 o                         
  10 -12   3        172.36        131.17        13.07 o                         
  11 -12   3          0.13         -0.27         3.94 o                         
  12 -12   3          3.80         12.11         4.36 o                         
  13 -12   3         59.44         73.15         6.94 o                         
  14 -12   3         27.06         43.85         9.94 o                         
  15 -12   3        142.32        135.56        11.48 o                         
 -14 -11   3         11.31         15.71         6.70 o                         
 -13 -11   3         94.03         69.14         7.64 o                         
 -12 -11   3          7.10          4.19         6.45 o                         
 -11 -11   3         24.28         22.33         6.58 o                         
 -10 -11   3         90.68         94.31         8.84 o                         
  -9 -11   3        293.18        276.33        14.30 o                         
  -8 -11   3        376.51        388.84        14.93 o                         
  -7 -11   3         37.22         31.55         5.28 o                         
  -6 -11   3          8.68         11.75         4.81 o                         
  -5 -11   3        260.82        265.05        12.46 o                         
  -4 -11   3        304.49        267.61        27.55 o                         
  -3 -11   3        717.66        687.06        42.48 o                         
  -2 -11   3        104.20        103.27        16.76 o                         
  -1 -11   3        670.50        614.87        38.62 o                         
   0 -11   3       1505.49       1352.33        54.96 o                         
   1 -11   3          3.75          8.28         7.45 o                         
   2 -11   3         30.19         24.80         9.48 o                         
   3 -11   3        189.72        219.88        32.05 o                         
   4 -11   3        944.47        980.13        66.58 o                         
   5 -11   3        202.24        185.55        30.06 o                         
   6 -11   3        188.96        189.69        18.41 o                         
   7 -11   3        440.40        392.64        31.72 o                         
   8 -11   3        239.95        213.84        24.11 o                         
   9 -11   3         38.86         33.73         7.75 o                         
  10 -11   3         47.90         63.92         9.66 o                         
  11 -11   3          5.14         12.76         5.91 o                         
  12 -11   3         11.38         11.72         4.43 o                         
  13 -11   3          0.78         -1.15         3.45 o                         
  14 -11   3         53.00         51.36         9.67 o                         
  15 -11   3         31.56         37.25         7.24 o                         
 -15 -10   3          0.27          3.43         3.30 o                         
 -14 -10   3         74.94         43.61         8.73 o                         
 -13 -10   3        197.75        191.28        12.41 o                         
 -12 -10   3        254.25        229.29        11.99 o                         
 -11 -10   3          0.03          4.36         3.97 o                         
 -10 -10   3          3.31         12.52         4.98 o                         
  -9 -10   3       1676.77       1675.36        43.51 o                         
  -8 -10   3       1077.57        997.55        23.42 o                         
  -7 -10   3          6.01          5.23         3.67 o                         
  -6 -10   3         33.74         14.83        10.69 o                         
  -5 -10   3        809.14        737.12        54.93 o                         
  -4 -10   3        126.34        102.57        16.54 o                         
  -3 -10   3        361.82        325.81        28.31 o                         
  -2 -10   3       1463.36       1436.07        55.83 o                         
  -1 -10   3        497.80        513.17        25.74 o                         
   0 -10   3       3147.05       3614.19       132.78 o                         
   1 -10   3        796.73        839.38        32.32 o                         
   2 -10   3       4234.94       4291.33       117.20 o                         
   3 -10   3       1225.39       1052.09        77.97 o                         
   4 -10   3        118.33        151.80        25.71 o                         
   5 -10   3        589.66        563.82        49.79 o                         
   6 -10   3       2965.40       3103.79       118.93 o                         
   7 -10   3        205.10        174.95        25.32 o                         
   8 -10   3          5.50         12.90         8.60 o                         
   9 -10   3        317.46        338.64        29.29 o                         
  10 -10   3          1.69          6.48         5.52 o                         
  11 -10   3         66.27         50.09         8.23 o                         
  12 -10   3         18.41         12.63         4.48 o                         
  13 -10   3          4.53          8.33         3.98 o                         
  14 -10   3         53.59         70.59         8.92 o                         
  15 -10   3          1.30          1.96         5.08 o                         
  16 -10   3         36.44         42.96         7.08 o                         
 -15  -9   3         30.75         41.91         5.56 o                         
 -14  -9   3          0.03         -7.67         9.17 o                         
 -13  -9   3        146.99        118.07        10.26 o                         
 -12  -9   3        520.61        560.31        18.76 o                         
 -11  -9   3         97.26        101.87         8.12 o                         
 -10  -9   3        304.28        316.68        13.59 o                         
  -9  -9   3          2.99          2.72         4.61 o                         
  -8  -9   3        139.50        146.56         9.33 o                         
  -7  -9   3        154.80        136.41        20.39 o                         
  -6  -9   3       1828.81       1698.50        65.88 o                         
  -5  -9   3        475.02        493.05        40.32 o                         
  -4  -9   3        458.12        390.75        29.85 o                         
  -3  -9   3        376.01        388.54        28.86 o                         
  -2  -9   3        611.06        649.01        30.39 o                         
  -1  -9   3        633.78        635.72        26.42 o                         
   0  -9   3       2946.80       2748.50        73.50 o                         
   1  -9   3         45.00         61.10         8.68 o                         
   2  -9   3        510.77        585.49        34.28 o                         
   3  -9   3         36.50         46.45        11.23 o                         
   4  -9   3       3241.42       3733.55       173.06 o                         
   5  -9   3        546.22        584.61        47.27 o                         
   6  -9   3        742.34        872.04        59.55 o                         
   7  -9   3          0.14         11.66         8.15 o                         
   8  -9   3         19.12         15.54         9.15 o                         
   9  -9   3        264.34        251.07        24.61 o                         
  10  -9   3        682.61        594.11        26.27 o                         
  11  -9   3         98.36         81.65        13.47 o                         
  12  -9   3        281.46        267.39        13.54 o                         
  13  -9   3          2.55         19.52         8.12 o                         
  14  -9   3        443.40        463.87        21.31 o                         
  15  -9   3         18.53         17.90         7.01 o                         
  16  -9   3        339.64        329.02        19.69 o                         
 -16  -8   3          0.56         -0.77         3.83 o                         
 -15  -8   3         25.03         23.07        10.66 o                         
 -14  -8   3         41.27         41.95         4.77 o                         
 -13  -8   3         20.13         10.77         6.63 o                         
 -12  -8   3        129.67        132.79        11.52 o                         
 -11  -8   3         11.33         11.16         4.77 o                         
 -10  -8   3          0.21          6.29         4.90 o                         
  -9  -8   3       1703.56       1451.91        28.44 o                         
  -8  -8   3        122.54         87.48        11.93 o                         
  -7  -8   3       2183.79       2126.16        74.58 o                         
  -6  -8   3        233.03        205.47        22.38 o                         
  -5  -8   3        257.51        229.21        22.49 o                         
  -4  -8   3       4831.70       5126.36       128.13 o                         
  -3  -8   3       1182.62       1096.97        39.03 o                         
  -2  -8   3        214.24        256.42        14.40 o                         
  -1  -8   3        924.12        859.87        28.41 o                         
   0  -8   3          3.41         10.26         4.84 o                         
   1  -8   3       1540.24       1962.39        42.17 o                         
   2  -8   3       4318.18       4884.91       121.67 o                         
   3  -8   3         51.24         21.67         7.84 o                         
   4  -8   3       5066.03       6030.11       319.78 o                         
   5  -8   3        614.19        699.34        48.61 o                         
   6  -8   3        596.83        702.49        51.33 o                         
   7  -8   3        377.44        384.21        33.52 o                         
   8  -8   3        710.06        717.20        54.06 o                         
   9  -8   3        319.99        265.45        25.89 o                         
  10  -8   3       1554.09       1462.29        34.48 o                         
  11  -8   3          8.72         -0.03         4.85 o                         
  12  -8   3        149.75        146.42        13.97 o                         
  13  -8   3         43.74         51.94         7.25 o                         
  14  -8   3         25.75         46.60         8.99 o                         
  15  -8   3         16.43         23.85         7.50 o                         
  16  -8   3        283.89        393.42        22.90 o                         
  17  -8   3         26.95         23.58         5.82 o                         
 -16  -7   3         27.03         32.53         6.06 o                         
 -15  -7   3         24.76         20.37         4.27 o                         
 -14  -7   3          1.83          3.86         6.33 o                         
 -13  -7   3         87.10         87.49         8.53 o                         
 -12  -7   3        466.59        532.21        14.98 o                         
 -11  -7   3        394.77        403.60        13.43 o                         
 -10  -7   3         99.04        100.81         7.03 o                         
  -9  -7   3         86.89         73.95         7.13 o                         
  -8  -7   3         77.47         44.67        14.61 o                         
  -7  -7   3          4.46          9.47         8.52 o                         
  -6  -7   3       5497.04       5705.82       141.16 o                         
  -5  -7   3        886.83        969.66        37.70 o                         
  -4  -7   3         98.37         87.25        11.72 o                         
  -3  -7   3        823.42        927.92        28.77 o                         
  -2  -7   3        691.13        741.96        24.31 o                         
  -1  -7   3        512.72        504.37        17.75 o                         
   0  -7   3        152.44        250.77        14.51 o                         
   1  -7   3         93.79        127.75        10.34 o                         
   2  -7   3        794.02        970.66        27.57 o                         
   3  -7   3       2678.29       2734.67        77.06 o                         
   4  -7   3        261.31        320.66        22.92 o                         
   5  -7   3        213.06        278.35        29.32 o                         
   6  -7   3        612.48        565.53        43.77 o                         
   7  -7   3        582.83        680.26        41.68 o                         
   8  -7   3       1597.45       1230.87       115.42 o                         
   9  -7   3        437.80        308.18        53.47 o                         
  10  -7   3        567.46        454.83        17.84 o                         
  11  -7   3         57.05         68.53         8.08 o                         
  12  -7   3         35.15         23.55         6.38 o                         
  13  -7   3         88.90         90.24         8.18 o                         
  14  -7   3         45.39         70.80         9.91 o                         
  15  -7   3         19.03         41.52        19.07 o                         
  16  -7   3        108.42        141.99        14.47 o                         
  17  -7   3         72.55         60.51         8.87 o                         
 -16  -6   3         11.22          9.49         3.48 o                         
 -15  -6   3         48.37         48.81        12.66 o                         
 -14  -6   3         24.97         17.43         4.20 o                         
 -13  -6   3         12.19         10.69         4.32 o                         
 -12  -6   3        200.06        219.34         9.76 o                         
 -11  -6   3        188.82        177.32         8.96 o                         
 -10  -6   3        397.12        337.50        12.16 o                         
  -9  -6   3       2159.40       2166.27        96.29 o                         
  -8  -6   3        954.40        954.24        60.79 o                         
  -7  -6   3         32.29         26.72         9.48 o                         
  -6  -6   3        864.98        946.46        37.10 o                         
  -5  -6   3        101.40         75.59        10.72 o                         
  -4  -6   3       3194.05       3127.87        59.58 o                         
  -3  -6   3       5123.03       5918.55        67.91 o                         
  -2  -6   3       1025.46       1168.57        26.22 o                         
  -1  -6   3       4080.40       4540.89        53.74 o                         
   0  -6   3        466.27        650.06        17.90 o                         
   1  -6   3       1037.76       1235.50        28.45 o                         
   2  -6   3          1.76          4.70         3.73 o                         
   3  -6   3        508.75        427.71        19.94 o                         
   4  -6   3          1.18         25.66         7.59 o                         
   5  -6   3       6834.63       7740.87       148.81 o                         
   6  -6   3         83.85         54.83        14.91 o                         
   7  -6   3        608.69        658.39        46.79 o                         
   8  -6   3       1661.07       1477.37        75.10 o                         
   9  -6   3        324.40        254.74        35.24 o                         
  10  -6   3        161.90        175.65        36.07 o                         
  11  -6   3        191.49        173.66        10.72 o                         
  12  -6   3        677.35        533.05        24.59 o                         
  13  -6   3        135.37        129.69        18.38 o                         
  14  -6   3        130.89        152.04        13.24 o                         
  15  -6   3         13.68          4.28        20.70 o                         
  16  -6   3        213.03        238.69        19.59 o                         
  17  -6   3        155.72        124.08        12.70 o                         
 -16  -5   3        270.00        256.17        12.96 o                         
 -15  -5   3       1396.16       1764.21        43.35 o                         
 -14  -5   3        511.34        496.87        17.55 o                         
 -13  -5   3         56.57         55.96         5.87 o                         
 -12  -5   3        376.91        336.04        12.17 o                         
 -11  -5   3         82.46         77.28         5.95 o                         
 -10  -5   3         63.49         61.53         5.46 o                         
  -9  -5   3        498.01        450.16        43.30 o                         
  -8  -5   3       3318.92       3279.19       108.40 o                         
  -7  -5   3       3151.13       3091.82        80.60 o                         
  -6  -5   3        681.71        648.33        29.58 o                         
  -5  -5   3       1168.29       1200.95        37.54 o                         
  -4  -5   3        356.04        279.76        19.69 o                         
  -3  -5   3        811.06        557.13        19.06 o                         
  -2  -5   3        276.08        275.55        13.32 o                         
  -1  -5   3       1576.50       1466.05        26.49 o                         
   0  -5   3       1964.39       1725.37        29.94 o                         
   1  -5   3        761.18        902.96        18.67 o                         
   2  -5   3       1299.57       1194.96        25.63 o                         
   3  -5   3       1064.77       1109.73        25.21 o                         
   4  -5   3       5166.02       5727.18       164.56 o                         
   5  -5   3         79.66        127.73        18.04 o                         
   6  -5   3        545.08        394.03        32.49 o                         
   7  -5   3        738.48        928.28        43.82 o                         
   8  -5   3        865.75        802.71        43.57 o                         
   9  -5   3         11.37          7.98         8.00 o                         
  10  -5   3          8.35         23.57        13.54 o                         
  11  -5   3        301.59        265.11        14.85 o                         
  12  -5   3       2723.71       2512.86        62.72 o                         
  13  -5   3         91.80         81.14        17.41 o                         
  14  -5   3       1827.83       1928.22        55.92 o                         
  15  -5   3         23.88         24.88         7.16 o                         
  16  -5   3         32.10         67.70        29.86 o                         
  17  -5   3          3.83          0.63         5.35 o                         
  18  -5   3         18.61          9.52         4.23 o                         
 -17  -4   3         37.86         28.64         5.58 o                         
 -16  -4   3         60.77         93.38         8.82 o                         
 -15  -4   3          4.32          0.35         5.41 o                         
 -14  -4   3        928.38        942.97        24.39 o                         
 -13  -4   3        599.06        604.96        20.64 o                         
 -12  -4   3        168.80        161.82         9.58 o                         
 -11  -4   3       1399.65       1360.89        27.97 o                         
 -10  -4   3        395.54        334.11        38.55 o                         
  -9  -4   3       1562.42       1565.83        77.99 o                         
  -8  -4   3        256.20        195.40        18.60 o                         
  -7  -4   3         29.15         14.09         5.10 o                         
  -6  -4   3        238.77        204.17        14.89 o                         
  -5  -4   3       3022.79       3239.36        52.62 o                         
  -4  -4   3       2193.65       2419.58        45.89 o                         
  -3  -4   3        480.69        636.84        18.81 o                         
  -2  -4   3      10929.75      12498.36       153.17 o                         
  -1  -4   3       1119.43       1144.53        38.97 o                         
   0  -4   3        928.21        877.52        20.15 o                         
   1  -4   3         13.57         15.07         3.62 o                         
   2  -4   3       1356.96       1519.56        28.66 o                         
   3  -4   3        547.09        700.63        17.51 o                         
   4  -4   3         41.22         41.60         8.17 o                         
   5  -4   3       1274.77       1698.46        43.13 o                         
   6  -4   3       1373.84       1802.25        79.69 o                         
   7  -4   3       2569.19       2853.24        72.55 o                         
   8  -4   3       5343.12       5560.56       109.00 o                         
   9  -4   3        199.25        239.53        24.89 o                         
  10  -4   3        164.23        170.70        28.69 o                         
  11  -4   3        144.70        135.31        12.36 o                         
  12  -4   3       1633.00       1568.80        30.26 o                         
  13  -4   3        486.70        409.01        15.32 o                         
  14  -4   3         15.00         12.55         5.55 o                         
  15  -4   3          9.08          3.98         4.56 o                         
  16  -4   3         60.82        115.14        10.05 o                         
  17  -4   3         15.24          6.30         4.82 o                         
  18  -4   3          5.23         17.11         5.58 o                         
 -17  -3   3        544.31        704.32        44.82 o                         
 -16  -3   3          1.58         -4.01         4.01 o                         
 -15  -3   3         17.13         16.98         5.49 o                         
 -14  -3   3        191.84        182.51        11.39 o                         
 -13  -3   3         72.24        107.06        10.38 o                         
 -12  -3   3         14.83         17.08         4.48 o                         
 -11  -3   3          4.09          3.63         3.36 o                         
 -10  -3   3        164.18        147.03        21.18 o                         
  -9  -3   3         32.63         30.18        10.74 o                         
  -8  -3   3        541.68        469.33        28.14 o                         
  -7  -3   3        127.51        103.89        11.13 o                         
  -6  -3   3       6608.97       7181.87        73.75 o                         
  -5  -3   3       5015.29       5341.19        65.51 o                         
  -4  -3   3       5930.34       6513.98       110.54 o                         
  -3  -3   3         48.65         45.16         6.43 o                         
  -2  -3   3      60804.40      63196.86      2044.89 o                         
  -1  -3   3     143590.48     140534.67      3164.77 o                         
   0  -3   3       4828.20       5693.05       108.02 o                         
   1  -3   3       9328.64       8845.94       147.92 o                         
   2  -3   3        873.53        741.01        29.93 o                         
   3  -3   3        537.04        415.85        17.52 o                         
   4  -3   3      12009.68      11179.29       121.69 o                         
   5  -3   3       1688.60       2052.78        44.54 o                         
   6  -3   3       1875.64       2314.47        43.67 o                         
   7  -3   3        325.10        496.19        30.02 o                         
   8  -3   3       2293.46       1945.97        61.98 o                         
   9  -3   3       1406.96       1307.44        70.44 o                         
  10  -3   3         35.24         74.10        26.99 o                         
  11  -3   3        487.79        202.70       162.82 o                         
  12  -3   3       4093.77       3779.19        52.77 o                         
  13  -3   3         35.72         31.34         5.05 o                         
  14  -3   3          1.08         -6.46         6.46 o                         
  15  -3   3        418.60        450.94        15.19 o                         
  16  -3   3         77.18         77.48         8.42 o                         
  17  -3   3          0.29          5.19         3.70 o                         
  18  -3   3        138.49        200.49        14.61 o                         
 -17  -2   3          4.41          6.88         3.79 o                         
 -16  -2   3         16.15         10.51         4.03 o                         
 -15  -2   3       1432.52       1556.72        60.79 o                         
 -14  -2   3       1360.31       1332.46        44.66 o                         
 -13  -2   3         16.33          2.98         5.44 o                         
 -12  -2   3         60.49         64.92         6.53 o                         
 -11  -2   3         81.05         65.81         7.16 o                         
 -10  -2   3        497.08        411.68        33.65 o                         
  -9  -2   3         43.87         52.09         8.84 o                         
  -8  -2   3        137.56        147.98        14.41 o                         
  -7  -2   3        133.79        131.03        14.10 o                         
  -6  -2   3       6685.20       7291.03       118.19 o                         
  -5  -2   3      15629.06      17215.96       217.88 o                         
  -4  -2   3      13863.71      13933.44       119.86 o                         
  -3  -2   3        137.23        161.48        10.13 o                         
  -2  -2   3      42102.13      45822.15      1791.82 o                         
  -1  -2   3      11067.88      11620.99       341.07 o                         
   0  -2   3     102576.64     100525.01      1019.07 o                         
   1  -2   3      12716.18      13211.37       105.21 o                         
   2  -2   3        895.84        669.29        42.09 o                         
   3  -2   3        315.03        366.71        20.10 o                         
   4  -2   3       8201.83       8862.87       152.56 o                         
   5  -2   3        785.25        584.58        13.88 o                         
   6  -2   3       3976.80       4712.47        52.65 o                         
   7  -2   3       5349.82       6455.25       113.86 o                         
   8  -2   3        165.64        205.90        14.83 o                         
   9  -2   3        500.73        603.22        39.20 o                         
  10  -2   3         45.79         88.80        20.65 o                         
  11  -2   3          5.19         12.43        13.07 o                         
  12  -2   3       3243.71       3024.68        41.11 o                         
  13  -2   3         45.12         59.36         8.62 o                         
  14  -2   3        109.22        166.24        13.60 o                         
  15  -2   3         33.75         36.89         6.18 o                         
  16  -2   3        133.48        170.24        12.89 o                         
  17  -2   3        183.23        231.06        12.76 o                         
  18  -2   3          4.37         -5.39         5.39 o                         
 -17  -1   3        412.89        478.34        16.23 o                         
 -16  -1   3        535.85        624.02        21.19 o                         
 -15  -1   3       1425.22       1338.27        33.99 o                         
 -14  -1   3          3.18          5.73         4.95 o                         
 -13  -1   3        369.52        364.55        19.14 o                         
 -12  -1   3       1140.32        964.17        23.00 o                         
 -11  -1   3         16.67         11.37         4.08 o                         
 -10  -1   3        721.93        747.72        39.54 o                         
  -9  -1   3       3186.04       3063.44       201.86 o                         
  -8  -1   3          1.18          9.51         6.18 o                         
  -7  -1   3       1335.87       1804.05        67.45 o                         
  -6  -1   3       2673.17       2983.74        99.22 o                         
  -5  -1   3       1070.97       1147.68        29.35 o                         
  -4  -1   3        232.58        160.80         8.65 o                         
  -3  -1   3        527.98        638.89        21.45 o                         
  -2  -1   3        472.61        577.04        17.52 o                         
  -1  -1   3      17816.76      16452.78       180.41 o                         
   0  -1   3       8849.84       8247.50        60.01 o                         
   1  -1   3       5968.33       6535.21       136.41 o                         
   2  -1   3      13584.69      11866.50       120.23 o                         
   3  -1   3      14440.19      14892.89       123.33 o                         
   4  -1   3        363.16        489.35        14.03 o                         
   5  -1   3       2740.37       2637.49        43.57 o                         
   6  -1   3       7917.42       8242.46        91.24 o                         
   7  -1   3       3238.74       2933.09        45.03 o                         
   8  -1   3       6055.37       6081.43        99.81 o                         
   9  -1   3       2298.04       2329.56        68.48 o                         
  10  -1   3        309.80        220.29        31.39 o                         
  11  -1   3         88.28         32.38        26.56 o                         
  12  -1   3        625.34        500.47        18.52 o                         
  13  -1   3          1.99          3.09         5.70 o                         
  14  -1   3         35.37         31.43         5.01 o                         
  15  -1   3        163.37        147.71         9.28 o                         
  16  -1   3         18.48         24.61         5.51 o                         
  17  -1   3          5.20         16.91         6.28 o                         
  18  -1   3         16.09         -0.53         4.83 o                         
 -17   0   3         25.63         18.15        12.95 o                         
 -16   0   3        238.59        254.87        14.98 o                         
 -15   0   3          2.02         15.86         5.96 o                         
 -14   0   3        657.29        700.30        64.06 o                         
 -13   0   3        901.92        876.18        24.93 o                         
 -12   0   3          6.99          8.38         3.56 o                         
 -11   0   3        178.48        124.03        11.01 o                         
 -10   0   3       2622.36       2429.73        71.70 o                         
  -9   0   3        575.15        756.52        38.35 o                         
  -8   0   3        487.78        613.27        27.81 o                         
  -7   0   3       3587.47       4101.77       122.95 o                         
  -6   0   3       4200.48       3822.87        64.44 o                         
  -5   0   3          1.69          7.49         4.71 o                         
  -4   0   3        153.52        261.41        16.48 o                         
  -3   0   3        104.21        126.27        16.39 o                         
  -2   0   3      15951.67      14708.93       122.69 o                         
  -1   0   3         79.72         57.79         4.40 o                         
   0   0   3       1522.41       1483.65        22.35 o                         
   1   0   3      14393.51      14480.20       226.21 o                         
   2   0   3      15027.21      14604.65       126.10 o                         
   3   0   3        603.44        578.86        12.09 o                         
   4   0   3          7.52          6.89         3.61 o                         
   5   0   3        618.83        827.36        17.23 o                         
   6   0   3       1199.70       1328.32        22.30 o                         
   7   0   3       7479.68       7145.86        97.34 o                         
   8   0   3         26.17         36.24        10.05 o                         
   9   0   3       2211.40       2484.07        70.80 o                         
  10   0   3         57.10         46.36         9.97 o                         
  11   0   3         18.81         12.39         8.39 o                         
  12   0   3       1368.65       1182.92        28.19 o                         
  13   0   3         21.16         15.49         4.68 o                         
  14   0   3        102.79         84.33         9.06 o                         
  15   0   3          0.38          6.88         4.74 o                         
  16   0   3        605.41        675.25        20.01 o                         
  17   0   3        206.63        225.05        15.94 o                         
  18   0   3         62.29         41.22         4.79 o                         
 -17   1   3         27.06         33.02        11.77 o                         
 -16   1   3         82.75        113.15        15.22 o                         
 -15   1   3          6.72         17.40         9.98 o                         
 -14   1   3        188.86        166.01        13.59 o                         
 -13   1   3        719.09        736.09        49.32 o                         
 -12   1   3        456.35        384.85        20.90 o                         
 -11   1   3       4329.74       3432.64       133.49 o                         
 -10   1   3        166.48        166.09        16.87 o                         
  -9   1   3         15.30         19.18         6.57 o                         
  -8   1   3       2094.30       2289.09        62.95 o                         
  -7   1   3        518.13        582.57        27.96 o                         
  -6   1   3        394.98        374.62        23.88 o                         
  -5   1   3       6522.15       6962.53        81.02 o                         
  -4   1   3         15.02         42.96         6.49 o                         
  -3   1   3       5579.69       5198.62        88.77 o                         
  -2   1   3        784.15        610.75        20.27 o                         
  -1   1   3          1.17         14.97         5.73 o                         
   0   1   3       1599.37       1285.65        75.10 o                         
   1   1   3       1537.49       1354.29        28.92 o                         
   2   1   3      13797.80      13138.01        73.73 o                         
   3   1   3       6223.81       6497.44        73.43 o                         
   4   1   3       6707.20       6422.72        66.35 o                         
   5   1   3        181.81        321.22        15.76 o                         
   6   1   3        499.34        325.46        15.37 o                         
   7   1   3       3475.89       4389.27        96.59 o                         
   8   1   3        692.43        867.72        33.53 o                         
   9   1   3        953.43       1133.06        42.37 o                         
  10   1   3       1529.64       1350.67        50.37 o                         
  11   1   3         61.87         54.52        21.75 o                         
  12   1   3        987.48        782.73        30.83 o                         
  13   1   3          4.55          8.24         4.31 o                         
  14   1   3        204.28        201.87        10.70 o                         
  15   1   3         32.39         67.63         6.93 o                         
  16   1   3         50.65        104.70        13.75 o                         
  17   1   3         22.29         16.05         7.83 o                         
  18   1   3          0.24         -5.23         5.23 o                         
 -17   2   3          0.17         -2.99        11.57 o                         
 -16   2   3         18.16         21.37        10.24 o                         
 -15   2   3        151.35        180.75        16.47 o                         
 -14   2   3        456.95        527.78        36.23 o                         
 -13   2   3       1223.54       1086.44        66.92 o                         
 -12   2   3        637.89        614.87        33.68 o                         
 -11   2   3         88.16         94.46         8.34 o                         
 -10   2   3        601.71        490.46        32.17 o                         
  -9   2   3        254.96        259.70        22.05 o                         
  -8   2   3         68.84         73.25         9.79 o                         
  -7   2   3        773.56        897.96        34.91 o                         
  -6   2   3        529.86        468.71        20.15 o                         
  -5   2   3       2425.93       2697.31        49.43 o                         
  -4   2   3       1061.74       1337.57        47.95 o                         
  -3   2   3       2507.77       2762.43        44.92 o                         
  -2   2   3       5760.22       6169.45        85.13 o                         
  -1   2   3       3024.26       3444.28        54.79 o                         
   0   2   3       4964.17       5345.23       337.50 o                         
   1   2   3       9921.38       9949.70       105.63 o                         
   2   2   3       6615.35       5785.88       183.47 o                         
   3   2   3       3421.23       3294.56        42.08 o                         
   4   2   3      12380.83      12870.37        72.24 o                         
   5   2   3       4963.50       5067.92        84.32 o                         
   6   2   3       2334.54       2896.77        42.78 o                         
   7   2   3       1203.49       1340.50        38.21 o                         
   8   2   3         61.22         41.84         8.10 o                         
   9   2   3       1321.97       1235.34        77.33 o                         
  10   2   3         86.97         77.68        14.21 o                         
  11   2   3          2.03         14.21         8.54 o                         
  12   2   3        376.31        376.41        12.37 o                         
  13   2   3        652.03        758.45        20.42 o                         
  14   2   3        748.32        766.16        20.40 o                         
  15   2   3        230.12        254.14        11.91 o                         
  16   2   3          7.41         41.24        13.28 o                         
  17   2   3         47.78         38.12         5.20 o                         
  18   2   3         20.68         12.86         9.04 o                         
 -17   3   3        385.42        422.32        43.27 o                         
 -16   3   3         72.86        102.62        19.62 o                         
 -15   3   3       1586.96       1616.74       149.51 o                         
 -14   3   3         46.77         54.68         8.24 o                         
 -13   3   3         17.43          7.95         6.00 o                         
 -12   3   3         72.65         65.10         9.28 o                         
 -11   3   3        581.25        605.90        25.74 o                         
 -10   3   3        479.28        505.86        39.14 o                         
  -9   3   3       2748.86       2904.91        73.38 o                         
  -8   3   3        411.02        451.37        29.80 o                         
  -7   3   3        337.03        339.06        17.44 o                         
  -6   3   3       2148.29       2681.48        59.29 o                         
  -5   3   3       2842.71       3155.82        92.99 o                         
  -4   3   3        145.94        125.33         8.94 o                         
  -3   3   3       1568.87       1313.84        52.25 o                         
  -2   3   3       7167.38       8013.77        93.49 o                         
  -1   3   3      80469.95      83625.66       814.27 o                         
   0   3   3       6492.70       9231.14       121.25 o                         
   1   3   3      82078.77      72474.37       327.65 o                         
   2   3   3      36243.01      35798.38       125.95 o                         
   3   3   3       4267.80       4699.00       108.25 o                         
   4   3   3       6706.27       7522.90        87.74 o                         
   5   3   3        664.50        677.37        15.38 o                         
   6   3   3       1165.93       1060.91        20.87 o                         
   7   3   3       3196.85       2982.18        66.02 o                         
   8   3   3          2.13         10.76         4.90 o                         
   9   3   3         24.62         35.46         7.80 o                         
  10   3   3         87.02         58.26        11.51 o                         
  11   3   3        179.44        197.30        29.81 o                         
  12   3   3         86.73         83.41         6.37 o                         
  13   3   3          4.24          1.56         4.15 o                         
  14   3   3       6235.77       6367.19        61.65 o                         
  15   3   3         27.35         41.38         7.50 o                         
  16   3   3        220.09        329.27        31.32 o                         
  17   3   3          1.67         -7.02         7.02 o                         
  18   3   3        339.83        336.60        14.79 o                         
 -17   4   3        125.49        125.04        18.85 o                         
 -16   4   3        248.30        321.87        43.79 o                         
 -15   4   3         39.18         26.40         5.61 o                         
 -14   4   3          9.91          2.00         6.34 o                         
 -13   4   3       1644.18       1745.45        85.99 o                         
 -12   4   3        162.02        151.68        22.21 o                         
 -11   4   3        737.78        682.21        20.03 o                         
 -10   4   3       4285.07       3728.69       329.78 o                         
  -9   4   3       2001.64       2078.38        76.56 o                         
  -8   4   3        147.56        141.68        14.24 o                         
  -7   4   3         63.99         58.23         8.55 o                         
  -6   4   3        362.18        260.31        19.38 o                         
  -5   4   3      11042.43      11628.00       105.84 o                         
  -4   4   3       2927.27       3439.17        58.25 o                         
  -3   4   3       5657.64       5759.12        65.15 o                         
  -2   4   3       2766.53       2783.82        55.74 o                         
  -1   4   3       3997.58       4727.10        75.92 o                         
   0   4   3      35011.77      30260.15       226.97 o                         
   1   4   3       3574.89       4042.36        59.00 o                         
   2   4   3     186230.36     177754.34      1333.99 o                         
   3   4   3       1484.83       1579.57        21.02 o                         
   4   4   3       1945.39       1662.59        30.20 o                         
   5   4   3       2246.23       2451.27        43.61 o                         
   6   4   3        558.32        413.26        13.56 o                         
   7   4   3          8.05         16.39         5.12 o                         
   8   4   3       5898.49       6143.39       106.76 o                         
   9   4   3         44.34         51.35        10.39 o                         
  10   4   3        124.65        110.77        15.79 o                         
  11   4   3        178.93        138.62        33.61 o                         
  12   4   3        187.51        173.66         9.58 o                         
  13   4   3        110.58         90.99         8.90 o                         
  14   4   3       2318.31       2182.62        33.02 o                         
  15   4   3        185.40        222.37        12.31 o                         
  16   4   3        113.16        101.02        10.87 o                         
  17   4   3          0.09         -1.09         8.19 o                         
  18   4   3         72.05         94.15        13.87 o                         
 -17   5   3        217.02        220.56        26.58 o                         
 -16   5   3         12.68         20.62         6.55 o                         
 -15   5   3         59.16         56.02         7.35 o                         
 -14   5   3        374.80        391.79        29.79 o                         
 -13   5   3        224.77        307.59        31.34 o                         
 -12   5   3        479.40        381.10        23.92 o                         
 -11   5   3        228.70        191.56        12.53 o                         
 -10   5   3        857.24        758.06        30.16 o                         
  -9   5   3       2865.73       2869.94       123.07 o                         
  -8   5   3        111.58        123.76        17.49 o                         
  -7   5   3         66.34        113.67        15.72 o                         
  -6   5   3       2800.25       3474.76        89.11 o                         
  -5   5   3         52.82         80.81        11.84 o                         
  -4   5   3       1002.13       1014.80        25.49 o                         
  -3   5   3        101.92        254.22        17.27 o                         
  -2   5   3      11816.08      12385.35       216.20 o                         
  -1   5   3         23.58         91.88         9.26 o                         
   0   5   3          0.56         24.50         5.44 o                         
   1   5   3      52778.55      53836.90       416.31 o                         
   2   5   3       2554.45       2501.55        38.81 o                         
   3   5   3       4379.11       4681.85        78.79 o                         
   4   5   3        245.49        228.69         9.31 o                         
   5   5   3       1431.05       1715.80        26.61 o                         
   6   5   3        365.62        369.58        14.52 o                         
   7   5   3       5686.10       5725.78        73.87 o                         
   8   5   3       5816.07       5885.09       122.51 o                         
   9   5   3       1246.44       1112.12        43.46 o                         
  10   5   3        109.38        110.87        18.16 o                         
  11   5   3        134.44        143.39         8.56 o                         
  12   5   3        438.50        490.29        16.08 o                         
  13   5   3         37.76         49.84         5.24 o                         
  14   5   3        190.45        165.30         9.77 o                         
  15   5   3         94.08         92.78        23.26 o                         
  16   5   3         27.24         38.72         7.44 o                         
  17   5   3         29.60         27.30        10.58 o                         
  18   5   3        402.07        441.25        18.62 o                         
 -17   6   3          1.02         13.94         3.34 o                         
 -16   6   3         64.62         71.86         6.94 o                         
 -15   6   3         41.94         36.61         5.99 o                         
 -14   6   3          1.44          2.89         4.42 o                         
 -13   6   3       2786.84       2676.77        57.92 o                         
 -12   6   3         62.63         72.52         6.80 o                         
 -11   6   3        140.38        157.86        11.57 o                         
 -10   6   3          3.10          2.29         5.24 o                         
  -9   6   3       1665.15       1593.38        70.89 o                         
  -8   6   3         62.20         40.14         8.16 o                         
  -7   6   3        489.96        591.62        32.09 o                         
  -6   6   3       2676.30       3303.04        99.27 o                         
  -5   6   3       1589.15       1607.42        59.50 o                         
  -4   6   3         11.67          7.34         6.58 o                         
  -3   6   3       2873.69       3489.45        52.27 o                         
  -2   6   3       1396.06       1459.28        29.67 o                         
  -1   6   3          2.27         11.29         4.24 o                         
   0   6   3       5862.32       6334.04        85.83 o                         
   1   6   3      14903.32      15744.11       229.65 o                         
   2   6   3       2878.87       3050.26        54.91 o                         
   3   6   3       9376.17       8476.15       282.43 o                         
   4   6   3        243.29        253.51        10.60 o                         
   5   6   3        435.79        327.23        14.93 o                         
   6   6   3        397.89        309.95        14.13 o                         
   7   6   3       2045.71       2053.40        46.93 o                         
   8   6   3       2565.00       2659.28        83.73 o                         
   9   6   3        603.66        503.34        30.28 o                         
  10   6   3        286.56        312.62        36.24 o                         
  11   6   3        250.01        241.33        10.98 o                         
  12   6   3         94.53         66.46        10.22 o                         
  13   6   3        104.99         81.34         6.09 o                         
  14   6   3        211.72        203.74        12.66 o                         
  15   6   3         87.33        133.22        15.54 o                         
  16   6   3         83.07        114.02        11.10 o                         
  17   6   3          6.71         23.45        14.79 o                         
  18   6   3        172.78        193.30        13.39 o                         
 -16   7   3         14.53          8.01         3.19 o                         
 -15   7   3          0.38         -8.55         8.55 o                         
 -14   7   3         18.87         22.59         5.68 o                         
 -13   7   3        122.24        115.64         8.24 o                         
 -12   7   3        163.96        118.83        11.97 o                         
 -11   7   3       2823.65       2611.25        44.75 o                         
 -10   7   3        629.74        538.81        24.48 o                         
  -9   7   3         24.96         38.97         8.84 o                         
  -8   7   3         14.83         25.70         7.54 o                         
  -7   7   3        593.12        559.45        35.62 o                         
  -6   7   3       4898.33       5199.37       173.45 o                         
  -5   7   3        522.21        726.38        32.48 o                         
  -4   7   3       4939.75       5437.83        93.78 o                         
  -3   7   3       2125.88       2776.91        57.51 o                         
  -2   7   3         63.95         49.06         6.33 o                         
  -1   7   3        192.75        122.69         9.33 o                         
   0   7   3       1376.15       1259.43        30.65 o                         
   1   7   3       1875.16       1857.55        32.56 o                         
   2   7   3       1444.64       1896.47        32.54 o                         
   3   7   3         68.66         91.32         8.62 o                         
   4   7   3        430.20        334.37        16.42 o                         
   5   7   3         88.38        129.67        12.32 o                         
   6   7   3       5607.36       5265.96        73.92 o                         
   7   7   3       1272.86       1243.43        42.91 o                         
   8   7   3          1.33         10.18         6.15 o                         
   9   7   3         34.97         27.28         7.64 o                         
  10   7   3       1106.67       1006.15        21.43 o                         
  11   7   3         19.83          3.72         5.71 o                         
  12   7   3        220.80        119.77         7.87 o                         
  13   7   3        115.88         64.38         7.11 o                         
  14   7   3        196.58        189.28        10.64 o                         
  15   7   3          0.14         -0.04         8.79 o                         
  16   7   3         74.96        100.43         9.22 o                         
  17   7   3         25.62         78.17         8.67 o                         
 -16   8   3        320.18        337.37        32.83 o                         
 -15   8   3          0.41         -1.50         4.25 o                         
 -14   8   3         18.70         22.61         4.53 o                         
 -13   8   3         27.80         27.46         4.73 o                         
 -12   8   3          9.25         11.93         3.88 o                         
 -11   8   3        670.43        550.11        22.21 o                         
 -10   8   3       1034.11        891.94        31.49 o                         
  -9   8   3        935.80        841.64        35.16 o                         
  -8   8   3       1184.61       1079.43        67.44 o                         
  -7   8   3        564.24        670.47        43.35 o                         
  -6   8   3        570.22        544.22        45.06 o                         
  -5   8   3        459.55        463.25        24.47 o                         
  -4   8   3        494.83        752.00        29.73 o                         
  -3   8   3        492.72        645.16        30.08 o                         
  -2   8   3         63.97         82.64         9.23 o                         
  -1   8   3       2039.87       2505.08        48.06 o                         
   0   8   3        190.85        249.29        15.07 o                         
   1   8   3        794.52       1125.05        27.66 o                         
   2   8   3         67.24         66.52         7.48 o                         
   3   8   3       7402.75       7358.30        66.54 o                         
   4   8   3        492.59        638.02        64.72 o                         
   5   8   3          1.15         27.76         7.55 o                         
   6   8   3         48.17        120.21        20.52 o                         
   7   8   3       2080.02       1796.21        97.94 o                         
   8   8   3        126.45        113.86        15.37 o                         
   9   8   3        107.17         68.71        18.05 o                         
  10   8   3        543.59        497.50        14.55 o                         
  11   8   3        146.47        116.78         7.94 o                         
  12   8   3        891.68        909.69        21.50 o                         
  13   8   3        671.64        746.76        19.40 o                         
  14   8   3       1272.34       1411.18        33.91 o                         
  15   8   3         11.83         28.26         5.82 o                         
  16   8   3         54.58         87.32         7.52 o                         
  17   8   3         55.64         73.00        31.94 o                         
 -16   9   3         36.88         20.29         4.90 o                         
 -15   9   3        139.91        136.32         9.41 o                         
 -14   9   3        432.90        446.42        14.86 o                         
 -13   9   3         94.51        119.06         7.82 o                         
 -12   9   3        949.70        969.51        22.37 o                         
 -11   9   3        502.71        448.91        22.06 o                         
 -10   9   3        443.15        414.56        21.35 o                         
  -9   9   3       2284.67       2035.33        65.87 o                         
  -8   9   3       1473.78       1246.89        48.96 o                         
  -7   9   3        415.93        391.35        36.52 o                         
  -6   9   3       1458.88       1185.34       150.71 o                         
  -5   9   3       6340.06       6580.58       119.36 o                         
  -4   9   3       2906.79       2908.57        70.13 o                         
  -3   9   3          4.81          9.10         5.88 o                         
  -2   9   3        217.85        298.35        18.94 o                         
  -1   9   3       4093.06       4590.79        70.17 o                         
   0   9   3       1090.39       1048.96        33.11 o                         
   1   9   3       1012.15        858.66        33.13 o                         
   2   9   3        507.33        574.45        23.75 o                         
   3   9   3       1532.84       1450.07        44.61 o                         
   4   9   3       1178.95       1164.52        39.49 o                         
   5   9   3        252.19        328.68        24.65 o                         
   6   9   3       2883.59       2621.24       161.62 o                         
   7   9   3        150.25        131.11        16.70 o                         
   8   9   3        298.33        269.18        33.56 o                         
   9   9   3       1007.58        900.15        31.02 o                         
  10   9   3       1357.60       1198.35        42.75 o                         
  11   9   3         10.12         14.05         6.46 o                         
  12   9   3        169.32        188.05        10.49 o                         
  13   9   3        682.03        852.06        20.57 o                         
  14   9   3        484.07        544.08        15.79 o                         
  15   9   3        110.97        140.91        12.68 o                         
  16   9   3         21.51         17.27        28.75 o                         
  17   9   3         57.66         73.05         8.03 o                         
 -15  10   3          7.84         -4.22         6.84 o                         
 -14  10   3         66.11         79.53         5.74 o                         
 -13  10   3        283.33        285.96        11.44 o                         
 -12  10   3         25.75         24.73         4.55 o                         
 -11  10   3         21.88         25.15         6.70 o                         
 -10  10   3         12.83          8.34         5.20 o                         
  -9  10   3         46.60         57.83        12.14 o                         
  -8  10   3         12.52          0.20         6.92 o                         
  -7  10   3        109.07         80.60         9.23 o                         
  -6  10   3        222.71        319.66        51.65 o                         
  -5  10   3          7.66         11.46         6.28 o                         
  -4  10   3         23.93         23.48         8.68 o                         
  -3  10   3        410.22        444.88        25.40 o                         
  -2  10   3       1280.55       1545.63        45.32 o                         
  -1  10   3       2468.03       2721.15        58.27 o                         
   0  10   3        193.45        152.44        15.87 o                         
   1  10   3      10114.46      11299.05       128.38 o                         
   2  10   3         46.62         38.17         7.52 o                         
   3  10   3       1017.48       1049.58        35.98 o                         
   4  10   3       2528.18       2561.29        74.88 o                         
   5  10   3        602.64        432.42        48.63 o                         
   6  10   3       3688.43       3154.37       144.49 o                         
   7  10   3          9.37          6.62         8.76 o                         
   8  10   3        168.04        136.20         8.84 o                         
   9  10   3       1154.91       1101.82        33.47 o                         
  10  10   3       1641.46       1551.07        57.54 o                         
  11  10   3        139.19        128.03         8.28 o                         
  12  10   3        485.56        616.32        17.90 o                         
  13  10   3         24.54         55.72         7.65 o                         
  14  10   3         11.62         33.63         9.23 o                         
  15  10   3         60.81        130.97        12.61 o                         
  16  10   3          1.42         -7.90         7.90 o                         
 -15  11   3         31.41         57.27         8.13 o                         
 -14  11   3         20.04         22.01         3.25 o                         
 -13  11   3        334.48        388.54        15.21 o                         
 -12  11   3        305.34        266.10        15.08 o                         
 -11  11   3          5.94         11.15         6.27 o                         
 -10  11   3        836.41        692.41        26.81 o                         
  -9  11   3        301.46        280.43        24.61 o                         
  -8  11   3        659.18        601.33        36.10 o                         
  -7  11   3       2717.32       2291.28        69.61 o                         
  -6  11   3        161.38        119.66        14.91 o                         
  -5  11   3         63.53         57.41        14.53 o                         
  -4  11   3        439.79        409.95        30.12 o                         
  -3  11   3       3852.61       4058.74        80.10 o                         
  -2  11   3        167.62        134.17        17.12 o                         
  -1  11   3       1156.08       1221.92        54.38 o                         
   0  11   3        394.26        360.10        25.15 o                         
   1  11   3       4326.30       4491.42        87.23 o                         
   2  11   3       1535.75       1266.15        66.72 o                         
   3  11   3         39.06         27.06        10.60 o                         
   4  11   3       1149.83       1200.88        48.02 o                         
   5  11   3         69.18         66.14        12.51 o                         
   6  11   3        454.35        372.38        32.79 o                         
   7  11   3         18.55         16.04         4.57 o                         
   8  11   3         14.12         10.85         4.63 o                         
   9  11   3          8.89          8.36         5.01 o                         
  10  11   3       3844.07       3806.56        64.61 o                         
  11  11   3        250.17        274.33        15.88 o                         
  12  11   3         97.61        121.50        10.66 o                         
  13  11   3         67.82         78.86        10.04 o                         
  14  11   3        226.74        319.47        13.42 o                         
  15  11   3         14.01          3.60         7.64 o                         
  16  11   3        203.72        190.00        12.95 o                         
 -14  12   3          2.51          0.69         2.44 o                         
 -13  12   3         31.36         43.35         6.64 o                         
 -12  12   3          0.09          3.42         2.90 o                         
 -11  12   3        760.23        873.56        36.77 o                         
 -10  12   3        454.81        416.12        20.72 o                         
  -9  12   3        288.92        279.24        24.31 o                         
  -8  12   3        447.42        365.64        28.27 o                         
  -7  12   3       3661.28       3337.22        84.94 o                         
  -6  12   3       1423.48       1269.08        53.20 o                         
  -5  12   3          3.46          1.56         6.24 o                         
  -4  12   3         25.51         25.08        10.13 o                         
  -3  12   3       1732.05       1734.25        72.83 o                         
  -2  12   3        944.11        958.05        45.05 o                         
  -1  12   3       1243.02       1136.98        48.33 o                         
   0  12   3       1165.71       1099.17        46.80 o                         
   1  12   3         27.17         44.81        10.00 o                         
   2  12   3         22.20         28.37         7.97 o                         
   3  12   3         59.16         63.60        12.42 o                         
   4  12   3       1157.43        904.42        69.45 o                         
   5  12   3        134.17         93.24        10.32 o                         
   6  12   3         51.07         33.36        10.11 o                         
   7  12   3        194.03        171.86        12.06 o                         
   8  12   3       2685.66       2507.45        53.96 o                         
   9  12   3         59.68         61.35         6.57 o                         
  10  12   3        970.95        983.49        42.95 o                         
  11  12   3         98.71         75.89        12.16 o                         
  12  12   3        193.55        266.40        14.86 o                         
  13  12   3        122.39        155.86        12.46 o                         
  14  12   3       1524.75       1980.32        36.68 o                         
  15  12   3        211.99        232.23        15.60 o                         
 -14  13   3          4.07          9.03         4.47 o                         
 -13  13   3         46.36         35.48         4.64 o                         
 -12  13   3          1.45          7.25         3.63 o                         
 -11  13   3        208.18        194.48        13.65 o                         
 -10  13   3         12.46          7.73         6.67 o                         
  -9  13   3        283.96        277.62        24.20 o                         
  -8  13   3        165.03        198.66        21.13 o                         
  -7  13   3        302.96        254.61        24.28 o                         
  -6  13   3        145.46        129.10        17.61 o                         
  -5  13   3          6.53         10.75         8.01 o                         
  -4  13   3        824.69        672.16        28.90 o                         
  -3  13   3        998.20        886.68        28.03 o                         
  -2  13   3        957.46        817.99        31.32 o                         
  -1  13   3        185.82        174.01        20.14 o                         
   0  13   3        416.69        340.12        27.75 o                         
   1  13   3        114.08        100.05        18.41 o                         
   2  13   3       1019.40        874.79        41.48 o                         
   3  13   3          0.37         -0.17         4.34 o                         
   4  13   3         69.65         70.48         9.30 o                         
   5  13   3        558.86        542.51        25.03 o                         
   6  13   3        293.44        249.01        17.45 o                         
   7  13   3        261.77        266.63        18.94 o                         
   8  13   3        131.23        118.47         9.89 o                         
   9  13   3          0.18          0.66         4.29 o                         
  10  13   3         14.11          9.71         4.17 o                         
  11  13   3        117.60        133.34        21.16 o                         
  12  13   3        177.25        214.57        15.61 o                         
  13  13   3         17.84          6.94         8.04 o                         
  14  13   3        159.16        242.96        16.27 o                         
  15  13   3          0.09         15.89         6.12 o                         
 -13  14   3        101.56         85.69         5.98 o                         
 -12  14   3          6.71          9.15         3.64 o                         
 -11  14   3         65.34        100.60         7.90 o                         
 -10  14   3         68.61         60.35         8.30 o                         
  -9  14   3         39.66         29.83         8.88 o                         
  -8  14   3         40.91         27.09         8.68 o                         
  -7  14   3       1863.50       1852.91        63.95 o                         
  -6  14   3       1248.37       1274.24        54.15 o                         
  -5  14   3        352.45        311.14        28.09 o                         
  -4  14   3         92.09         53.57         9.02 o                         
  -3  14   3        157.75        137.16        13.56 o                         
  -2  14   3         13.48         15.79         8.74 o                         
  -1  14   3       1329.64       1207.60        37.89 o                         
   0  14   3         87.49         73.37         9.86 o                         
   1  14   3       1471.66       1417.41        48.80 o                         
   2  14   3        267.68        289.97        18.46 o                         
   3  14   3        247.79        208.55        15.96 o                         
   4  14   3         49.39         51.82         8.47 o                         
   5  14   3         94.76         90.50        10.88 o                         
   6  14   3        324.77        303.97        18.98 o                         
   7  14   3        279.15        291.48        35.79 o                         
   8  14   3        366.89        349.25        16.14 o                         
   9  14   3        778.81        825.06        33.96 o                         
  10  14   3          7.92          8.68         3.86 o                         
  11  14   3          0.53         -2.40         3.47 o                         
  12  14   3        227.83        239.98        14.08 o                         
  13  14   3          7.04          4.68         7.09 o                         
  14  14   3         65.47         86.61        10.05 o                         
 -12  15   3          0.29          3.91         2.85 o                         
 -11  15   3        173.33        203.18        10.20 o                         
 -10  15   3          0.16          6.08         5.92 o                         
  -9  15   3        128.77        147.28        12.07 o                         
  -8  15   3        195.52        167.03        19.33 o                         
  -7  15   3        705.75        767.33        40.46 o                         
  -6  15   3         10.23          1.08         8.77 o                         
  -5  15   3        118.30        136.05        13.61 o                         
  -4  15   3        306.91        322.97        20.15 o                         
  -3  15   3         25.04         19.37         6.14 o                         
  -2  15   3        170.31        154.67        20.89 o                         
  -1  15   3          0.19          7.60         7.72 o                         
   0  15   3        696.89        677.03        28.38 o                         
   1  15   3        164.18        146.32        13.32 o                         
   2  15   3         13.15         13.45         5.45 o                         
   3  15   3         44.76         39.59         7.80 o                         
   4  15   3          6.63          9.31         5.28 o                         
   5  15   3        518.90        525.94        24.25 o                         
   6  15   3         87.39         78.41        10.21 o                         
   7  15   3        216.29        331.13        26.75 o                         
   8  15   3         36.90         20.48         6.08 o                         
   9  15   3         11.32          5.32         4.44 o                         
  10  15   3          0.51         -0.44         3.58 o                         
  11  15   3        198.20        224.82        15.19 o                         
  12  15   3         74.37         75.41        14.22 o                         
  13  15   3         28.48         26.17         6.76 o                         
 -12  16   3         93.20        122.39        11.07 o                         
 -11  16   3        297.00        306.54        11.86 o                         
 -10  16   3        111.53        123.02        10.04 o                         
  -9  16   3          4.43          8.28         4.62 o                         
  -8  16   3         96.05        128.06        16.67 o                         
  -7  16   3        154.79        174.20        19.28 o                         
  -6  16   3          9.99         -3.15         9.41 o                         
  -5  16   3        384.03        440.84        22.45 o                         
  -4  16   3          0.74         -5.34         5.34 o                         
  -3  16   3       1994.95       2051.34        70.27 o                         
  -2  16   3        938.90       1003.22        49.27 o                         
  -1  16   3         23.69         20.12         9.44 o                         
   0  16   3         21.04         16.41         6.08 o                         
   1  16   3        319.17        313.41        19.28 o                         
   2  16   3         41.44         28.54         6.68 o                         
   3  16   3         49.38         41.10         9.55 o                         
   4  16   3        305.07        333.17        19.55 o                         
   5  16   3         20.83         13.40         5.73 o                         
   6  16   3        143.17        167.98        14.10 o                         
   7  16   3        241.40        297.93        24.97 o                         
   8  16   3        111.97        104.50        11.40 o                         
   9  16   3         20.28         26.73         5.16 o                         
  10  16   3        125.03        137.85        10.72 o                         
  11  16   3         47.92         26.34         9.19 o                         
 -11  17   3        353.48        410.34        13.61 o                         
 -10  17   3         80.16        116.42        10.76 o                         
  -9  17   3          8.75          9.50         3.97 o                         
  -8  17   3          0.24          2.87         4.69 o                         
  -7  17   3         70.17         70.90        12.44 o                         
  -6  17   3          8.52         18.49         7.99 o                         
  -5  17   3        157.22        196.65        14.55 o                         
  -4  17   3          0.54         -1.39         4.73 o                         
  -3  17   3       1292.57       1464.67        57.74 o                         
  -2  17   3        116.41        107.58        17.04 o                         
  -1  17   3          7.95         22.47         8.84 o                         
   0  17   3       1296.40       1328.49        38.69 o                         
   1  17   3        513.19        609.04        26.50 o                         
   2  17   3         20.00         17.76         6.31 o                         
   3  17   3         76.40         84.71        10.72 o                         
   4  17   3        388.65        406.14        21.27 o                         
   5  17   3         63.53         39.44         7.59 o                         
   6  17   3         18.51         27.54         7.06 o                         
   7  17   3        603.80        680.44        35.58 o                         
   8  17   3        544.65        573.90        31.10 o                         
   9  17   3        111.62        128.10        10.88 o                         
  10  17   3        348.86        318.38        55.16 o                         
  -9  18   3          6.35          5.27         3.05 o                         
  -8  18   3        164.77        228.03        12.60 o                         
  -7  18   3          9.44          3.92         4.20 o                         
  -6  18   3        445.82        504.53        54.76 o                         
  -5  18   3         57.06         64.99         8.21 o                         
  -4  18   3          2.32         -4.75         6.75 o                         
  -3  18   3         14.53         24.57         8.80 o                         
  -2  18   3        126.93        102.74        15.78 o                         
  -1  18   3        724.27        839.71        42.49 o                         
   0  18   3        122.39        121.45        12.11 o                         
   1  18   3        118.70        151.93        13.11 o                         
   2  18   3         43.11         31.75         7.03 o                         
   3  18   3         34.54         35.46         7.37 o                         
   4  18   3         18.82         13.84         5.31 o                         
   5  18   3          3.45          2.24         4.74 o                         
   6  18   3         97.74        112.21        15.06 o                         
   7  18   3        780.40        779.45        68.81 o                         
   8  18   3          9.06         13.46         4.98 o                         
   9  18   3          2.69         -0.89         3.39 o                         
  10  18   3         10.37         12.83         5.38 o                         
  -8  19   3          1.01          0.33         3.61 o                         
  -7  19   3         83.24         86.13         7.41 o                         
  -6  19   3         92.19         75.65         7.11 o                         
  -5  19   3        261.13        254.42        24.05 o                         
  -4  19   3         14.80         23.96         7.22 o                         
  -3  19   3        379.92        408.84        27.29 o                         
  -2  19   3        126.77        162.93        17.86 o                         
  -1  19   3        563.95        646.25        35.00 o                         
   0  19   3        246.01        305.22        24.79 o                         
   1  19   3          3.72         -3.29         4.95 o                         
   2  19   3        255.12        293.91        16.97 o                         
   3  19   3         48.13         45.80         7.63 o                         
   4  19   3          4.79          2.58         4.26 o                         
   5  19   3         45.40         43.06         6.96 o                         
   6  19   3          0.09         -3.09         6.24 o                         
   7  19   3        522.57        508.31       143.63 o                         
   8  19   3          9.89          6.13         3.54 o                         
  -5  20   3        390.41        290.81        18.06 o                         
  -4  20   3         33.30         27.05         4.97 o                         
  -3  20   3         18.41         13.58         6.16 o                         
  -2  20   3         27.69         41.08         8.90 o                         
  -1  20   3         16.05         25.47         8.10 o                         
   0  20   3        102.27        125.86        14.90 o                         
   1  20   3          0.09          0.56         3.73 o                         
   2  20   3         61.04         61.63         7.50 o                         
   3  20   3         80.59         91.25         8.85 o                         
   4  20   3        212.71        306.62        14.98 o                         
   5  20   3         47.55         58.41         7.18 o                         
   6  20   3         50.63         41.75         5.94 o                         
   7  20   3         35.23         38.06         7.39 o                         
  -3  21   3          0.24         -2.57         4.05 o                         
  -2  21   3         29.77         35.88         7.41 o                         
  -1  21   3          0.41          5.41         4.74 o                         
   0  21   3        275.57        313.70        20.14 o                         
   1  21   3         80.57         93.52        11.49 o                         
   2  21   3         30.95         51.27         8.63 o                         
   3  21   3        320.86        336.72        19.79 o                         
   4  21   3         20.54         15.86         5.94 o                         
  -2 -20   4          0.11          0.97         3.28 o                         
  -1 -20   4         62.06         63.25         9.45 o                         
   0 -20   4        440.57        460.93        24.13 o                         
   1 -20   4          1.08          3.88         5.08 o                         
   2 -20   4         10.07         19.60         6.37 o                         
   3 -20   4        144.31        174.32        14.54 o                         
   4 -20   4         11.84         19.99         5.90 o                         
  -6 -19   4        135.31        134.04        12.11 o                         
  -5 -19   4         92.60         98.66        11.39 o                         
  -4 -19   4        275.88        332.33        20.82 o                         
  -3 -19   4        351.08        438.98        25.91 o                         
  -2 -19   4        347.72        377.66        16.48 o                         
  -1 -19   4         18.14         28.44         5.60 o                         
   0 -19   4         70.02         55.56        10.37 o                         
   1 -19   4          3.90          5.56         5.79 o                         
   2 -19   4          4.86          3.35         5.80 o                         
   3 -19   4         19.25         28.10         8.04 o                         
   4 -19   4        183.38        191.88        24.95 o                         
   5 -19   4          0.11          2.92         3.35 o                         
   6 -19   4        139.47        162.34        10.52 o                         
   7 -19   4          3.61          9.72         4.52 o                         
  -8 -18   4         12.90         12.61         4.89 o                         
  -7 -18   4         24.12         15.33         5.24 o                         
  -6 -18   4         66.20         56.97        17.67 o                         
  -5 -18   4        220.31        254.68        19.83 o                         
  -4 -18   4         69.02         59.33         7.54 o                         
  -3 -18   4          0.35          2.87         4.21 o                         
  -2 -18   4         82.62        129.73        11.23 o                         
  -1 -18   4         41.50         43.50         7.65 o                         
   0 -18   4        144.62        138.76        16.75 o                         
   1 -18   4         34.43         30.88         9.13 o                         
   2 -18   4         80.95         79.67        13.85 o                         
   3 -18   4         96.84         95.67         9.88 o                         
   4 -18   4          0.77          2.66         4.19 o                         
   5 -18   4         55.76         46.81         7.08 o                         
   6 -18   4         34.48         28.16         5.52 o                         
   7 -18   4          8.10         17.46         6.82 o                         
   8 -18   4         28.53         39.39         8.37 o                         
   9 -18   4          1.23         -2.36         4.34 o                         
  -9 -17   4          5.95         -2.60         3.26 o                         
  -8 -17   4          6.29         11.02         4.06 o                         
  -7 -17   4        175.02        192.86        12.20 o                         
  -6 -17   4         85.12        100.12        15.34 o                         
  -5 -17   4        311.35        335.67        28.09 o                         
  -4 -17   4        161.33        211.83        14.25 o                         
  -3 -17   4        560.70        599.13        34.35 o                         
  -2 -17   4          7.21          7.87         7.16 o                         
  -1 -17   4        212.59        179.19        13.80 o                         
   0 -17   4         42.64         52.45         7.94 o                         
   1 -17   4        101.11        114.97        16.43 o                         
   2 -17   4        101.20        108.48        16.60 o                         
   3 -17   4         16.49         13.68         7.39 o                         
   4 -17   4        116.01        110.06        11.37 o                         
   5 -17   4         62.36         74.72         9.38 o                         
   6 -17   4         26.62         26.88         6.23 o                         
   7 -17   4         30.54         45.65         6.95 o                         
   8 -17   4        141.96        126.92        14.53 o                         
   9 -17   4         46.32         29.33         7.92 o                         
  10 -17   4         10.57          6.47         5.26 o                         
 -10 -16   4         29.52         31.04         4.86 o                         
  -9 -16   4         68.83         69.47         7.27 o                         
  -8 -16   4         45.60         39.23         6.75 o                         
  -7 -16   4        796.65        826.41        38.87 o                         
  -6 -16   4          0.81         -4.25         8.11 o                         
  -5 -16   4          5.22         -1.97         8.14 o                         
  -4 -16   4          0.32         -0.42         4.47 o                         
  -3 -16   4          0.91         -1.75         5.46 o                         
  -2 -16   4         52.05         43.79        11.46 o                         
  -1 -16   4        149.97        174.15        20.78 o                         
   0 -16   4        632.18        672.39        39.30 o                         
   1 -16   4         15.18         12.21         8.19 o                         
   2 -16   4         45.27         44.03        11.32 o                         
   3 -16   4        820.90        864.40        44.01 o                         
   4 -16   4        230.14        204.04        22.16 o                         
   5 -16   4         45.20         43.03        11.11 o                         
   6 -16   4       1696.08       1884.31        43.63 o                         
   7 -16   4         33.69         54.59         8.14 o                         
   8 -16   4        218.20        205.73        19.21 o                         
   9 -16   4         43.01         67.38        11.39 o                         
  10 -16   4          8.11         13.35         7.03 o                         
  11 -16   4        197.70        214.18        16.38 o                         
 -11 -15   4         62.34         74.89        10.32 o                         
 -10 -15   4         15.75          5.62         4.76 o                         
  -9 -15   4          0.87         -2.72         5.01 o                         
  -8 -15   4         18.19         18.60         8.80 o                         
  -7 -15   4         47.07         45.24        12.10 o                         
  -6 -15   4         15.78         16.34         8.87 o                         
  -5 -15   4          5.75          6.18         7.61 o                         
  -4 -15   4        116.43         98.71        11.39 o                         
  -3 -15   4         21.47         34.40         7.94 o                         
  -2 -15   4         11.50         14.44         8.01 o                         
  -1 -15   4        171.69        178.28        21.04 o                         
   0 -15   4          2.13          5.08         7.46 o                         
   1 -15   4        215.69        217.06        22.75 o                         
   2 -15   4        491.54        463.61        32.89 o                         
   3 -15   4          1.35          0.76         7.46 o                         
   4 -15   4        770.70        763.84        42.64 o                         
   5 -15   4        431.24        424.00        47.96 o                         
   6 -15   4         17.58          7.14         5.72 o                         
   7 -15   4       2120.36       2333.03        41.07 o                         
   8 -15   4         15.44         14.62         6.10 o                         
   9 -15   4        188.39        188.65        14.08 o                         
  10 -15   4         30.40         27.86         5.46 o                         
  11 -15   4          3.07          3.16         5.62 o                         
  12 -15   4          2.03          1.22         3.02 o                         
 -12 -14   4         90.81        105.41        11.43 o                         
 -11 -14   4        392.82        406.57        32.59 o                         
 -10 -14   4        287.55        282.59        15.10 o                         
  -9 -14   4         99.14         95.49        14.17 o                         
  -8 -14   4         16.75         18.76         8.99 o                         
  -7 -14   4         21.83         31.87        10.77 o                         
  -6 -14   4         58.84         64.47        15.06 o                         
  -5 -14   4        219.78        221.37        24.15 o                         
  -4 -14   4        506.26        501.23        25.34 o                         
  -3 -14   4         99.41        101.14        11.75 o                         
  -2 -14   4        450.13        419.10        23.25 o                         
  -1 -14   4        206.63        199.97        22.93 o                         
   0 -14   4         10.09          6.50         7.61 o                         
   1 -14   4         42.47         46.72        12.45 o                         
   2 -14   4        877.12        850.59        44.27 o                         
   3 -14   4        856.71        802.30        43.66 o                         
   4 -14   4        146.70        111.46        17.36 o                         
   5 -14   4         49.46         48.29         9.11 o                         
   6 -14   4        984.25       1152.73        38.67 o                         
   7 -14   4        725.03        731.18        30.34 o                         
   8 -14   4        274.25        315.85        19.30 o                         
   9 -14   4          3.84         15.20         6.15 o                         
  10 -14   4        321.07        374.05        19.54 o                         
  11 -14   4         19.75         24.90         4.82 o                         
  12 -14   4         41.45         36.59        10.94 o                         
  13 -14   4         75.74         76.77         6.74 o                         
 -13 -13   4         14.23          3.76         3.67 o                         
 -12 -13   4         21.12         16.94         6.78 o                         
 -11 -13   4        122.17        123.95         7.99 o                         
 -10 -13   4        401.22        420.64        18.84 o                         
  -9 -13   4         49.61         31.94        10.28 o                         
  -8 -13   4        351.33        330.40        27.03 o                         
  -7 -13   4        382.05        443.54        33.20 o                         
  -6 -13   4        174.29        143.49        20.47 o                         
  -5 -13   4        454.02        488.03        35.97 o                         
  -4 -13   4          0.22         -2.75         5.71 o                         
  -3 -13   4         39.10         33.63         7.70 o                         
  -2 -13   4         90.74        113.85        12.90 o                         
  -1 -13   4         19.64         30.21         7.82 o                         
   0 -13   4        173.21        209.73        23.06 o                         
   1 -13   4        252.44        220.24        23.11 o                         
   2 -13   4         63.22         53.13        11.53 o                         
   3 -13   4        552.13        527.72        35.75 o                         
   4 -13   4        286.11        273.89        19.60 o                         
   5 -13   4         31.47         22.71         7.06 o                         
   6 -13   4       2765.78       2564.71        58.58 o                         
   7 -13   4        941.85        981.89        35.56 o                         
   8 -13   4        602.68        611.74        39.79 o                         
   9 -13   4         14.98         12.42         6.29 o                         
  10 -13   4        579.60        702.34        51.06 o                         
  11 -13   4         51.47         62.92         7.23 o                         
  12 -13   4          4.22         -0.32         3.41 o                         
  13 -13   4          5.05          2.22         3.31 o                         
  14 -13   4        144.96        125.57        10.95 o                         
 -13 -12   4        159.75        172.34        31.65 o                         
 -12 -12   4        176.08        197.96        13.28 o                         
 -11 -12   4        403.10        434.80        43.37 o                         
 -10 -12   4         89.47        107.47         8.45 o                         
  -9 -12   4        321.63        307.06        14.59 o                         
  -8 -12   4        907.58        856.80        24.91 o                         
  -7 -12   4        458.36        431.33        17.87 o                         
  -6 -12   4        149.61        116.85         9.88 o                         
  -5 -12   4          8.40         10.22         4.72 o                         
  -4 -12   4        129.22        113.31        12.03 o                         
  -3 -12   4         33.84         42.66         7.64 o                         
  -2 -12   4         25.10         14.05         6.63 o                         
  -1 -12   4       1858.28       1807.50        90.05 o                         
   0 -12   4          0.33         -3.28         8.49 o                         
   1 -12   4        294.66        283.99        25.66 o                         
   2 -12   4       1527.04       1447.07        67.72 o                         
   3 -12   4       1890.00       1675.92        56.60 o                         
   4 -12   4        191.88        199.99        14.84 o                         
   5 -12   4         25.53         17.71         6.85 o                         
   6 -12   4         37.75         30.02         7.57 o                         
   7 -12   4        677.04        677.05        42.28 o                         
   8 -12   4       1629.25       1487.24        60.36 o                         
   9 -12   4        143.82        107.47        17.98 o                         
  10 -12   4          3.39          9.60         6.15 o                         
  11 -12   4        291.59        262.17        13.83 o                         
  12 -12   4         29.86         28.47         5.31 o                         
  13 -12   4          2.51          4.03         3.48 o                         
  14 -12   4        139.71        137.55        13.31 o                         
 -14 -11   4          2.97          5.45         3.41 o                         
 -13 -11   4        632.49        725.21        50.97 o                         
 -12 -11   4          0.17         -7.07         7.07 o                         
 -11 -11   4          3.15         -3.70         4.01 o                         
 -10 -11   4        187.64        193.86        17.07 o                         
  -9 -11   4        624.61        617.48        18.12 o                         
  -8 -11   4         12.26         16.00         4.18 o                         
  -7 -11   4         55.38         64.55         7.70 o                         
  -6 -11   4          4.46          3.53         4.44 o                         
  -5 -11   4        892.78        781.81        23.67 o                         
  -4 -11   4        328.41        277.59        14.53 o                         
  -3 -11   4         42.38         41.90        12.11 o                         
  -2 -11   4        171.98        126.47        19.48 o                         
  -1 -11   4        347.90        322.47        28.78 o                         
   0 -11   4        327.11        343.26        26.32 o                         
   1 -11   4        180.01        184.81        19.94 o                         
   2 -11   4        368.56        407.51        29.03 o                         
   3 -11   4       2089.31       2066.20       134.57 o                         
   4 -11   4        478.35        409.81        90.20 o                         
   5 -11   4          1.57         10.46        10.51 o                         
   6 -11   4         21.76         10.60         4.86 o                         
   7 -11   4        117.13        140.59        20.03 o                         
   8 -11   4        332.49        347.83        29.33 o                         
   9 -11   4        120.39        107.32        17.18 o                         
  10 -11   4        421.65        461.37        22.98 o                         
  11 -11   4          0.14          4.91         4.44 o                         
  12 -11   4         23.82         26.90         5.38 o                         
  13 -11   4        120.47        103.49         8.59 o                         
  14 -11   4         14.36         13.64         5.12 o                         
  15 -11   4        152.88        136.70        12.54 o                         
 -15 -10   4        132.04        171.46        12.12 o                         
 -14 -10   4          3.61         -4.00         5.14 o                         
 -13 -10   4        124.62        109.38         7.57 o                         
 -12 -10   4        216.99        193.13        11.89 o                         
 -11 -10   4        186.08        182.44        11.49 o                         
 -10 -10   4       1385.39       1391.14        31.11 o                         
  -9 -10   4        331.60        366.90        14.39 o                         
  -8 -10   4        803.10        739.82        22.25 o                         
  -7 -10   4          8.41         12.81         3.62 o                         
  -6 -10   4        694.71        574.26        18.31 o                         
  -5 -10   4         13.18         12.56         7.84 o                         
  -4 -10   4        763.04        717.81        44.16 o                         
  -3 -10   4       1189.50       1188.70        54.27 o                         
  -2 -10   4        575.29        517.75        34.50 o                         
  -1 -10   4       3330.30       3315.91       108.86 o                         
   0 -10   4         25.70         32.35         7.29 o                         
   1 -10   4         24.07         19.77         6.95 o                         
   2 -10   4       1333.35       1631.18        65.15 o                         
   3 -10   4       3167.50       3387.63       167.93 o                         
   4 -10   4          4.40         29.29        21.95 o                         
   5 -10   4        261.25        287.77        36.65 o                         
   6 -10   4       1466.09       1389.22        80.46 o                         
   7 -10   4        491.86        402.43        23.81 o                         
   8 -10   4        715.17        554.23        35.94 o                         
   9 -10   4        416.15        411.45        31.06 o                         
  10 -10   4        539.23        525.73        24.63 o                         
  11 -10   4        150.45        175.99        17.47 o                         
  12 -10   4         49.52         26.27         5.55 o                         
  13 -10   4         88.50        103.44         8.68 o                         
  14 -10   4         22.04         35.90         6.97 o                         
  15 -10   4        155.60        132.17        13.35 o                         
  16 -10   4        111.81         89.73         9.46 o                         
 -15  -9   4         12.56         10.58         3.55 o                         
 -14  -9   4         82.98         77.21         7.66 o                         
 -13  -9   4         46.68         25.36         4.54 o                         
 -12  -9   4          2.43         -0.16         5.16 o                         
 -11  -9   4         21.55         23.35         5.46 o                         
 -10  -9   4       1055.99       1013.98        27.01 o                         
  -9  -9   4       1867.69       1641.65        30.00 o                         
  -8  -9   4       1098.03        922.41        22.48 o                         
  -7  -9   4          5.67          3.92         2.98 o                         
  -6  -9   4       1422.55       1228.33        58.26 o                         
  -5  -9   4        557.63        558.94        46.70 o                         
  -4  -9   4        190.21        172.68        25.78 o                         
  -3  -9   4        580.64        550.43        35.16 o                         
  -2  -9   4       1588.66       1598.15        49.25 o                         
  -1  -9   4        363.60        404.23        21.93 o                         
   0  -9   4        347.24        390.18        21.45 o                         
   1  -9   4        618.28        753.66        29.20 o                         
   2  -9   4       3969.04       4505.67        93.60 o                         
   3  -9   4       1147.70       1258.81        83.58 o                         
   4  -9   4       1277.20       1499.97        75.14 o                         
   5  -9   4        363.46        392.53        39.82 o                         
   6  -9   4        899.55        944.57        63.50 o                         
   7  -9   4          0.35          6.66         8.59 o                         
   8  -9   4        220.59        237.23        17.98 o                         
   9  -9   4         72.35         55.24        13.05 o                         
  10  -9   4        365.59        353.24        20.09 o                         
  11  -9   4        240.62        234.43        21.86 o                         
  12  -9   4        418.37        375.43        14.97 o                         
  13  -9   4         60.73         49.08         7.00 o                         
  14  -9   4         40.84         47.66         7.75 o                         
  15  -9   4         75.41        100.24        11.38 o                         
  16  -9   4        362.73        343.33        19.82 o                         
 -16  -8   4        128.17        140.78        10.66 o                         
 -15  -8   4         23.77         22.37         5.89 o                         
 -14  -8   4         13.75          8.78        11.39 o                         
 -13  -8   4        325.56        321.62        17.33 o                         
 -12  -8   4          2.43          1.28         4.17 o                         
 -11  -8   4        234.72        219.66        12.55 o                         
 -10  -8   4        524.52        468.58        18.55 o                         
  -9  -8   4        629.54        565.83        17.83 o                         
  -8  -8   4          8.12          5.89         3.69 o                         
  -7  -8   4          0.99          2.50         7.22 o                         
  -6  -8   4        810.11        837.00        46.06 o                         
  -5  -8   4         41.47         47.32        10.56 o                         
  -4  -8   4        560.23        567.43        34.42 o                         
  -3  -8   4        466.95        431.36        24.44 o                         
  -2  -8   4       3753.89       3589.39        79.84 o                         
  -1  -8   4        542.05        591.97        24.52 o                         
   0  -8   4       2758.59       3237.51        63.86 o                         
   1  -8   4       2235.16       2774.35        59.50 o                         
   2  -8   4       2331.50       2593.02        58.73 o                         
   3  -8   4       1243.05       1604.74        53.78 o                         
   4  -8   4        295.76        432.55        38.05 o                         
   5  -8   4          0.83         16.79        11.33 o                         
   6  -8   4        575.52        736.98        53.75 o                         
   7  -8   4         67.10         90.81        17.34 o                         
   8  -8   4        564.08        413.66        52.66 o                         
   9  -8   4          1.34         -1.78         5.37 o                         
  10  -8   4         16.10         18.81         7.34 o                         
  11  -8   4       1053.70       1025.67        24.95 o                         
  12  -8   4         30.95         17.59         7.05 o                         
  13  -8   4          1.80          4.69         4.56 o                         
  14  -8   4        220.34        223.78        12.89 o                         
  15  -8   4          0.93          6.20        20.09 o                         
  16  -8   4        182.49        212.72        16.83 o                         
  17  -8   4         17.78         21.22         5.21 o                         
 -16  -7   4          0.01         -0.85         3.95 o                         
 -15  -7   4        130.91        155.01        13.90 o                         
 -14  -7   4         10.35         16.15         5.11 o                         
 -13  -7   4        505.53        500.88        17.05 o                         
 -12  -7   4        415.52        393.08        16.98 o                         
 -11  -7   4         15.60          9.37         4.28 o                         
 -10  -7   4        857.57        832.19        24.33 o                         
  -9  -7   4        434.35        341.29        13.76 o                         
  -8  -7   4          5.23          3.02        11.34 o                         
  -7  -7   4        335.03        312.64        28.75 o                         
  -6  -7   4        728.03        629.68        33.87 o                         
  -5  -7   4         10.40         10.72         6.91 o                         
  -4  -7   4      10322.73      10309.85       107.60 o                         
  -3  -7   4       5739.82       5857.79        75.78 o                         
  -2  -7   4        151.22        136.02        11.51 o                         
  -1  -7   4          9.48          5.17         4.07 o                         
   0  -7   4       1002.05        890.56        27.76 o                         
   1  -7   4          6.23         20.18         5.35 o                         
   2  -7   4          3.45          2.31         4.87 o                         
   3  -7   4        942.81        940.83        33.53 o                         
   4  -7   4        205.79        356.87        30.22 o                         
   5  -7   4         98.51        102.88        22.65 o                         
   6  -7   4         71.96        137.39        24.65 o                         
   7  -7   4        275.09        275.40        32.84 o                         
   8  -7   4        316.99        246.34        26.77 o                         
   9  -7   4         24.37         20.14         6.06 o                         
  10  -7   4       1020.66        907.17        29.83 o                         
  11  -7   4        192.75        150.33        17.27 o                         
  12  -7   4         37.17         40.90         7.58 o                         
  13  -7   4          7.90          6.25         6.22 o                         
  14  -7   4         77.95         79.10         8.39 o                         
  15  -7   4        113.96        120.49        24.68 o                         
  16  -7   4        191.62        173.74        16.17 o                         
  17  -7   4          3.92         -3.43         4.49 o                         
 -16  -6   4         17.72         14.48         3.36 o                         
 -15  -6   4         51.24         58.02         6.39 o                         
 -14  -6   4         23.98         28.04         5.40 o                         
 -13  -6   4         99.88         80.17         7.85 o                         
 -12  -6   4        904.79        848.84        24.47 o                         
 -11  -6   4         47.94         31.91         4.82 o                         
 -10  -6   4        100.34         90.07         8.31 o                         
  -9  -6   4        223.54        228.49        14.49 o                         
  -8  -6   4       3546.88       3565.02       120.77 o                         
  -7  -6   4       2555.08       2548.03        80.90 o                         
  -6  -6   4        350.94        377.48        28.61 o                         
  -5  -6   4         10.49          7.17         5.89 o                         
  -4  -6   4       1495.94       1584.19        44.80 o                         
  -3  -6   4       1169.71       1086.23        35.06 o                         
  -2  -6   4         16.86         20.96         4.65 o                         
  -1  -6   4          3.86          4.41         4.23 o                         
   0  -6   4       1365.99       1313.71        30.85 o                         
   1  -6   4          3.64         45.91         6.38 o                         
   2  -6   4       9969.08      11204.54       134.96 o                         
   3  -6   4        659.84        701.36        26.76 o                         
   4  -6   4      18014.67      19682.64       408.27 o                         
   5  -6   4       8216.94       9497.81       411.11 o                         
   6  -6   4       1347.07       1626.46        58.76 o                         
   7  -6   4       1811.66       2031.74        69.43 o                         
   8  -6   4        414.01        464.31        41.06 o                         
   9  -6   4        748.57        669.46        44.75 o                         
  10  -6   4         66.33         38.25        12.70 o                         
  11  -6   4        971.45        843.59        26.65 o                         
  12  -6   4        877.64        835.65        22.96 o                         
  13  -6   4        486.24        530.21        19.89 o                         
  14  -6   4         46.69         63.77         9.38 o                         
  15  -6   4         46.54         38.79        14.40 o                         
  16  -6   4        109.27        128.51        29.24 o                         
  17  -6   4         34.67         29.60         6.53 o                         
 -16  -5   4          2.53         -6.98         6.98 o                         
 -15  -5   4         41.35         37.55         5.82 o                         
 -14  -5   4         34.07         34.30         6.85 o                         
 -13  -5   4        154.90        157.02         9.17 o                         
 -12  -5   4        818.66        749.13        18.98 o                         
 -11  -5   4        155.07        129.95         8.84 o                         
 -10  -5   4         96.02         94.33         8.94 o                         
  -9  -5   4        122.67        100.80        20.62 o                         
  -8  -5   4         57.35         51.53        15.33 o                         
  -7  -5   4        249.74        229.00        20.29 o                         
  -6  -5   4        913.98       1191.35        41.89 o                         
  -5  -5   4       4322.74       4626.88        76.96 o                         
  -4  -5   4        801.00        841.20        34.66 o                         
  -3  -5   4       2298.74       2214.52        49.43 o                         
  -2  -5   4         15.05         38.42         6.18 o                         
  -1  -5   4       4477.16       4748.26        68.04 o                         
   0  -5   4       1746.50       2065.26        41.24 o                         
   1  -5   4        215.64        285.55        12.82 o                         
   2  -5   4          5.75         25.50         4.77 o                         
   3  -5   4       5211.37       5789.31        71.77 o                         
   4  -5   4       4080.12       4776.93       147.40 o                         
   5  -5   4       6436.09       7470.19       195.75 o                         
   6  -5   4      10634.76      12722.08       410.36 o                         
   7  -5   4        126.08         58.13        11.77 o                         
   8  -5   4        290.15        426.61        32.31 o                         
   9  -5   4       1266.11       1132.07        55.65 o                         
  10  -5   4       3667.52       2235.52       107.09 o                         
  11  -5   4        482.13        393.82        18.80 o                         
  12  -5   4        151.96        206.53        16.24 o                         
  13  -5   4         50.99         30.40         5.64 o                         
  14  -5   4        148.01        136.22        12.49 o                         
  15  -5   4        111.11        119.84        11.83 o                         
  16  -5   4        299.19        330.73        41.06 o                         
  17  -5   4          0.44         -5.64         5.64 o                         
  18  -5   4         23.14         37.67         6.60 o                         
 -16  -4   4         11.16         13.66        10.72 o                         
 -15  -4   4          1.28         10.18         5.10 o                         
 -14  -4   4         14.85         17.07         5.11 o                         
 -13  -4   4        249.86        207.00        10.43 o                         
 -12  -4   4         69.15         57.07         6.76 o                         
 -11  -4   4       1484.41       1420.45        29.02 o                         
 -10  -4   4         40.10         17.13        16.13 o                         
  -9  -4   4          2.92          3.79         6.63 o                         
  -8  -4   4        116.35        146.51        17.08 o                         
  -7  -4   4         39.48         41.90         8.25 o                         
  -6  -4   4        255.17        270.57        16.30 o                         
  -5  -4   4       1927.79       1997.00        43.91 o                         
  -4  -4   4       1153.14       1412.35        34.65 o                         
  -3  -4   4         15.35          3.03         4.22 o                         
  -2  -4   4        203.34        152.69        20.00 o                         
  -1  -4   4      54776.08      57087.16       503.10 o                         
   0  -4   4       5330.23       5155.74        82.63 o                         
   1  -4   4       4716.47       5769.40        90.69 o                         
   2  -4   4       3939.29       3615.99       148.61 o                         
   3  -4   4       5448.85       5557.92       188.18 o                         
   4  -4   4         37.56         20.90         5.15 o                         
   5  -4   4        202.23        199.59        15.15 o                         
   6  -4   4       9533.15      10777.15       271.33 o                         
   7  -4   4       4495.12       5209.04       100.44 o                         
   8  -4   4        829.17       1116.49        49.53 o                         
   9  -4   4        940.53        912.21        48.10 o                         
  10  -4   4       3507.79       3360.82       243.00 o                         
  11  -4   4        248.63        243.00        13.78 o                         
  12  -4   4         58.47         19.99         7.97 o                         
  13  -4   4          6.50         27.97         6.16 o                         
  14  -4   4       1412.82       1442.61        40.60 o                         
  15  -4   4         84.87         80.87         9.40 o                         
  16  -4   4        435.85        474.82        30.10 o                         
  17  -4   4         31.03         35.76         8.25 o                         
  18  -4   4          1.35          3.28         4.35 o                         
 -17  -3   4         54.03         43.52         6.41 o                         
 -16  -3   4          7.42         16.83        11.44 o                         
 -15  -3   4          1.42         11.83         5.89 o                         
 -14  -3   4         38.68         40.75         7.36 o                         
 -13  -3   4        232.81        237.06        11.30 o                         
 -12  -3   4        479.80        440.23        15.65 o                         
 -11  -3   4       1065.33        878.84        25.99 o                         
 -10  -3   4        918.24        779.49        50.60 o                         
  -9  -3   4         37.92         44.02        12.02 o                         
  -8  -3   4          3.28          5.14         5.62 o                         
  -7  -3   4        272.83        297.29        19.03 o                         
  -6  -3   4        216.80        265.14        16.10 o                         
  -5  -3   4        813.51        846.66        25.11 o                         
  -4  -3   4       4953.89       5874.67        75.88 o                         
  -3  -3   4        582.40        501.50        35.58 o                         
  -2  -3   4      67057.94      69450.36       334.45 o                         
  -1  -3   4       8397.04       9650.91       151.46 o                         
   0  -3   4      10501.80      11045.14       114.96 o                         
   1  -3   4       5872.10       6782.40        76.25 o                         
   2  -3   4       3373.03       3357.27       120.57 o                         
   3  -3   4          5.63          9.78         3.51 o                         
   4  -3   4        838.26        737.53        19.67 o                         
   5  -3   4        653.31        826.04        73.13 o                         
   6  -3   4         77.39        209.76        14.73 o                         
   7  -3   4       3389.92       3755.52        64.99 o                         
   8  -3   4        843.33        903.65        42.87 o                         
   9  -3   4         56.94         28.39        11.96 o                         
  10  -3   4        179.72        213.51        44.98 o                         
  11  -3   4        687.07        569.16       146.10 o                         
  12  -3   4       5696.70       4652.27        57.96 o                         
  13  -3   4        334.46        246.02        11.79 o                         
  14  -3   4        353.08        363.00        14.20 o                         
  15  -3   4         82.09         57.96         6.67 o                         
  16  -3   4        107.86        105.41         8.34 o                         
  17  -3   4          4.32         16.59         4.40 o                         
  18  -3   4         48.35         50.51         7.20 o                         
 -17  -2   4         86.10        126.89        11.05 o                         
 -16  -2   4         43.07         30.32         5.72 o                         
 -15  -2   4        758.15        848.52        26.19 o                         
 -14  -2   4        977.64       1100.26        30.13 o                         
 -13  -2   4          0.57         -0.17         3.88 o                         
 -12  -2   4         42.89         37.79         5.30 o                         
 -11  -2   4          2.87          4.26         4.26 o                         
 -10  -2   4       1077.06       1002.81        67.71 o                         
  -9  -2   4        302.96        217.49        18.91 o                         
  -8  -2   4        429.02        406.21        23.95 o                         
  -7  -2   4        909.24        835.56        28.05 o                         
  -6  -2   4       2429.47       2931.38        53.09 o                         
  -5  -2   4       1856.71       2141.63        60.23 o                         
  -4  -2   4       5463.17       5428.79        72.35 o                         
  -3  -2   4        524.36        543.82        18.63 o                         
  -2  -2   4         11.48         26.75         4.74 o                         
  -1  -2   4      47088.70      47680.83       880.12 o                         
   0  -2   4       3553.18       4161.29        63.91 o                         
   1  -2   4       8797.46       9261.32        93.18 o                         
   2  -2   4      19933.09      19494.87       124.72 o                         
   3  -2   4         51.74         95.66        11.99 o                         
   4  -2   4        597.79        574.38        18.84 o                         
   5  -2   4        395.13        484.85        15.96 o                         
   6  -2   4       4307.29       5134.17       120.08 o                         
   7  -2   4       2673.65       3036.13        99.76 o                         
   8  -2   4       1022.68       1255.94        60.96 o                         
   9  -2   4       3443.83       3422.03        93.56 o                         
  10  -2   4        107.14        123.03        26.71 o                         
  11  -2   4       1079.39       1020.06        72.68 o                         
  12  -2   4       4966.92       4332.85        49.31 o                         
  13  -2   4         26.21         57.55         5.71 o                         
  14  -2   4       1420.40       1181.52        25.15 o                         
  15  -2   4          6.31          0.50         4.32 o                         
  16  -2   4         44.20         78.24         6.92 o                         
  17  -2   4          5.41         12.89         3.90 o                         
  18  -2   4         37.49         26.92         3.53 o                         
 -17  -1   4         91.07         93.12        10.38 o                         
 -16  -1   4        242.77        244.90        18.37 o                         
 -15  -1   4        560.28        663.07        25.83 o                         
 -14  -1   4        460.10        416.24        20.17 o                         
 -13  -1   4          0.01         -0.84         3.58 o                         
 -12  -1   4          0.40         -1.10         3.81 o                         
 -11  -1   4        673.07        530.19        20.23 o                         
 -10  -1   4        130.29        164.38        19.41 o                         
  -9  -1   4        439.31        401.28        50.28 o                         
  -8  -1   4        281.06        386.50        23.12 o                         
  -7  -1   4       2373.58       2566.36        66.01 o                         
  -6  -1   4       4186.70       4902.22       193.31 o                         
  -5  -1   4       2620.77       2579.30        55.38 o                         
  -4  -1   4       4473.70       4111.04        58.18 o                         
  -3  -1   4       1106.16       1042.18        25.41 o                         
  -2  -1   4      32807.22      35576.38       343.53 o                         
  -1  -1   4      47899.14      47099.83       755.35 o                         
   0  -1   4       2375.80       2255.24        39.74 o                         
   1  -1   4      21560.28      22358.81       291.72 o                         
   2  -1   4        934.97        690.04        14.91 o                         
   3  -1   4       8228.61       8417.97       124.26 o                         
   4  -1   4        616.16        621.53        16.15 o                         
   5  -1   4       1270.06       1493.52        32.47 o                         
   6  -1   4       8555.40       9634.36       168.47 o                         
   7  -1   4       2037.50       2517.38        42.79 o                         
   8  -1   4      10593.20      12365.93       123.82 o                         
   9  -1   4         28.45         14.65         7.27 o                         
  10  -1   4          0.25         16.51        12.80 o                         
  11  -1   4       1297.21        954.22        70.31 o                         
  12  -1   4         68.67         76.13         8.98 o                         
  13  -1   4         85.33         87.04         8.67 o                         
  14  -1   4        469.55        486.74        16.27 o                         
  15  -1   4         50.14         58.56         7.33 o                         
  16  -1   4        165.94        176.08         9.44 o                         
  17  -1   4          4.31         40.11        12.30 o                         
  18  -1   4          3.50         -5.17         5.17 o                         
 -17   0   4          3.12          9.45         5.35 o                         
 -16   0   4        417.80        486.24        26.01 o                         
 -15   0   4        229.24        320.45        35.23 o                         
 -14   0   4         45.42         59.08         6.60 o                         
 -13   0   4         20.12         23.93         4.16 o                         
 -12   0   4       1450.61       1260.44        29.30 o                         
 -11   0   4        650.44        576.69        25.68 o                         
 -10   0   4        429.25        456.52        44.49 o                         
  -9   0   4        331.50        271.82        31.64 o                         
  -8   0   4         57.64         83.03        12.24 o                         
  -7   0   4          1.50         11.26         5.61 o                         
  -6   0   4          6.07          7.01         5.70 o                         
  -5   0   4       1514.37       1480.33        44.17 o                         
  -4   0   4       4144.73       4418.60       119.02 o                         
  -3   0   4        174.15        361.38        13.71 o                         
  -2   0   4        109.14         98.64         6.58 o                         
  -1   0   4       5676.54       5089.65       123.25 o                         
   0   0   4       7174.64       7053.96        75.77 o                         
   1   0   4       4493.43       3868.03        43.74 o                         
   2   0   4        436.56        228.95         6.94 o                         
   3   0   4         79.85         65.56         6.64 o                         
   4   0   4       6776.46       7163.34       144.72 o                         
   5   0   4       1626.06       1406.82        40.22 o                         
   6   0   4         43.12         31.25         4.38 o                         
   7   0   4      10990.07      11937.29       147.65 o                         
   8   0   4        191.27        299.43        18.15 o                         
   9   0   4       2468.56       2617.99        64.57 o                         
  10   0   4        131.11         97.53        18.68 o                         
  11   0   4         61.47         38.67        11.74 o                         
  12   0   4        442.65        448.67        15.81 o                         
  13   0   4         79.19         54.11         6.01 o                         
  14   0   4        137.52         73.55         6.56 o                         
  15   0   4          3.56          6.27         8.23 o                         
  16   0   4         30.33         71.50         6.75 o                         
  17   0   4         87.79         36.87        12.45 o                         
  18   0   4         22.74         28.95         7.34 o                         
 -17   1   4        201.62        247.87        16.03 o                         
 -16   1   4          2.64          2.70         4.00 o                         
 -15   1   4        167.79        198.80        21.15 o                         
 -14   1   4        120.08        122.38         9.12 o                         
 -13   1   4        871.20        871.46        36.36 o                         
 -12   1   4        281.22        263.96        17.69 o                         
 -11   1   4          0.87         -1.15         5.30 o                         
 -10   1   4        105.03        118.71        16.72 o                         
  -9   1   4       1182.09        912.83       113.51 o                         
  -8   1   4       1763.89       1942.48        57.14 o                         
  -7   1   4       1368.09       1215.90        79.14 o                         
  -6   1   4       1523.39       1747.33        45.94 o                         
  -5   1   4       5551.28       5335.77        83.44 o                         
  -4   1   4         15.82         13.51         4.16 o                         
  -3   1   4       4693.33       5467.89        80.48 o                         
  -2   1   4        139.16         81.71         9.45 o                         
  -1   1   4       2064.35       1787.64        40.61 o                         
   0   1   4        117.61        154.19        13.24 o                         
   1   1   4       5669.69       6118.98       239.10 o                         
   2   1   4        464.64        425.45        12.54 o                         
   3   1   4       2397.77       2439.87        27.37 o                         
   4   1   4       3235.58       3539.21        42.36 o                         
   5   1   4        138.00        148.31         6.82 o                         
   6   1   4        351.00        328.31        13.65 o                         
   7   1   4        979.21        936.08        25.07 o                         
   8   1   4       3066.65       3874.93        70.87 o                         
   9   1   4        127.13        164.80        18.16 o                         
  10   1   4          8.13          5.24         6.60 o
[truncated: 1,089,532 more chars]
