# Supplementary material for: Crystal structure of a host–guest complex of the tris-urea receptor, 3-(4-nitro­phen­yl)-1,1-bis­{2-[3-(4-nitro­phen­yl)ureido]eth­yl}urea, that encapsulates hydrogen-bonded chains of di­hydrogen phosphate anions with separate tetra-n-butyl­ammonium counter-ions
Source: Acta Crystallogr E Crystallogr Commun. 2019 Feb 5;75(Pt 3):319–23. doi: 10.1107/S2056989019001336 (PMC6399704; doi:10.1107/S2056989019001336)
Supplement: Supplementary file 3 [file e-75-00319-Isup3.cml]

<?xml version="1.0" ?>
<cml>
<molecule title="3-[2-({[4-(dihydroxyamino)phenyl]carbamoyl}[2-({[4-(dihydroxyamino)phenyl]carbamoyl}amino)ethyl]amino)ethyl]-1-(4-nitrophenyl)urea&#59; tetrabutylammonium&#59; dihydrogen phosphate " id="m1">
  <atomArray>
    <atom id="a1" elementType="O"
          x2="-12.282254238230273" y2="-1.7906976744186132" />
    <atom id="a2" elementType="N"
          x2="-12.282254238230275" y2="-0.250697674418614" />
    <atom id="a3" elementType="O"
          x2="-13.615933360058314" y2="0.5193023255813847" />
    <atom id="a4" elementType="C"
          x2="-10.94857511640224" y2="0.5193023255813882" />
    <atom id="a5" elementType="C"
          x2="-10.948575116402242" y2="2.0593023255813927" />
    <atom id="a6" elementType="C"
          x2="-9.614895994574207" y2="2.829302325581393" />
    <atom id="a7" elementType="C"
          x2="-8.281216872746171" y2="2.0593023255813945" />
    <atom id="a8" elementType="N"
          x2="-6.9475377509181335" y2="2.829302325581395" />
    <atom id="a9" elementType="C"
          x2="-5.6138586290901" y2="2.0593023255813945" />
    <atom id="a10" elementType="O"
          x2="-5.6138586290901" y2="0.5193023255813944" />
    <atom id="a11" elementType="N"
          x2="-4.280179507262062" y2="2.829302325581395" />
    <atom id="a12" elementType="C"
          x2="-2.9465003854340264" y2="2.0593023255813945" />
    <atom id="a13" elementType="C"
          x2="-1.6128212636059907" y2="2.829302325581396" />
    <atom id="a14" elementType="N"
          x2="-0.2791421417779567" y2="2.0593023255813954" />
    <atom id="a15" elementType="C"
          x2="1.0545369800500808" y2="2.829302325581396" />
    <atom id="a16" elementType="C"
          x2="2.3882161018781147" y2="2.0593023255813954" />
    <atom id="a17" elementType="N"
          x2="3.7218952237061522" y2="2.829302325581396" />
    <atom id="a18" elementType="C"
          x2="5.055574345534186" y2="2.0593023255813954" />
    <atom id="a19" elementType="O"
          x2="5.055574345534186" y2="0.5193023255813962" />
    <atom id="a20" elementType="N"
          x2="6.389253467362224" y2="2.829302325581396" />
    <atom id="a21" elementType="C"
          x2="7.722932589190258" y2="2.0593023255813963" />
    <atom id="a22" elementType="C"
          x2="9.056611711018299" y2="2.8293023255813976" />
    <atom id="a23" elementType="C"
          x2="10.390290832846333" y2="2.0593023255813963" />
    <atom id="a24" elementType="C"
          x2="10.390290832846333" y2="0.5193023255813962" />
    <atom id="a25" elementType="C"
          x2="9.056611711018295" y2="-0.25069767441860336" />
    <atom id="a26" elementType="C"
          x2="7.722932589190261" y2="0.5193023255813962" />
    <atom id="a27" elementType="N" formalCharge="1"
          x2="11.723969954674367" y2="-0.25069767441860336" />
    <atom id="a28" elementType="O" formalCharge="-1"
          x2="13.0576490765024" y2="0.5193023255813962" />
    <atom id="a29" elementType="O"
          x2="11.723969954674367" y2="-1.7906976744186043" />
    <atom id="a30" elementType="C"
          x2="-0.2791421417779567" y2="0.5193023255813944" />
    <atom id="a31" elementType="O"
          x2="-1.6128212636059907" y2="-0.25069767441860513" />
    <atom id="a32" elementType="N"
          x2="1.0545369800500808" y2="-0.25069767441860513" />
    <atom id="a33" elementType="C"
          x2="1.0545369800500808" y2="-1.790697674418606" />
    <atom id="a34" elementType="C"
          x2="2.3882161018781183" y2="-2.5606976744186074" />
    <atom id="a35" elementType="C"
          x2="2.3882161018781183" y2="-4.100697674418608" />
    <atom id="a36" elementType="C"
          x2="1.0545369800500808" y2="-4.870697674418608" />
    <atom id="a37" elementType="C"
          x2="-0.27914214177795316" y2="-4.1006976744186066" />
    <atom id="a38" elementType="C"
          x2="-0.27914214177795316" y2="-2.5606976744186074" />
    <atom id="a39" elementType="N"
          x2="1.0545369800500808" y2="-6.410697674418607" />
    <atom id="a40" elementType="O"
          x2="-0.2791421417779567" y2="-7.180697674418607" />
    <atom id="a41" elementType="O"
          x2="2.3882161018781147" y2="-7.180697674418608" />
    <atom id="a42" elementType="C"
          x2="-8.28121687274617" y2="0.5193023255813944" />
    <atom id="a43" elementType="C"
          x2="-9.614895994574203" y2="-0.2506976744186087" />
    <atom id="a44" elementType="C"
          x2="18.443570060849147" y2="3.4923917306052594" />
    <atom id="a45" elementType="C"
          x2="19.955820040184577" y2="3.2013590863881554" />
    <atom id="a46" elementType="C"
          x2="20.459903366629717" y2="1.7461958653026304" />
    <atom id="a47" elementType="C"
          x2="21.972153345965147" y2="1.4551632210855252" />
    <atom id="a48" elementType="N" formalCharge="1"
          x2="22.476236672410288" y2="4.440892098500626E-16" />
    <atom id="a49" elementType="C"
          x2="22.980319998855432" y2="-1.4551632210855243" />
    <atom id="a50" elementType="C"
          x2="24.492569978190858" y2="-1.7461958653026293" />
    <atom id="a51" elementType="C"
          x2="24.996653304636" y2="-3.201359086388155" />
    <atom id="a52" elementType="C"
          x2="26.508903283971428" y2="-3.49239173060526" />
    <atom id="a53" elementType="C"
          x2="21.021073451324764" y2="-0.5040833264451416" />
    <atom id="a54" elementType="C"
          x2="19.856942874456344" y2="0.5040833264451434" />
    <atom id="a55" elementType="C"
          x2="18.40177965337082" y2="1.3322676295501878E-15" />
    <atom id="a56" elementType="C"
          x2="17.2376490765024" y2="1.0081666528902864" />
    <atom id="a57" elementType="C"
          x2="23.931399893495815" y2="0.5040833264451425" />
    <atom id="a58" elementType="C"
          x2="25.095530470364235" y2="-0.5040833264451425" />
    <atom id="a59" elementType="C"
          x2="26.55069369144976" y2="0.0" />
    <atom id="a60" elementType="C"
          x2="27.71482426831818" y2="-1.008166652890285" />
    <atom id="a61" elementType="O"
          x2="0.0" y2="-13.340697674418607" />
    <atom id="a62" elementType="P"
          x2="0.0" y2="-11.800697674418608" />
    <atom id="a63" elementType="O"
          x2="2.220446049250313E-16" y2="-10.260697674418608" />
    <atom id="a64" elementType="O" formalCharge="-1"
          x2="1.54" y2="-11.800697674418608" />
    <atom id="a65" elementType="O"
          x2="-1.54" y2="-11.800697674418608" />
  </atomArray>
  <bondArray>
    <bond atomRefs2="a1 a2" order="1" />
    <bond atomRefs2="a2 a3" order="1" />
    <bond atomRefs2="a2 a4" order="1" />
    <bond atomRefs2="a4 a5" order="2" />
    <bond atomRefs2="a5 a6" order="1" />
    <bond atomRefs2="a6 a7" order="2" />
    <bond atomRefs2="a7 a8" order="1" />
    <bond atomRefs2="a8 a9" order="1" />
    <bond atomRefs2="a9 a10" order="2" />
    <bond atomRefs2="a9 a11" order="1" />
    <bond atomRefs2="a11 a12" order="1" />
    <bond atomRefs2="a12 a13" order="1" />
    <bond atomRefs2="a13 a14" order="1" />
    <bond atomRefs2="a14 a15" order="1" />
    <bond atomRefs2="a15 a16" order="1" />
    <bond atomRefs2="a16 a17" order="1" />
    <bond atomRefs2="a17 a18" order="1" />
    <bond atomRefs2="a18 a19" order="2" />
    <bond atomRefs2="a18 a20" order="1" />
    <bond atomRefs2="a20 a21" order="1" />
    <bond atomRefs2="a21 a22" order="2" />
    <bond atomRefs2="a22 a23" order="1" />
    <bond atomRefs2="a23 a24" order="2" />
    <bond atomRefs2="a24 a25" order="1" />
    <bond atomRefs2="a25 a26" order="2" />
    <bond atomRefs2="a21 a26" order="1" />
    <bond atomRefs2="a24 a27" order="1" />
    <bond atomRefs2="a27 a28" order="1" />
    <bond atomRefs2="a27 a29" order="2" />
    <bond atomRefs2="a14 a30" order="1" />
    <bond atomRefs2="a30 a31" order="2" />
    <bond atomRefs2="a30 a32" order="1" />
    <bond atomRefs2="a32 a33" order="1" />
    <bond atomRefs2="a33 a34" order="2" />
    <bond atomRefs2="a34 a35" order="1" />
    <bond atomRefs2="a35 a36" order="2" />
    <bond atomRefs2="a36 a37" order="1" />
    <bond atomRefs2="a37 a38" order="2" />
    <bond atomRefs2="a33 a38" order="1" />
    <bond atomRefs2="a36 a39" order="1" />
    <bond atomRefs2="a39 a40" order="1" />
    <bond atomRefs2="a39 a41" order="1" />
    <bond atomRefs2="a7 a42" order="1" />
    <bond atomRefs2="a42 a43" order="2" />
    <bond atomRefs2="a4 a43" order="1" />
    <bond atomRefs2="a44 a45" order="1" />
    <bond atomRefs2="a45 a46" order="1" />
    <bond atomRefs2="a46 a47" order="1" />
    <bond atomRefs2="a47 a48" order="1" />
    <bond atomRefs2="a48 a49" order="1" />
    <bond atomRefs2="a49 a50" order="1" />
    <bond atomRefs2="a50 a51" order="1" />
    <bond atomRefs2="a51 a52" order="1" />
    <bond atomRefs2="a48 a53" order="1" />
    <bond atomRefs2="a53 a54" order="1" />
    <bond atomRefs2="a54 a55" order="1" />
    <bond atomRefs2="a55 a56" order="1" />
    <bond atomRefs2="a48 a57" order="1" />
    <bond atomRefs2="a57 a58" order="1" />
    <bond atomRefs2="a58 a59" order="1" />
    <bond atomRefs2="a59 a60" order="1" />
    <bond atomRefs2="a61 a62" order="1" />
    <bond atomRefs2="a62 a63" order="1" />
    <bond atomRefs2="a62 a64" order="1" />
    <bond atomRefs2="a62 a65" order="2" />
  </bondArray>
</molecule>
</cml>
